# Supplementary material for: Crystal structures of deuterated sodium molybdate dihydrate and sodium tungstate dihydrate from time-of-flight neutron powder diffraction
Source: Acta Crystallogr E Crystallogr Commun. 2015 Jun 17;71(Pt 7):799–806. doi: 10.1107/S2056989015011354 (PMC4518980; doi:10.1107/S2056989015011354)
Supplement: Supplementary file 1 [file e-71-00799-sup1.cif]

##############################################################################
#                                                                            #
# This CIF contains the data in a paper accepted for publication in          #
# Acta Crystallographica Section E. It conforms to the requirements of       #
# Notes for Authors for Acta Crystallographica Section E, and has been       #
# peer reviewed under the auspices of the IUCr Commission on Journals.       #
#                                                                            #
# Full details of the Crystallographic Information File format               #
# are given in the paper "The Crystallographic Information File (CIF):       #
# a New Standard Archive File for Crystallography" by S. R. Hall, F. H.      #
# Allen and I. D. Brown [Acta Cryst. (1991), A47, 655-685].                  #
#                                                                            #
# The current version of the core CIF dictionary is obtainable from          #
# ftp://ftp.iucr.org/pub/cif_core.dic.                                       #
#                                                                            #
# Software is freely available for graphical display of the structure(s)     #
# in this CIF. For information consult the CIF software page                 #
# http://www.iucr.org/resources/cif/software.                                #
#                                                                            #
# This file may be used for bona fide research purposes within the           #
# scientific community so long as proper attribution is given to the journal # 
# article from which it was obtained.                                        #
#                                                                            #
##############################################################################
data_Na2MoO4.2D2O
_audit_creation_method     "from EXP file using GSAS2CIF"
_pd_block_id     2015-05-09T20:15|NA2MOO4_2D2O|Fortes|HRPD
_chemical_name_systematic
;
Disodium molybdenum(VI) oxide dihydrate
;
_chemical_name_common     'sodium molybdate dihydrate'
_chemical_formula_moiety     'Mo O4, 2(D2 O), 2(Na)'
_chemical_formula_sum     'D4 Mo Na2 O6'
_chemical_formula_structural     'Na2 Mo O6 D4'
_chemical_formula_analytical     ?
_chemical_formula_iupac     'Na2 Mo O4, 2D2 O'
_chemical_formula_weight     245.992
_chemical_melting_point     353
_symmetry_cell_setting     orthorhombic
_symmetry_space_group_name_H-M     'P b c a'
_symmetry_space_group_name_Hall     '-P 2ac 2ab'
loop_
    _symmetry_equiv_pos_site_id
    _symmetry_equiv_pos_as_xyz
    1 +x,+y,+z
    2 -x+1/2,+y+1/2,+z
    3 +x,-y+1/2,+z+1/2
    4 -x+1/2,-y,+z+1/2
    5 -x,-y,-z
    6 +x+1/2,-y+1/2,-z
    7 -x,+y+1/2,-z+1/2
    8 +x+1/2,+y,-z+1/2
_cell_length_a     8.482961(14)
_cell_length_b     10.566170(17)
_cell_length_c     13.83195(3)
_cell_angle_alpha     90.0
_cell_angle_beta     90.0
_cell_angle_gamma     90.0
_cell_volume     1239.791(3)
_cell_formula_units_Z     8
_cell_measurement_temperature     295
_exptl_crystal_density_diffrn     2.6358
_exptl_crystal_density_meas     ?
_exptl_crystal_density_method     'not measured'
_exptl_crystal_F_000     ?
_pd_char_colour     white
_pd_char_particle_morphology     ?
_exptl_absorpt_coefficient_mu     '0.0308 + 0.0007 * \l'
_exptl_absorpt_correction_type     analytical
_exptl_absorpt_process_details
;
Data were corrected for self shielding using \s~scatt~ = 93.812 barns and
 \s~ab~(\l) = 3.657 barns at 1.798 \%A during the normalisation procedure. The
 linear absorption coefficient is wavelength dependent and is calculated as: \m
 = 0.0308 + 0.0007 * \l  [mm^-1^]
;
_exptl_absorpt_correction_T_min     0.6854
_exptl_absorpt_correction_T_max     0.7064
_exptl_special_details     ?
_diffrn_ambient_temperature     295
_diffrn_radiation_type     neutron
_diffrn_measurement_device_type     'HRPD, High resolution neutron powder'
_pd_instr_dist_src/spec     95000
_pd_instr_dist_spec/detc     965
_pd_instr_location
;
High Resolution Powder Diffractometer, ISIS neutron spallation source,
 Rutherford Appleton Laboratory, Oxfordshire, U.K.
;
loop_
    _refln_index_h
    _refln_index_k
    _refln_index_l
    _refln_observed_status
    _refln_F_squared_meas
    _refln_F_squared_calc
    _refln_phase_calc
    _refln_d_spacing
    _gsas_i100_meas
    1 1 5 o 4.809 6.664 180.00 2.55219 4.41
    3 1 2 o 24.848 25.342 0.00 2.54056 22.39
    2 3 2 o 25.131 24.741 0.00 2.52292 22.02
    1 4 1 o 0.404 0.601 180.00 2.48118 0.33
    0 4 2 o 16.987 18.949 0.00 2.46767 6.81
    3 2 1 o 38.053 39.926 180.00 2.45349 29.82
    0 2 5 o 45.503 46.429 180.00 2.45073 17.75
    2 2 4 o 2.028 1.602 0.00 2.39017 1.43
    1 4 2 o 0.001 0.001 180.00 2.36945 0.00
    1 3 4 o 36.409 34.766 180.00 2.36931 24.81
    3 1 3 o 9.500 9.246 0.00 2.35007 6.27
    1 2 5 o 150.484 164.904 0.00 2.35445 100.00
    3 2 2 o 63.557 64.432 180.00 2.34530 41.58
    2 3 3 o 3.452 3.716 0.00 2.33609 2.22
    0 4 3 o 17.522 16.479 0.00 2.29203 5.23
    0 0 6 o 49.701 59.701 0.00 2.30533 7.59
    2 1 5 o 13.529 14.085 0.00 2.26332 7.68
    2 4 0 o 52.233 52.884 180.00 2.24225 14.28
    2 4 1 o 0.725 0.740 180.00 2.21336 0.38
    1 4 3 o 79.204 78.979 0.00 2.21268 41.06
    1 0 6 o 0.000 0.121 180.00 2.22464 0.00
    3 2 3 o 25.095 23.368 180.00 2.19297 12.55
    3 0 4 o 13.328 10.416 180.00 2.18898 3.31
    3 3 1 o 16.855 17.301 0.00 2.17747 8.19
    1 1 6 o 39.766 39.936 180.00 2.17691 19.31
    3 1 4 o 0.906 0.449 180.00 2.14347 0.41
    2 4 2 o 19.737 20.739 0.00 2.13295 8.83
    2 3 4 o 1.276 1.338 180.00 2.13284 0.57
    2 2 5 o 32.274 34.406 0.00 2.12198 14.15
    4 0 0 o 78.544 78.464 0.00 2.12074 8.59
    1 3 5 o 27.766 26.571 0.00 2.10735 11.84
    0 2 6 o 52.788 55.618 180.00 2.11292 11.38
    3 3 2 o 2.160 1.713 0.00 2.10078 0.91
    0 4 4 o 31.412 25.172 180.00 2.09915 6.59
    4 1 0 o 59.017 58.982 180.00 2.07927 11.93
    4 1 1 o 53.409 54.026 180.00 2.05617 20.64
    1 2 6 o 2.426 1.742 0.00 2.05028 0.93
    1 4 4 o 63.303 64.437 180.00 2.03769 23.60
    1 5 1 o 26.080 25.161 0.00 2.02840 9.55
    3 2 4 o 4.874 4.786 0.00 2.02227 1.76
    4 0 2 o 3.819 3.670 180.00 2.02756 0.70
    2 4 3 o 0.750 1.107 180.00 2.01644 0.27
    2 0 6 o 13.608 13.438 180.00 2.02548 2.48
    4 1 2 o 38.635 38.954 0.00 1.99123 13.13
    3 3 3 o 41.489 41.544 180.00 1.98920 14.05
    2 1 6 o 26.286 28.495 0.00 1.98926 8.90
    4 2 0 o 23.452 24.278 180.00 1.96809 3.80
    1 5 2 o 4.420 3.969 180.00 1.96597 1.43
    4 2 1 o 4.502 5.033 0.00 1.94847 1.40
    3 1 5 o 33.503 33.347 180.00 1.94369 10.34
    2 3 5 o 7.439 8.534 180.00 1.93576 2.26
    3 4 1 o 19.738 20.188 0.00 1.91177 5.70
    0 4 5 o 20.454 20.989 180.00 1.91047 2.95
    4 1 3 o 0.029 0.033 0.00 1.89544 0.01
    4 2 2 o 20.568 18.802 180.00 1.89294 5.71
    2 5 0 o 0.559 0.326 180.00 1.89147 0.08
    2 2 6 o 0.009 0.005 0.00 1.89125 0.00
    1 1 7 o 2.209 2.484 0.00 1.89332 0.61
    2 4 4 o 3.577 3.438 0.00 1.88135 0.97
    1 3 6 o 5.568 5.406 0.00 1.88086 1.51
    2 5 1 o 46.255 43.461 0.00 1.87403 12.34
    1 5 3 o 27.118 24.889 0.00 1.87362 7.23
    1 4 5 o 50.230 48.948 180.00 1.86378 13.11
    3 4 2 o 0.074 0.068 180.00 1.85924 0.02
    3 3 4 o 21.895 19.932 0.00 1.85917 5.66
    3 2 5 o 11.504 10.920 0.00 1.85196 2.93
    0 2 7 o 17.873 15.679 0.00 1.85077 2.27
    2 5 2 o 0.000 0.332 0.00 1.82447 0.00
    4 3 0 o 126.619 132.061 180.00 1.81681 14.92
    4 2 3 o 19.515 19.890 0.00 1.81008 4.53
    4 0 4 o 76.524 76.634 0.00 1.80784 8.84
    4 3 1 o 9.501 9.166 0.00 1.80134 2.16
    1 2 7 o 7.592 7.611 180.00 1.80824 1.76
    3 4 3 o 19.803 20.100 180.00 1.78055 4.30
    4 1 4 o 4.152 4.202 0.00 1.78194 0.91
    3 0 6 o 90.193 93.338 0.00 1.78676 9.94
    1 5 4 o 62.886 60.531 0.00 1.76377 13.16
    0 6 0 o 146.275 145.307 0.00 1.76103 7.61
    2 1 7 o 3.704 3.438 180.00 1.76596 0.78
    4 3 2 o 30.045 29.370 0.00 1.75719 6.19
    3 1 6 o 33.328 32.326 180.00 1.76175 6.94
    2 3 6 o 17.769 17.627 0.00 1.75584 3.65
    2 5 3 o 0.207 0.225 180.00 1.74994 0.04
    0 6 1 o 28.964 27.917 0.00 1.74693 2.92
    2 4 5 o 0.681 0.262 0.00 1.74192 0.14
    0 4 6 o 0.043 0.031 0.00 1.73690 0.00
    3 3 5 o 1.595 2.022 180.00 1.72426 0.30
    0 0 8 o 81.967 86.190 180.00 1.72899 3.96
    1 6 1 o 4.583 4.338 180.00 1.71102 0.85
    4 2 4 o 16.596 16.087 180.00 1.71046 3.07
    0 6 2 o 35.117 36.497 0.00 1.70657 3.22
    1 4 6 o 13.490 13.764 180.00 1.70159 2.45
    2 2 7 o 24.028 24.330 180.00 1.69632 4.30
    4 3 3 o 13.124 12.385 180.00 1.69031 2.32
    3 2 6 o 1.193 1.243 180.00 1.69258 0.21
    3 4 4 o 1.499 1.213 180.00 1.68548 0.26
    1 0 8 o 108.556 109.411 0.00 1.69416 9.67
    1 3 7 o 3.351 2.921 0.00 1.68881 0.59
    3 5 1 o 181.141 184.207 0.00 1.68021 31.22
    1 6 2 o 27.961 27.702 180.00 1.67305 4.74
    1 1 8 o 30.193 30.551 180.00 1.67280 5.11
    5 1 1 o 4.101 4.235 0.00 1.66298 0.68
    2 5 4 o 42.117 41.430 180.00 1.65944 6.91
    4 1 5 o 42.100 42.493 180.00 1.66212 6.95
    4 4 0 o 7.426 8.405 0.00 1.65373 0.60
    1 5 5 o 4.601 4.597 0.00 1.64735 0.73
    0 6 3 o 0.128 0.135 180.00 1.64511 0.01
    3 5 2 o 0.558 0.568 180.00 1.64421 0.09
    5 0 2 o 254.436 256.676 0.00 1.64774 20.28
    4 4 1 o 4.296 4.389 180.00 1.64203 0.68
    0 2 8 o 0.200 1.924 0.00 1.64323 0.02
    2 6 0 o 23.601 24.918 0.00 1.62641 1.79
    5 1 2 o 9.025 9.894 180.00 1.62806 1.37
    2 6 1 o 0.201 0.252 180.00 1.61529 0.03
    1 6 3 o 1.003 1.201 0.00 1.61502 0.15
    4 4 2 o 1.466 1.403 0.00 1.60838 0.21
    4 3 4 o 33.279 31.788 180.00 1.60834 4.82
    2 4 6 o 1.610 1.392 0.00 1.60735 0.23
    1 2 8 o 19.439 20.894 0.00 1.61324 2.85
    5 2 1 o 10.497 9.393 180.00 1.60444 1.50
    4 2 5 o 2.986 2.787 180.00 1.60367 0.43
    3 1 7 o 0.252 0.246 0.00 1.60100 0.04
    2 3 7 o 3.530 2.821 0.00 1.59656 0.50
    3 3 6 o 15.738 15.725 0.00 1.59345 2.19
    2 0 8 o 25.171 24.445 0.00 1.60108 1.79
    3 5 3 o 17.843 16.605 0.00 1.58903 2.46
    2 6 2 o 76.477 74.148 0.00 1.58322 10.39
    3 4 5 o 12.306 11.868 180.00 1.58302 1.67
    0 4 7 o 0.029 0.023 0.00 1.58228 0.00
    2 1 8 o 26.192 24.030 180.00 1.58301 3.56
    5 2 2 o 0.012 0.010 0.00 1.57300 0.00
    5 1 3 o 47.418 45.019 0.00 1.57444 6.30
    0 6 4 o 98.094 92.803 180.00 1.56925 6.43
    2 5 5 o 3.995 4.196 0.00 1.56139 0.51
    4 4 3 o 2.297 2.518 0.00 1.55663 0.29
    4 0 6 o 59.280 61.349 0.00 1.56077 3.80
    1 4 7 o 6.703 7.535 180.00 1.55545 0.85
    3 2 7 o 71.059 73.534 0.00 1.54856 8.84
    1 6 4 o 0.116 0.228 180.00 1.54307 0.01
    4 1 6 o 10.241 12.757 0.00 1.54402 1.26
    2 6 3 o 73.998 75.117 180.00 1.53378 8.86
    1 5 6 o 12.336 12.602 0.00 1.53215 1.47
    2 2 8 o 22.522 23.466 180.00 1.53226 2.68
    5 2 3 o 43.254 42.229 180.00 1.52449 5.05
    3 5 4 o 35.551 34.925 180.00 1.52036 4.11
    1 3 8 o 2.439 2.829 0.00 1.52672 0.29
    5 3 1 o 16.824 15.637 180.00 1.51925 1.94
    4 3 5 o 0.077 0.067 0.00 1.51860 0.01
    5 0 4 o 32.903 31.499 0.00 1.52314 1.91
    5 1 4 o 0.000 0.087 180.00 1.50756 0.00
    4 5 0 o 18.483 18.950 0.00 1.49693 1.00
    4 2 6 o 0.331 0.342 180.00 1.49682 0.04
    5 3 2 o 5.686 5.801 0.00 1.49248 0.61
    4 4 4 o 24.127 23.992 180.00 1.49190 2.58
    1 1 9 o 27.484 30.021 0.00 1.49701 2.98
    4 5 1 o 18.703 18.484 0.00 1.48824 1.98
    3 6 1 o 41.258 39.468 0.00 1.48618 4.35
    0 6 5 o 14.512 14.028 180.00 1.48557 0.76
    2 4 7 o 109.199 109.790 0.00 1.48248 11.41
    3 4 6 o 15.109 14.362 180.00 1.47999 1.57
    1 7 1 o 20.682 20.035 180.00 1.47761 2.13
    2 6 4 o 13.662 14.930 180.00 1.47175 1.39
    3 3 7 o 9.463 10.365 180.00 1.47155 0.96
    3 0 8 o 1.161 1.261 0.00 1.47509 0.06
    0 2 9 o 52.048 52.454 180.00 1.47571 2.67
    5 2 4 o 17.775 18.182 180.00 1.46353 1.76
    1 6 5 o 5.057 5.130 180.00 1.46330 0.50
    4 5 2 o 29.586 29.827 180.00 1.46305 2.93
    2 5 6 o 44.374 44.038 180.00 1.46227 4.39
    3 6 2 o 8.521 8.216 0.00 1.46109 0.84
    3 1 8 o 33.144 32.231 180.00 1.46092 3.26
    2 3 8 o 19.616 20.058 180.00 1.45755 1.91
    1 7 2 o 26.467 25.988 0.00 1.45294 2.55
    5 3 3 o 63.855 61.971 180.00 1.45085 6.12
    1 2 9 o 55.247 55.171 180.00 1.45387 5.34
    3 5 5 o 16.512 15.025 0.00 1.44388 1.55
    0 4 8 o 14.900 13.243 0.00 1.44666 0.71
    5 1 5 o 5.457 5.688 0.00 1.43291 0.50
    4 1 7 o 37.176 37.646 180.00 1.43236 3.38
    4 3 6 o 3.205 3.178 180.00 1.42694 0.29
    2 1 9 o 0.423 0.416 180.00 1.43163 0.04
    4 5 3 o 1.039 0.982 0.00 1.42377 0.09
    1 4 8 o 29.741 29.912 180.00 1.42607 2.66
    2 7 0 o 9.571 9.274 180.00 1.42208 0.42
    3 6 3 o 10.843 10.522 0.00 1.42197 0.96
    1 5 7 o 1.128 1.076 0.00 1.42287 0.10
    5 4 1 o 4.696 4.388 180.00 1.41997 0.41
    4 4 5 o 0.266 0.238 0.00 1.41944 0.02
    3 2 8 o 10.923 10.347 180.00 1.42075 0.96
    2 7 1 o 45.403 43.933 180.00 1.41463 3.93
    1 7 3 o 139.310 134.367 180.00 1.41445 12.06
    6 0 0 o 16.668 10.666 180.00 1.41383 0.36
    2 6 5 o 1.256 1.279 180.00 1.40206 0.10
    6 1 0 o 8.113 7.488 180.00 1.40134 0.34
    5 4 2 o 24.833 23.468 180.00 1.39804 2.05
    5 3 4 o 16.026 15.173 180.00 1.39802 1.32
    0 6 6 o 1.552 1.394 180.00 1.39943 0.06
    5 2 5 o 19.217 19.117 0.00 1.39494 1.57
    2 7 2 o 31.615 31.355 180.00 1.39294 2.57
    6 1 1 o 10.799 10.697 180.00 1.39420 0.88
    4 2 7 o 59.115 58.682 180.00 1.39444 4.83
    2 2 9 o 11.659 11.487 0.00 1.39376 0.95
    1 3 9 o 105.696 106.309 180.00 1.38959 8.52
    6 0 2 o 126.245 124.487 0.00 1.38518 5.03
    3 4 7 o 7.906 8.333 180.00 1.38080 0.62
    1 6 6 o 1.666 1.759 180.00 1.38077 0.13
    4 5 4 o 9.303 9.271 180.00 1.37374 0.72
    0 0 10 o 23.284 23.605 0.00 1.38320 0.46
    3 6 4 o 7.490 6.933 0.00 1.37212 0.57
    6 1 2 o 127.888 127.082 0.00 1.37343 9.84
    2 4 8 o 0.533 0.979 0.00 1.36921 0.04
    2 5 7 o 15.692 16.114 180.00 1.36638 1.18
    6 2 0 o 1.216 1.214 0.00 1.36577 0.05
    1 7 4 o 0.053 0.052 0.00 1.36536 0.00
    3 5 6 o 48.037 47.889 0.00 1.36442 3.60
    5 4 3 o 6.631 6.561 0.00 1.36365 0.50
    5 0 6 o 15.176 15.749 180.00 1.36644 0.57
    6 2 1 o 13.768 13.532 180.00 1.35916 1.02
    2 7 3 o 5.887 5.852 180.00 1.35891 0.43
    3 3 8 o 7.412 7.383 0.00 1.36058 0.55
    1 0 10 o 39.635 39.466 0.00 1.36517 1.49
    4 6 0 o 28.402 29.133 180.00 1.35482 1.03
    5 1 6 o 20.316 21.294 180.00 1.35515 1.48
    4 6 1 o 4.045 5.524 0.00 1.34837 0.29
    1 1 10 o 160.770 167.073 180.00 1.35391 11.68
    4 4 6 o 20.214 22.513 0.00 1.34374 1.43
    6 2 2 o 4.272 4.225 180.00 1.33989 0.30
    6 1 3 o 46.876 47.093 0.00 1.34078 3.28
    5 3 5 o 16.481 16.161 180.00 1.33787 1.14
    4 3 7 o 106.987 105.797 0.00 1.33742 7.40
    4 0 8 o 10.012 9.960 180.00 1.34007 0.35
    3 1 9 o 12.318 12.026 0.00 1.33943 0.86
    2 3 9 o 4.300 3.912 180.00 1.33682 0.30
    0 2 10 o 9.588 9.303 180.00 1.33809 0.33
    4 6 2 o 12.608 13.144 0.00 1.32955 0.85
    2 6 6 o 13.544 13.606 0.00 1.32897 0.91
    3 7 1 o 60.691 59.179 180.00 1.32547 4.05
    4 1 8 o 0.016 0.017 180.00 1.32942 0.00
    0 4 9 o 131.959 130.317 0.00 1.32841 4.44
    5 2 6 o 0.032 0.034 0.00 1.32290 0.00
    0 8 0 o 9.832 9.883 0.00 1.32077 0.16
    5 4 4 o 0.672 0.744 0.00 1.31950 0.04
    1 5 8 o 0.381 0.441 180.00 1.32183 0.03
    5 5 1 o 0.124 0.126 0.00 1.31697 0.01
    4 5 5 o 109.290 110.926 0.00 1.31654 7.10
    2 7 4 o 20.191 20.348 0.00 1.31521 1.31
    3 6 5 o 3.879 3.913 0.00 1.31512 0.25
    0 8 1 o 48.054 48.717 0.00 1.31479 1.55
    1 2 10 o 0.563 0.640 180.00 1.32175 0.04
    0 6 7 o 88.693 89.976 180.00 1.31469 2.86
    6 3 0 o 2.419 2.460 0.00 1.31206 0.08
    6 2 3 o 30.143 30.275 180.00 1.30952 1.92
    1 7 5 o 1.634 1.648 180.00 1.30916 0.10
    1 4 9 o 26.282 26.329 0.00 1.31241 1.69
    3 7 2 o 0.103 0.107 0.00 1.30759 0.01
    2 0 10 o 3.020 3.052 0.00 1.31504 0.10
    6 3 1 o 10.576 10.901 180.00 1.30620 0.67
    6 0 4 o 16.362 16.579 0.00 1.30867 0.52
    3 2 9 o 64.300 65.600 180.00 1.30826 4.07
    4 6 3 o 7.485 7.304 180.00 1.29987 0.46
    5 5 2 o 4.813 4.643 180.00 1.29942 0.30
    1 8 1 o 44.943 43.303 180.00 1.29928 2.77
    1 6 7 o 0.133 0.129 0.00 1.29918 0.01
    2 1 10 o 34.821 36.158 180.00 1.30497 2.18
    0 8 2 o 1.949 2.421 180.00 1.29733 0.06
    6 1 4 o 26.230 25.889 0.00 1.29875 1.61
    4 2 8 o 4.027 4.064 0.00 1.29894 0.25
    6 3 2 o 25.191 27.331 0.00 1.28907 1.50
    3 4 8 o 0.114 0.127 180.00 1.28789 0.01
    3 5 7 o 4.356 4.573 180.00 1.28554 0.26
    1 8 2 o 47.214 46.137 180.00 1.28242 2.76
    3 7 3 o 0.340 0.356 0.00 1.27932 0.02
    2 5 8 o 55.820 57.051 0.00 1.27617 3.20
    5 3 6 o 4.113 4.128 0.00 1.27392 0.23
    5 1 7 o 0.025 0.027 0.00 1.27777 0.00
    5 5 3 o 3.355 3.434 0.00 1.27166 0.19
    2 2 10 o 6.229 6.343 0.00 1.27610 0.36
    6 2 4 o 7.928 8.170 180.00 1.27028 0.45
    0 8 3 o 4.248 4.265 180.00 1.26970 0.12
    5 4 5 o 18.755 18.705 180.00 1.26858 1.05
    4 4 7 o 38.600 38.877 0.00 1.26819 2.16
    1 3 10 o 9.327 9.255 180.00 1.27289 0.53
    2 7 5 o 6.728 6.449 0.00 1.26476 0.37
    2 4 9 o 12.929 12.808 0.00 1.26769 0.72
    6 3 3 o 86.471 85.668 180.00 1.26196 4.74
    4 6 4 o 33.284 32.864 0.00 1.26146 1.82
    2 8 0 o 60.735 58.599 180.00 1.26105 1.66
    3 3 9 o 19.325 18.135 180.00 1.26083 1.06
    2 8 1 o 18.440 18.565 0.00 1.25584 0.99
    2 6 7 o 139.908 141.015 180.00 1.25575 7.52
    1 8 3 o 1.545 1.558 180.00 1.25571 0.08
    4 5 6 o 0.578 0.582 0.00 1.25547 0.03
    3 6 6 o 5.580 5.331 0.00 1.25423 0.30
    4 3 8 o 4.399 5.589 0.00 1.25248 0.23
    1 7 6 o 4.169 4.575 180.00 1.24907 0.22
    5 2 7 o 0.044 0.059 180.00 1.25063 0.00
    6 1 5 o 5.564 6.947 180.00 1.25010 0.29
    6 4 0 o 24.092 24.602 0.00 1.24651 0.63
    3 7 4 o 7.349 5.904 180.00 1.24265 0.38
    6 4 1 o 0.171 0.132 0.00 1.24148 0.01
    2 8 2 o 23.599 16.511 180.00 1.24059 1.21
    5 5 4 o 0.002 0.001 180.00 1.23564 0.00
    3 0 10 o 25.591 19.779 180.00 1.24250 0.66
    0 8 4 o 17.155 16.302 0.00 1.23384 0.43
    4 1 9 o 12.010 5.692 180.00 1.23592 0.61
    0 6 8 o 0.093 0.087 180.00 1.23375 0.00
    4 7 0 o 7.347 7.745 0.00 1.22976 0.18
    3 1 10 o 22.165 19.706 180.00 1.23400 1.11
    1 1 11 o 1.417 0.867 180.00 1.23533 0.07
    2 3 10 o 12.907 13.951 180.00 1.23196 0.64
    6 4 2 o 0.781 0.860 180.00 1.22675 0.04
    6 3 4 o 13.538 14.888 180.00 1.22673 0.66
    1 5 9 o 13.049 13.772 0.00 1.22981 0.65
    4 7 1 o 4.145 4.209 0.00 1.22493 0.20
    6 2 5 o 18.037 18.247 180.00 1.22465 0.88
    1 8 4 o 24.491 25.802 0.00 1.22099 1.18
    1 6 8 o 4.384 4.613 0.00 1.22091 0.21
    0 4 10 o 0.001 0.001 180.00 1.22537 0.00
    5 6 1 o 13.798 13.353 0.00 1.21708 0.65
    4 6 5 o 49.385 47.772 180.00 1.21674 2.34
    2 8 3 o 0.046 0.044 0.00 1.21637 0.00
    0 2 11 o 17.234 18.321 180.00 1.22328 0.42
    5 4 6 o 1.161 1.088 0.00 1.21367 0.05
    4 7 2 o 0.216 0.204 180.00 1.21077 0.01
    2 7 6 o 0.268 0.251 180.00 1.21033 0.01
    3 5 8 o 19.398 18.408 0.00 1.20956 0.90
    5 3 7 o 0.098 0.086 0.00 1.20901 0.00
    1 4 10 o 4.051 3.975 0.00 1.21278 0.19
    4 2 9 o 7.476 7.207 180.00 1.21131 0.35
    5 0 8 o 11.188 10.629 0.00 1.21097 0.26
    3 2 10 o 1.915 1.798 0.00 1.20950 0.09
    1 2 11 o 8.208 7.735 0.00 1.21075 0.38
    6 4 3 o 0.154 0.153 0.00 1.20331 0.01
    5 6 2 o 109.660 109.444 0.00 1.20318 4.97
    6 0 6 o 7.034 7.447 180.00 1.20522 0.16
    3 4 9 o 11.542 10.962 0.00 1.20234 0.52
    3 7 5 o 26.849 24.458 180.00 1.19984 1.20
    5 1 8 o 122.015 121.368 180.00 1.20309 5.53
    7 1 1 o 6.419 5.898 0.00 1.19942 0.29
    4 4 8 o 10.267 10.245 0.00 1.19508 0.45
    6 1 6 o 8.646 7.832 180.00 1.19746 0.38
    5 5 5 o 3.281 3.290 0.00 1.19352 0.14
    4 5 7 o 0.028 0.028 0.00 1.19320 0.00
    3 8 1 o 6.415 6.305 180.00 1.19221 0.28
    3 6 7 o 0.803 0.788 180.00 1.19214 0.04
    0 8 5 o 113.351 110.465 0.00 1.19190 2.47
    2 5 9 o 20.000 19.821 180.00 1.19278 0.88
    2 1 11 o 1.130 1.004 180.00 1.19781 0.05
    7 0 2 o 142.684 143.114 0.00 1.19367 3.13
    4 7 3 o 48.210 45.992 180.00 1.18822 2.08
    1 7 7 o 4.350 4.144 180.00 1.18770 0.19
    6 3 5 o 10.500 10.616 0.00 1.18548 0.45
    2 8 4 o 1.055 1.082 180.00 1.18473 0.04
    2 6 8 o 1.268 1.308 0.00 1.18465 0.05
    7 1 2 o 4.706 4.650 180.00 1.18612 0.20
    5 6 3 o 34.463 35.229 0.00 1.18105 1.45
    1 8 5 o 10.552 10.691 0.00 1.18030 0.44
    3 8 2 o 9.723 9.682 180.00 1.17914 0.41
    5 2 8 o 2.177 2.207 180.00 1.18035 0.09
    7 2 1 o 5.930 6.416 0.00 1.17689 0.25
    6 5 0 o 15.750 16.095 180.00 1.17509 0.32
    6 2 6 o 9.892 10.107 180.00 1.17504 0.41
    2 4 10 o 3.379 3.599 0.00 1.17722 0.14
    6 4 4 o 3.579 3.622 0.00 1.17265 0.15
    4 3 9 o 49.579 50.273 0.00 1.17337 2.03
    6 5 1 o 50.882 52.062 0.00 1.17087 2.07
    2 2 11 o 4.034 4.164 180.00 1.17537 0.17
    4 6 6 o 0.000 0.020 180.00 1.16804 0.00
    3 3 10 o 25.656 26.206 0.00 1.17173 1.05
    1 3 11 o 26.473 27.107 180.00 1.17287 1.08
    7 2 2 o 43.072 44.824 180.00 1.16432 1.71
    7 1 3 o 0.150 0.172 180.00 1.16490 0.01
    1 9 1 o 1.386 1.406 180.00 1.15885 0.05
    4 7 4 o 93.191 94.352 0.00 1.15867 3.63
    6 5 2 o 12.475 12.601 180.00 1.15849 0.49
    3 8 3 o 25.575 25.731 180.00 1.15829 1.00
    5 4 7 o 32.230 31.404 180.00 1.15714 1.25
    0 6 9 o 1.578 1.568 180.00 1.15793 0.03
    2 7 7 o 21.375 21.652 180.00 1.15424 0.82
    3 7 6 o 64.762 64.500 180.00 1.15307 2.48
    4 0 10 o 1.218 1.231 0.00 1.15855 0.02
    5 6 4 o 49.096 47.693 0.00 1.15202 1.87
    5 5 6 o 0.884 0.897 0.00 1.14745 0.03
    2 8 5 o 17.329 17.581 0.00 1.14745 0.65
    1 9 2 o 18.208 18.170 180.00 1.14683 0.68
    4 1 10 o 11.572 10.930 180.00 1.15165 0.44
    0 8 6 o 33.828 33.179 180.00 1.14601 0.63
    1 6 9 o 4.148 4.186 0.00 1.14729 0.16
    0 0 12 o 4.184 4.125 180.00 1.15266 0.04
    5 3 8 o 6.485 6.351 180.00 1.14517 0.24
    7 2 3 o 3.093 3.151 0.00 1.14422 0.11
    1 5 10 o 66.550 66.230 0.00 1.14670 2.49
    7 3 1 o 72.084 71.219 180.00 1.14200 2.65
    6 3 6 o 0.333 0.304 0.00 1.14031 0.01
    7 0 4 o 0.184 0.190 0.00 1.14366 0.00
    6 1 7 o 4.304 4.381 180.00 1.14307 0.16
    6 5 3 o 6.809 7.169 180.00 1.13869 0.25
    3 5 9 o 0.072 0.073 180.00 1.13786 0.00
    6 4 5 o 27.640 27.089 0.00 1.13647 1.00
    3 1 11 o 5.078 5.036 0.00 1.14223 0.19
    1 8 6 o 7.685 7.187 0.00 1.13570 0.28
    2 3 11 o 1.920 1.663 180.00 1.14061 0.07
    7 1 4 o 6.563 6.406 180.00 1.13701 0.24
    1 0 12 o 29.206 28.878 180.00 1.14217 0.54
    4 5 8 o 0.130 0.126 180.00 1.13171 0.00
    2 9 0 o 32.165 30.850 0.00 1.13147 0.57
    3 8 4 o 1.665 1.533 180.00 1.13087 0.06
    3 6 8 o 2.601 2.376 0.00 1.13080 0.09
    7 3 2 o 0.273 0.238 0.00 1.13050 0.01
    0 4 11 o 3.001 2.642 180.00 1.13537 0.05
    1 1 12 o 0.020 0.018 0.00 1.13555 0.00
    5 1 9 o 2.140 2.150 180.00 1.13247 0.08
    2 9 1 o 11.607 11.057 0.00 1.12771 0.41
    1 9 3 o 5.306 5.066 0.00 1.12762 0.19
    4 2 10 o 8.663 8.351 180.00 1.13166 0.31
    1 7 8 o 7.370 7.154 180.00 1.12701 0.26
    4 4 9 o 71.369 70.509 0.00 1.12578 2.48
    5 7 1 o 6.843 6.750 180.00 1.12400 0.24
    4 7 5 o 30.229 30.149 180.00 1.12373 1.04
    6 2 7 o 54.702 54.762 180.00 1.12352 1.88
    3 4 10 o 0.454 0.442 0.00 1.12434 0.02
    4 8 0 o 69.362 68.796 180.00 1.12113 1.18
    1 4 11 o 1.729 1.695 180.00 1.12534 0.06
    0 2 12 o 2.949 2.894 180.00 1.12617 0.05
    7 2 4 o 0.888 0.876 180.00 1.11777 0.03
    5 6 5 o 32.307 31.921 0.00 1.11766 1.09
    3 2 11 o 18.855 18.418 0.00 1.12272 0.65
    4 8 1 o 11.135 11.029 0.00 1.11746 0.38
    4 6 7 o 0.913 0.905 0.00 1.11740 0.03
    2 9 2 o 8.123 7.882 180.00 1.11663 0.27
    2 6 9 o 100.666 99.621 180.00 1.11705 3.39
    2 5 10 o 19.717 18.914 0.00 1.11651 0.66
    5 7 2 o 0.206 0.211 180.00 1.11303 0.01
    6 5 4 o 8.946 9.425 180.00 1.11260 0.30
    7 3 3 o 0.025 0.042 180.00 1.11208 0.00
    5 2 9 o 8.560 8.830 0.00 1.11344 0.28
    1 2 12 o 0.776 0.740 0.00 1.11638 0.03
    4 8 2 o 18.564 19.531 180.00 1.10668 0.60
    2 8 6 o 3.223 3.288 180.00 1.10634 0.10
    2 0 12 o 0.015 0.021 0.00 1.11232 0.00
    3 7 7 o 16.165 18.631 180.00 1.10426 0.52
    6 6 0 o 0.325 0.361 180.00 1.10248 0.01
    1 9 4 o 1.394 1.534 180.00 1.10227 0.04
    7 1 5 o 0.819 0.963 0.00 1.10394 0.03
    5 4 8 o 21.186 21.514 180.00 1.10081 0.67
    5 5 7 o 4.356 4.364 0.00 1.09933 0.14
    2 1 12 o 9.800 10.241 180.00 1.10621 0.32
    6 6 1 o 3.369 3.374 180.00 1.09900 0.11
    2 9 3 o 30.063 30.063 0.00 1.09887 0.95
    3 8 5 o 12.361 12.179 0.00 1.09831 0.39
    2 7 8 o 0.370 0.364 0.00 1.09831 0.01
    7 4 1 o 8.735 8.550 0.00 1.09799 0.27
    4 3 10 o 0.468 0.472 180.00 1.10054 0.01
    0 8 7 o 62.183 60.941 0.00 1.09806 0.98
    6 4 6 o 4.665 4.299 180.00 1.09649 0.15
    5 7 3 o 14.642 14.897 180.00 1.09544 0.46
    6 3 7 o 19.176 20.757 0.00 1.09304 0.59
    2 4 11 o 3.127 2.881 0.00 1.09676 0.10
    6 0 8 o 3.579 3.775 0.00 1.09449 0.06
    4 8 3 o 11.736 12.619 0.00 1.08938 0.36
    1 8 7 o 2.587 2.712 180.00 1.08898 0.08
    6 6 2 o 0.129 0.134 0.00 1.08874 0.00
    3 3 11 o 0.219 0.245 0.00 1.09231 0.01
    7 4 2 o 89.549 90.190 180.00 1.08776 2.71
    7 3 4 o 19.944 20.082 0.00 1.08775 0.60
    7 2 5 o 1.648 1.753 0.00 1.08630 0.05
    6 1 8 o 18.099 18.823 0.00 1.08867 0.55
    4 7 6 o 0.000 0.321 180.00 1.08503 0.00
    0 6 10 o 21.566 22.007 0.00 1.08777 0.33
    2 2 12 o 1.765 1.839 180.00 1.08846 0.05
    5 3 9 o 0.000 0.066 180.00 1.08376 0.00
    6 5 5 o 0.532 3.525 0.00 1.08156 0.02
    3 9 1 o 0.168 0.622 0.00 1.08096 0.00
    1 3 12 o 28.505 30.553 0.00 1.08647 0.86
    5 6 6 o 0.928 3.141 180.00 1.07957 0.03
    1 6 10 o 0.000 0.323 180.00 1.07894 0.00
    2 9 4 o 1.723 3.006 0.00 1.07537 0.05
    4 5 9 o 21.999 22.033 0.00 1.07234 0.63
    6 6 3 o 0.000 0.000 0.00 1.07226 0.00
    5 7 4 o 8.422 8.380 0.00 1.07215 0.24
    1 9 5 o 38.694 38.395 0.00 1.07206 1.11
    3 6 9 o 6.387 6.272 0.00 1.07156 0.18
    7 4 3 o 27.749 27.130 180.00 1.07132 0.79
    3 9 2 o 9.504 9.276 180.00 1.07119 0.27
    4 1 11 o 0.229 0.639 0.00 1.07599 0.01
    3 5 10 o 1.419 1.388 180.00 1.07108 0.04
    6 2 8 o 22.663 22.382 180.00 1.07173 0.65
    7 0 6 o 97.807 100.296 0.00 1.07267 1.40
    1 5 11 o 9.424 9.390 0.00 1.07195 0.27
    1 7 9 o 8.456 9.590 0.00 1.06834 0.24
    5 0 10 o 5.638 5.655 180.00 1.07206 0.08
    4 8 4 o 5.309 5.935 0.00 1.06647 0.15
    4 6 8 o 0.643 0.731 0.00 1.06642 0.02
    7 1 6 o 7.975 8.368 0.00 1.06719 0.22
    2 8 7 o 0.415 1.525 0.00 1.06302 0.01
    5 1 10 o 1.073 1.201 0.00 1.06658 0.03
    3 8 6 o 2.665 3.837 0.00 1.06210 0.07
    3 0 12 o 74.279 79.539 0.00 1.06739 1.04
    4 4 10 o 5.576 6.626 180.00 1.06099 0.15
    7 3 5 o 0.588 0.783 180.00 1.05868 0.02
    8 0 0 o 1.526 1.671 180.00 1.06037 0.01
    0 10 0 o 1.751 1.835 0.00 1.05662 0.01
    3 1 12 o 1.394 1.994 0.00 1.06198 0.04
    2 3 12 o 0.020 0.023 180.00 1.06068 0.00
    3 9 3 o 19.114 19.724 180.00 1.05548 0.51
    4 2 11 o 5.944 6.299 0.00 1.05963 0.16
    3 7 8 o 36.704 37.924 180.00 1.05499 0.98
    6 4 7 o 0.964 0.981 0.00 1.05427 0.03
    0 10 1 o 21.520 21.328 0.00 1.05355 0.29
    8 1 0 o 0.645 0.667 180.00 1.05507 0.01
    2 6 10 o 23.443 23.358 180.00 1.05367 0.62
    3 4 11 o 3.370 3.353 0.00 1.05361 0.09
    7 2 6 o 0.697 0.737 0.00 1.05122 0.02
    5 5 8 o 15.589 16.227 0.00 1.05068 0.41
    0 4 12 o 81.545 85.232 0.00 1.05646 1.10
    6 6 4 o 0.340 0.354 180.00 1.05039 0.01
    8 1 1 o 0.150 0.152 0.00 1.05201 0.00
    7 4 4 o 0.896 0.948 180.00 1.04951 0.02
    7 5 1 o 7.441 7.935 0.00 1.04824 0.19
    0 8 8 o 22.975 24.252 180.00 1.04958 0.30
    2 9 5 o 4.325 4.503 180.00 1.04726 0.11
    5 2 10 o 12.460 12.968 180.00 1.05064 0.33
    6 5 6 o 4.925 5.184 0.00 1.04693 0.13
    5 4 9 o 4.450 4.677 0.00 1.04594 0.12
    1 10 1 o 5.471 5.555 0.00 1.04552 0.14
    6 3 8 o 1.639 1.632 180.00 1.04519 0.04
    8 0 2 o 5.427 5.788 180.00 1.04812 0.07
    0 10 2 o 12.472 12.389 0.00 1.04450 0.16
    2 5 11 o 2.221 2.317 0.00 1.04716 0.06
    5 7 5 o 9.710 9.702 0.00 1.04429 0.25
    4 7 7 o 2.652 2.664 180.00 1.04408 0.07
    2 7 9 o 6.500 6.547 180.00 1.04379 0.17
    1 1 13 o 2.805 2.918 0.00 1.05049 0.07
    1 4 12 o 0.009 0.009 0.00 1.04836 0.00
    1 8 8 o 19.307 18.158 0.00 1.04163 0.49
    3 2 12 o 0.624 0.666 180.00 1.04625 0.02
    8 1 2 o 23.664 23.107 0.00 1.04300 0.61
    7 5 2 o 22.402 22.693 0.00 1.03932 0.57
    5 8 1 o 8.329 8.429 180.00 1.03925 0.21
    5 6 7 o 0.029 0.029 180.00 1.03920 0.00
    8 2 0 o 2.293 2.322 180.00 1.03964 0.03
    4 8 5 o 10.150 10.230 0.00 1.03904 0.26
    1 9 6 o 1.225 1.229 0.00 1.03830 0.03
    1 10 2 o 3.018 2.957 0.00 1.03667 0.08
    8 2 1 o 32.104 31.435 0.00 1.03671 0.80
    0 2 13 o 1.141 1.119 180.00 1.04305 0.01
    3 9 4 o 31.946 30.600 0.00 1.03461 0.79
    6 1 9 o 3.683 3.581 0.00 1.03551 0.09
    6 7 0 o 0.887 0.989 180.00 1.03188 0.01
    5 8 2 o 13.730 13.527 180.00 1.03056 0.33
    4 3 11 o 23.864 22.420 180.00 1.03396 0.59
    0 10 3 o 18.568 17.804 180.00 1.02992 0.23
    1 2 13 o 18.252 17.678 180.00 1.03526 0.45
    6 7 1 o 0.433 0.403 0.00 1.02902 0.01
    8 2 2 o 2.686 2.509 180.00 1.02809 0.06
    4 9 0 o 28.975 27.943 0.00 1.02713 0.35
    8 1 3 o 13.417 12.509 0.00 1.02849 0.32
    7 3 6 o 8.499 8.229 0.00 1.02614 0.20
    7 1 7 o 33.950 31.719 0.00 1.02815 0.82
    2 10 0 o 48.595 46.762 0.00 1.02528 0.58
    7 5 3 o 0.006 0.006 0.00 1.02496 0.00
    4 9 1 o 45.089 43.219 180.00 1.02431 1.07
    6 6 5 o 4.782 4.591 0.00 1.02415 0.11
    3 8 7 o 24.938 24.098 0.00 1.02359 0.59
    5 3 10 o 1.438 1.392 0.00 1.02560 0.03
    7 4 5 o 0.034 0.033 180.00 1.02334 0.00
    2 10 1 o 4.072 4.087 180.00 1.02248 0.10
    1 10 3 o 6.064 6.065 180.00 1.02241 0.14
    2 1 13 o 0.127 0.122 0.00 1.02713 0.00
    2 4 12 o 14.677 14.100 180.00 1.02514 0.35
    6 7 2 o 20.241 19.466 180.00 1.02058 0.47
    0 6 11 o 16.316 15.945 180.00 1.02335 0.19
    2 8 8 o 4.738 5.267 0.00 1.01884 0.11
    6 2 9 o 1.929 1.910 180.00 1.02090 0.05
    3 3 12 o 14.311 14.011 0.00 1.02151 0.34
    5 8 3 o 0.120 0.131 0.00 1.01655 0.00
    4 6 9 o 4.044 4.374 180.00 1.01631 0.09
    4 9 2 o 2.072 2.213 0.00 1.01599 0.05
    4 5 10 o 10.307 10.979 0.00 1.01590 0.24
    2 9 6 o 8.954 9.491 0.00 1.01573 0.21
    8 3 0 o 50.215 52.703 180.00 1.01535 0.58
    3 6 10 o 6.570 6.872 0.00 1.01524 0.15
    2 10 2 o 23.656 23.426 180.00 1.01420 0.54
    8 2 3 o 74.770 73.938 180.00 1.01417 1.71
    1 6 11 o 3.586 3.830 0.00 1.01598 0.08
    5 7 6 o 0.274 0.261 180.00 1.01301 0.01
    7 2 7 o 10.288 9.956 0.00 1.01385 0.24
    8 3 1 o 0.033 0.032 0.00 1.01263 0.00
    6 4 8 o 0.265 0.282 180.00 1.01113 0.01
    1 7 10 o 6.580 6.643 180.00 1.01250 0.15
    8 0 4 o 27.255 26.295 180.00 1.01378 0.31
    0 10 4 o 94.408 100.552 0.00 1.01050 1.06
    6 5 7 o 0.288 0.300 0.00 1.00999 0.01
    3 9 5 o 0.288 0.295 0.00 1.00950 0.01
    4 8 6 o 2.868 2.743 180.00 1.00822 0.06
    3 5 11 o 5.932 6.080 0.00 1.00941 0.13
    2 2 13 o 0.858 0.832 0.00 1.01288 0.02
    8 1 4 o 6.218 6.400 0.00 1.00914 0.14
    6 7 3 o 0.330 0.358 0.00 1.00697 0.01
    4 0 12 o 22.760 22.344 180.00 1.01274 0.26
    3 7 9 o 2.741 3.045 0.00 1.00639 0.06
    1 3 13 o 0.005 0.005 0.00 1.01127 0.00
    7 5 4 o 12.273 13.054 180.00 1.00581 0.27
    8 3 2 o 14.094 14.945 0.00 1.00458 0.31
    1 10 4 o 0.399 0.431 180.00 1.00340 0.01
    4 1 12 o 1.318 1.281 180.00 1.00812 0.03
    5 5 9 o 21.961 22.092 0.00 1.00266 0.48
    4 9 3 o 5.843 5.825 180.00 1.00256 0.13
    1 9 7 o 5.722 5.556 0.00 1.00224 0.12
    4 7 8 o 0.008 0.007 0.00 1.00213 0.00
    5 1 11 o 9.088 9.570 180.00 1.00564 0.20
    2 10 3 o 1.454 1.428 0.00 1.00084 0.03
    1 5 12 o 0.653 0.688 180.00 1.00480 0.01
    0 8 9 o 8.672 8.077 0.00 1.00169 0.09
    4 4 11 o 5.426 5.201 180.00 1.00095 0.12
    5 8 4 o 25.227 24.842 0.00 0.99786 0.54
    5 6 8 o 0.517 0.510 0.00 0.99782 0.01
    6 3 9 o 2.132 2.099 0.00 0.99788 0.05
    7 6 1 o 3.434 3.601 0.00 0.99572 0.07
    8 2 4 o 20.395 21.311 180.00 0.99561 0.43
    1 8 9 o 1.028 1.051 0.00 0.99478 0.02
    6 6 6 o 3.375 3.443 180.00 0.99460 0.07
    7 4 6 o 19.203 19.520 180.00 0.99385 0.41
    5 4 10 o 6.559 6.629 0.00 0.99337 0.14
    2 6 11 o 0.082 0.084 180.00 0.99480 0.00
    8 3 3 o 0.673 0.661 0.00 0.99159 0.01
    2 7 10 o 0.384 0.377 0.00 0.99153 0.01
    7 3 7 o 20.140 19.896 180.00 0.99129 0.42
    4 2 12 o 2.538 2.590 180.00 0.99463 0.05
    7 0 8 o 7.655 7.599 0.00 0.99237 0.08
    6 7 4 o 20.543 21.465 0.00 0.98879 0.42
    5 2 11 o 49.651 49.206 0.00 0.99225 1.04
    7 6 2 o 19.906 19.893 0.00 0.98807 0.41
    3 10 1 o 15.997 15.855 180.00 0.98725 0.33
    0 10 5 o 23.530 23.472 180.00 0.98707 0.24
    3 1 13 o 54.341 53.628 0.00 0.99144 1.14
    3 4 12 o 0.578 0.607 180.00 0.98965 0.01
    2 3 13 o 5.019 5.135 0.00 0.99038 0.10
    7 1 8 o 13.793 13.769 0.00 0.98802 0.28
    4 9 4 o 0.001 0.001 180.00 0.98462 0.00
    6 0 10 o 3.135 3.259 0.00 0.98872 0.03
    8 4 0 o 28.887 29.758 0.00 0.98405 0.29
    3 8 8 o 9.808 10.066 0.00 0.98398 0.20
    8 1 5 o 0.260 0.278 0.00 0.98581 0.01
    2 10 4 o 12.330 12.089 0.00 0.98298 0.25
    7 5 5 o 73.631 71.554 0.00 0.98270 1.48
    2 9 7 o 28.180 26.706 0.00 0.98189 0.57
    0 4 13 o 4.654 4.680 0.00 0.98694 0.05
    8 4 1 o 10.016 9.411 0.00 0.98157 0.20
    2 5 12 o 3.682 3.845 0.00 0.98429 0.07
    3 9 6 o 11.384 10.634 180.00 0.98117 0.23
    0 0 14 o 156.904 156.983 180.00 0.98800 0.81
    6 1 10 o 3.798 3.995 180.00 0.98442 0.08
    1 10 5 o 4.443 4.191 0.00 0.98045 0.09
    3 10 2 o 12.516 12.261 0.00 0.97979 0.25
    5 7 7 o 13.585 13.465 180.00 0.97944 0.27
    7 6 3 o 0.615 0.601 180.00 0.97570 0.01
    5 8 5 o 10.634 10.651 180.00 0.97528 0.21
    1 4 13 o 15.943 15.140 180.00 0.98033 0.32
    4 8 7 o 16.611 16.701 180.00 0.97511 0.32
    2 8 9 o 1.331 1.337 180.00 0.97488 0.03
    1 0 14 o 0.036 0.034 0.00 0.98136 0.00
    8 4 2 o 22.846 22.494 0.00 0.97423 0.45
    8 3 4 o 4.014 3.952 180.00 0.97422 0.08
    7 2 8 o 2.434 2.433 180.00 0.97531 0.05
    3 2 13 o 31.033 29.159 0.00 0.97860 0.62
    8 2 5 o 12.841 13.079 180.00 0.97318 0.25
    6 5 8 o 0.530 0.527 0.00 0.97188 0.01
    1 1 14 o 1.308 1.223 180.00 0.97716 0.03
    4 3 12 o 6.210 6.305 0.00 0.97330 0.12
    6 2 10 o 4.767 4.729 0.00 0.97185 0.09
    5 3 11 o 14.836 14.166 0.00 0.97107 0.29
    6 4 9 o 0.022 0.020 180.00 0.96812 0.00
    4 6 10 o 2.115 1.964 180.00 0.96788 0.04
    3 10 3 o 12.382 11.552 0.00 0.96773 0.23
    6 7 5 o 28.117 26.914 180.00 0.96681 0.53
    6 8 0 o 1.635 1.581 180.00 0.96515 0.02
    0 2 14 o 74.330 71.261 0.00 0.97116 0.71
    1 9 8 o 30.861 29.765 0.00 0.96497 0.58
    5 9 1 o 8.777 8.794 0.00 0.96307 0.16
    4 9 5 o 33.475 33.547 180.00 0.96290 0.62
    6 8 1 o 1.237 1.239 180.00 0.96281 0.02
    6 6 7 o 1.675 1.677 0.00 0.96277 0.03
    8 4 3 o 42.806 42.644 0.00 0.96237 0.79
    7 4 7 o 9.672 9.552 180.00 0.96209 0.18
    4 5 11 o 50.794 50.871 0.00 0.96283 0.94
    3 6 11 o 70.667 70.196 180.00 0.96227 1.31
    2 10 5 o 4.961 4.719 0.00 0.96138 0.09
    0 10 6 o 3.336 3.267 180.00 0.96053 0.03
    8 0 6 o 37.253 37.140 0.00 0.96335 0.35
    4 7 9 o 42.956 42.329 180.00 0.96020 0.79
    0 6 12 o 28.400 27.325 0.00 0.96444 0.27
    3 7 10 o 11.864 11.530 180.00 0.95931 0.22
    7 6 4 o 0.114 0.111 0.00 0.95914 0.00
    1 2 14 o 6.412 6.175 180.00 0.96486 0.12
    1 7 11 o 20.482 20.086 0.00 0.95993 0.38
    8 1 6 o 17.370 16.873 0.00 0.95937 0.32
    2 4 13 o 25.903 24.661 0.00 0.96126 0.48
    7 5 6 o 15.435 15.122 180.00 0.95650 0.28
    5 6 9 o 23.938 23.499 180.00 0.95641 0.43
    2 0 14 o 18.123 17.943 180.00 0.96224 0.17
    5 9 2 o 9.119 8.959 0.00 0.95614 0.16
    5 5 10 o 5.891 5.779 180.00 0.95607 0.11
    6 8 2 o 0.643 0.627 180.00 0.95589 0.01
    1 6 12 o 4.633 4.418 180.00 0.95826 0.08
    7 3 8 o 10.355 9.873 0.00 0.95518 0.19
    1 10 6 o 11.192 10.464 0.00 0.95443 0.20
    3 3 13 o 5.123 4.888 180.00 0.95826 0.09
    8 3 5 o 1.767 1.685 180.00 0.95318 0.03
    0 8 10 o 3.132 2.987 180.00 0.95523 0.03
    2 1 14 o 0.219 0.209 0.00 0.95827 0.00
    1 11 1 o 14.732 14.586 0.00 0.95220 0.26
    3 10 4 o 10.454 9.756 180.00 0.95156 0.19
    3 5 12 o 3.997 3.921 180.00 0.95275 0.07
    3 9 7 o 0.121 0.101 0.00 0.95057 0.00
    6 3 10 o 4.039 3.931 180.00 0.95192 0.07
    5 8 6 o 0.149 0.138 180.00 0.94966 0.00
    5 0 12 o 56.331 52.858 0.00 0.95343 0.50
    1 8 10 o 6.736 6.359 0.00 0.94923 0.12
    8 5 0 o 17.566 17.354 0.00 0.94775 0.15
    8 2 6 o 1.515 1.497 180.00 0.94772 0.03
    2 9 8 o 37.789 37.902 180.00 0.94676 0.66
    8 4 4 o 49.438 49.525 0.00 0.94647 0.86
    4 10 0 o 35.619 35.726 0.00 0.94574 0.31
    8 5 1 o 3.461 3.472 0.00 0.94553 0.06
    1 11 2 o 10.345 10.382 180.00 0.94550 0.18
    5 1 12 o 10.427 9.696 180.00 0.94958 0.18
    7 1 9 o 15.385 15.176 180.00 0.94777 0.27
    5 9 3 o 18.894 18.971 0.00 0.94492 0.33
    6 8 3 o 1.232 1.230 0.00 0.94467 0.02
    5 7 8 o 0.031 0.031 180.00 0.94457 0.00
    3 8 9 o 44.728 43.701 180.00 0.94420 0.77
    4 10 1 o 9.927 9.252 0.00 0.94353 0.17
    4 4 12 o 9.958 9.984 0.00 0.94562 0.17
    7 7 1 o 0.563 0.549 180.00 0.94279 0.01
    5 4 11 o 10.054 9.402 0.00 0.94358 0.17
    4 1 13 o 0.456 0.456 0.00 0.94719 0.01
    6 7 6 o 0.110 0.114 0.00 0.94183 0.00
    2 2 14 o 1.039 1.040 0.00 0.94666 0.02
    2 7 11 o 5.677 5.883 180.00 0.94201 0.10
    4 8 8 o 8.000 8.265 180.00 0.94068 0.14
    1 3 14 o 3.745 3.756 180.00 0.94535 0.06
    1 5 13 o 47.089 46.534 180.00 0.94443 0.81
    7 6 5 o 27.053 26.160 0.00 0.93904 0.45
    8 5 2 o 5.641 5.417 180.00 0.93897 0.09
    2 6 12 o 9.889 10.215 0.00 0.94043 0.17
    4 9 6 o 3.476 3.192 180.00 0.93822 0.06
    4 10 2 o 6.219 6.142 0.00 0.93702 0.10
    2 11 0 o 6.788 6.728 0.00 0.93684 0.06
    2 10 6 o 9.081 9.003 0.00 0.93681 0.15
    7 7 2 o 21.594 21.257 180.00 0.93629 0.36
    7 2 9 o 0.041 0.040 0.00 0.93653 0.00
    5 2 12 o 8.701 8.025 180.00 0.93828 0.15
    2 11 1 o 6.932 6.981 0.00 0.93470 0.11
    1 11 3 o 82.690 83.103 0.00 0.93464 1.36
    9 1 1 o 15.769 15.628 0.00 0.93667 0.26
    6 5 9 o 4.539 4.352 180.00 0.93349 0.07
    6 1 11 o 0.083 0.081 0.00 0.93590 0.00
    3 10 5 o 63.750 62.532 180.00 0.93192 1.04
    2 8 10 o 46.944 46.006 180.00 0.93189 0.77
    0 10 7 o 133.167 129.934 0.00 0.93177 1.09
    4 2 13 o 9.645 9.401 180.00 0.93597 0.16
    9 0 2 o 3.447 3.317 180.00 0.93392 0.03
    5 9 4 o 13.736 14.176 0.00 0.92986 0.22
    6 8 4 o 45.416 46.897 180.00 0.92962 0.73
    6 6 8 o 5.695 5.878 0.00 0.92958 0.09
    8 3 6 o 15.458 15.865 180.00 0.92922 0.25
    7 4 8 o 1.240 1.265 180.00 0.92898 0.02
    9 1 2 o 15.104 15.193 180.00 0.93029 0.24
    8 1 7 o 2.545 2.458 180.00 0.93071 0.04
    2 11 2 o 27.461 27.186 0.00 0.92836 0.44
    8 5 3 o 8.846 8.752 0.00 0.92834 0.14
    3 4 13 o 16.329 15.958 180.00 0.93181 0.27
    7 5 7 o 6.238 6.154 0.00 0.92809 0.10
    1 9 9 o 10.296 10.345 180.00 0.92736 0.16
    8 4 5 o 26.125 25.964 0.00 0.92714 0.42
    3 0 14 o 16.913 16.572 180.00 0.93270 0.14
    4 10 3 o 3.048 2.964 180.00 0.92645 0.05
    1 10 7 o 0.573 0.561 180.00 0.92620 0.01
    6 4 10 o 4.543 4.462 0.00 0.92598 0.07
    7 7 3 o 0.138 0.136 0.00 0.92574 0.00
    9 2 1 o 5.055 4.957 180.00 0.92582 0.08
    3 1 14 o 9.134 9.317 180.00 0.92909 0.15
    2 3 14 o 7.931 7.838 180.00 0.92822 0.13
    2 5 13 o 6.845 6.858 0.00 0.92734 0.11
    6 2 11 o 44.789 42.203 180.00 0.92508 0.71
    5 8 7 o 0.552 0.534 180.00 0.92184 0.01
    4 6 11 o 81.667 78.610 180.00 0.92165 1.27
    0 4 14 o 46.854 45.059 0.00 0.92539 0.37
    1 11 4 o 1.892 1.840 0.00 0.92006 0.03
    9 2 2 o 0.599 0.587 0.00 0.91966 0.01
    8 2 7 o 44.534 43.278 0.00 0.92006 0.69
    4 7 10 o 6.685 6.602 180.00 0.91905 0.10
    3 9 8 o 3.173 3.136 0.00 0.91859 0.05
    9 1 3 o 1.919 1.868 180.00 0.91995 0.03
    7 3 9 o 19.813 19.577 0.00 0.91867 0.31
    2 11 3 o 68.356 66.576 0.00 0.91808 1.05
    5 3 12 o 11.494 11.115 0.00 0.92031 0.18
    7 6 6 o 10.765 10.094 180.00 0.91610 0.16
    5 6 10 o 1.609 1.543 180.00 0.91572 0.02
    1 4 14 o 0.993 0.966 180.00 0.91993 0.02
    6 7 7 o 41.030 41.044 180.00 0.91467 0.62
    4 3 13 o 5.027 4.897 180.00 0.91813 0.08
    3 7 11 o 0.198 0.194 0.00 0.91424 0.00
    3 2 14 o 15.524 15.270 180.00 0.91850 0.24
    8 5 4 o 0.743 0.723 180.00 0.91404 0.01
    4 10 4 o 1.859 1.815 0.00 0.91223 0.03
    4 5 12 o 17.406 16.246 0.00 0.91328 0.26
    7 7 4 o 3.399 3.461 180.00 0.91156 0.05
    5 9 5 o 0.774 0.789 180.00 0.91150 0.01
    5 5 11 o 0.002 0.002 180.00 0.91144 0.00
    4 9 7 o 4.072 4.150 0.00 0.91136 0.06
    6 8 5 o 0.051 0.052 0.00 0.91128 0.00
    3 6 12 o 6.097 5.647 180.00 0.91280 0.09
    2 9 9 o 0.000 0.000 0.00 0.91117 0.00
    2 10 7 o 25.895 26.885 0.00 0.91007 0.38
    3 10 6 o 38.190 39.807 180.00 0.90949 0.57
    5 7 9 o 5.764 6.036 180.00 0.90921 0.09
    9 2 3 o 1.858 1.936 180.00 0.90966 0.03
    1 7 12 o 10.676 10.821 180.00 0.91081 0.16
    0 8 11 o 33.655 34.131 0.00 0.91071 0.25
    9 3 1 o 18.772 20.038 180.00 0.90854 0.28
    8 6 0 o 8.261 8.791 0.00 0.90840 0.06
    7 0 10 o 2.775 2.821 0.00 0.91150 0.02
    3 11 1 o 32.174 32.059 0.00 0.90756 0.47
    1 1 15 o 31.699 29.751 180.00 0.91330 0.48
    0 6 13 o 0.905 0.918 180.00 0.91068 0.01
    9 0 4 o 5.289 5.516 180.00 0.90938 0.04
    8 6 1 o 4.827 4.643 180.00 0.90645 0.07
    6 3 11 o 7.870 8.035 180.00 0.90784 0.12
    4 8 9 o 0.823 0.760 0.00 0.90574 0.01
    7 1 10 o 10.664 11.148 180.00 0.90813 0.16
    8 4 6 o 0.294 0.288 180.00 0.90504 0.00
    3 8 10 o 0.011 0.011 0.00 0.90499 0.00
    9 1 4 o 0.204 0.195 180.00 0.90603 0.00
    2 11 4 o 7.365 7.428 180.00 0.90424 0.11
    1 8 11 o 0.069 0.064 0.00 0.90551 0.00
    6 9 0 o 65.592 65.836 0.00 0.90322 0.47
    8 3 7 o 0.101 0.102 180.00 0.90310 0.00
    9 3 2 o 10.468 10.447 0.00 0.90272 0.15
    0 2 15 o 0.991 1.047 180.00 0.90840 0.01
    1 11 5 o 2.907 2.842 180.00 0.90227 0.04
    1 6 13 o 0.149 0.139 0.00 0.90548 0.00
    3 11 2 o 2.769 2.657 180.00 0.90175 0.04
    0 10 8 o 0.739 0.705 0.00 0.90159 0.01
    6 9 1 o 3.350 3.163 180.00 0.90130 0.05
    8 0 8 o 10.067 10.117 0.00 0.90392 0.07
    8 6 2 o 1.406 1.279 180.00 0.90067 0.02
    2 4 14 o 1.607 1.617 0.00 0.90412 0.02
    8 1 8 o 1.533 1.396 0.00 0.90063 0.02
    7 5 8 o 31.274 30.319 180.00 0.89826 0.44
    1 2 15 o 5.557 5.565 0.00 0.90323 0.08
    3 5 13 o 35.266 32.412 180.00 0.90082 0.50
    3 3 14 o 2.306 2.205 180.00 0.90162 0.03
    8 5 5 o 21.556 22.233 0.00 0.89659 0.30
    1 10 8 o 2.324 2.399 180.00 0.89654 0.03
    7 2 10 o 0.038 0.037 0.00 0.89823 0.00
    6 6 9 o 12.498 12.734 180.00 0.89583 0.17
    9 2 4 o 19.672 20.275 180.00 0.89620 0.27
    6 9 2 o 2.406 2.440 180.00 0.89561 0.03
    6 5 10 o 3.946 4.001 180.00 0.89555 0.05
    7 4 9 o 1.552 1.578 180.00 0.89528 0.02
    5 4 12 o 24.394 24.979 180.00 0.89681 0.34
    5 10 1 o 0.120 0.122 180.00 0.89502 0.00
    4 10 5 o 0.383 0.390 180.00 0.89489 0.01
    7 7 5 o 23.680 23.506 180.00 0.89425 0.33
    2 7 12 o 0.127 0.129 0.00 0.89545 0.00
    5 1 13 o 5.723 5.539 180.00 0.89814 0.08
    9 3 3 o 0.161 0.150 0.00 0.89326 0.00
    2 1 15 o 9.022 8.743 0.00 0.89782 0.13
    5 8 8 o 0.278 0.271 0.00 0.89258 0.00
    3 11 3 o 7.058 6.907 0.00 0.89232 0.10
    4 4 13 o 9.002 9.138 0.00 0.89479 0.12
    8 6 3 o 5.796 5.998 0.00 0.89127 0.08
    7 8 1 o 25.507 26.444 180.00 0.89108 0.35
    7 6 7 o 5.302 5.497 0.00 0.89105 0.07
    5 9 6 o 5.623 5.740 0.00 0.89048 0.08
    4 0 14 o 6.775 6.868 0.00 0.89558 0.05
    2 8 11 o 11.650 11.859 0.00 0.89042 0.16
    6 8 6 o 6.089 6.166 180.00 0.89027 0.08
    1 9 10 o 0.660 0.668 0.00 0.89013 0.01
    8 2 8 o 0.030 0.031 180.00 0.89097 0.00
    5 10 2 o 14.698 15.695 180.00 0.88945 0.20
    6 0 12 o 0.360 0.335 180.00 0.89338 0.00
    2 6 13 o 21.134 21.503 180.00 0.89039 0.29
    4 1 14 o 1.228 1.202 180.00 0.89238 0.02
    9 1 5 o 7.277 7.804 0.00 0.88902 0.10
    2 11 5 o 8.628 8.588 0.00 0.88734 0.12
    6 1 12 o 92.776 94.079 180.00 0.89021 1.26
    1 5 14 o 17.540 17.817 180.00 0.89007 0.24
    6 9 3 o 0.646 0.645 180.00 0.88637 0.01
    6 7 8 o 4.179 4.227 0.00 0.88607 0.06
    3 9 9 o 0.154 0.157 0.00 0.88598 0.00
    9 4 1 o 7.368 7.545 180.00 0.88591 0.10
    7 8 2 o 0.870 0.917 0.00 0.88559 0.01
    5 2 13 o 16.461 17.228 180.00 0.88856 0.22
    3 10 7 o 0.644 0.679 0.00 0.88496 0.01
    6 4 11 o 32.773 34.943 0.00 0.88526 0.44
    2 2 15 o 18.712 19.365 180.00 0.88825 0.25
    4 9 8 o 3.904 4.093 180.00 0.88306 0.05
    1 3 15 o 23.783 23.565 0.00 0.88717 0.32
    2 10 8 o 8.384 8.703 0.00 0.88189 0.11
    1 11 6 o 29.527 30.612 180.00 0.88187 0.39
    7 3 10 o 24.396 25.687 0.00 0.88243 0.32
    8 4 7 o 2.337 2.304 180.00 0.88086 0.03
    0 12 0 o 1.745 1.729 180.00 0.88051 0.01
    9 4 2 o 13.061 12.945 0.00 0.88051 0.17
    9 3 4 o 0.372 0.369 0.00 0.88050 0.00
    5 10 3 o 1.721 1.715 180.00 0.88040 0.02
    3 11 4 o 4.402 4.459 180.00 0.87960 0.06
    9 2 5 o 53.563 54.236 0.00 0.87973 0.69
    4 7 11 o 2.223 2.270 0.00 0.87920 0.03
    0 12 1 o 92.059 94.682 180.00 0.87874 0.59
    4 2 14 o 6.887 7.215 0.00 0.88298 0.09
    8 6 4 o 6.282 6.456 0.00 0.87859 0.08
    6 2 12 o 2.496 2.467 0.00 0.88088 0.03
    4 6 12 o 4.282 4.118 180.00 0.87792 0.06
    7 8 3 o 5.113 5.910 180.00 0.87665 0.07
    8 5 6 o 0.226 0.264 180.00 0.87656 0.00
    5 6 11 o 11.802 14.279 180.00 0.87628 0.15
    3 4 14 o 21.159 21.479 0.00 0.87949 0.27
    2 9 10 o 1.520 1.925 180.00 0.87578 0.02
    8 3 8 o 5.308 6.743 0.00 0.87554 0.07
    4 11 0 o 0.370 0.449 180.00 0.87499 0.00
    4 10 6 o 7.517 9.072 0.00 0.87497 0.10
    7 7 6 o 5.378 5.863 180.00 0.87438 0.07
    1 12 1 o 10.628 11.315 0.00 0.87406 0.13
    5 7 10 o 0.848 0.901 180.00 0.87404 0.01
    6 9 4 o 3.110 3.260 180.00 0.87390 0.04
    0 12 2 o 15.274 15.249 180.00 0.87346 0.10
    4 11 1 o 6.646 6.510 180.00 0.87325 0.08
    2 5 14 o 0.010 0.013 180.00 0.87573 0.00
    9 4 3 o 10.431 10.830 180.00 0.87172 0.13
    3 7 12 o 6.178 6.169 180.00 0.87151 0.08
    4 8 10 o 0.072 0.070 180.00 0.87096 0.00
    5 3 13 o 0.607 0.598 0.00 0.87325 0.01
    0 10 9 o 1.425 1.402 180.00 0.87069 0.01
    9 0 6 o 2.421 2.579 0.00 0.87245 0.02
    1 12 2 o 0.217 0.241 180.00 0.86887 0.00
    2 3 15 o 4.524 4.457 180.00 0.87296 0.06
    5 5 12 o 2.608 2.855 180.00 0.86907 0.03
    3 1 15 o 0.555 0.571 180.00 0.87369 0.01
    5 10 4 o 2.307 2.431 180.00 0.86817 0.03
    4 11 2 o 2.142 2.245 180.00 0.86807 0.03
    9 1 6 o 23.104 24.548 0.00 0.86949 0.29
    2 11 6 o 1.614 1.686 180.00 0.86791 0.02
    7 5 9 o 0.282 0.296 180.00 0.86769 0.00
    8 7 0 o 0.540 0.567 0.00 0.86767 0.00
    8 1 9 o 0.159 0.168 180.00 0.86983 0.00
    5 9 7 o 2.343 2.486 0.00 0.86742 0.03
    6 8 7 o 15.478 16.557 0.00 0.86723 0.19
    3 8 11 o 0.081 0.086 0.00 0.86686 0.00
    7 1 11 o 0.000 0.000 180.00 0.86962 0.00
    1 10 9 o 1.766 1.913 180.00 0.86614 0.02
    8 7 1 o 22.491 24.512 0.00 0.86597 0.27
    4 5 13 o 0.094 0.100 180.00 0.86724 0.00
    0 8 12 o 17.360 18.745 180.00 0.86845 0.11
    0 4 15 o 20.541 20.432 0.00 0.87061 0.13
    3 6 13 o 2.423 2.599 180.00 0.86683 0.03
    0 12 3 o 8.685 9.388 0.00 0.86488 0.05
    9 3 5 o 53.678 57.974 180.00 0.86487 0.65
    7 8 4 o 2.381 2.530 180.00 0.86458 0.03
    7 6 8 o 0.080 0.085 0.00 0.86455 0.00
    4 3 14 o 0.187 0.196 0.00 0.86796 0.00
    3 11 5 o 17.670 18.484 180.00 0.86402 0.21
    6 3 12 o 1.170 1.275 180.00 0.86596 0.01
    8 6 5 o 13.822 14.423 180.00 0.86306 0.17
    5 8 9 o 16.605 17.069 0.00 0.86257 0.20
    1 8 12 o 1.007 1.055 180.00 0.86393 0.01
    1 7 13 o 0.095 0.104 180.00 0.86512 0.00
    2 12 0 o 18.006 18.166 0.00 0.86213 0.11
    6 6 10 o 1.064 1.074 0.00 0.86213 0.01
    1 4 15 o 0.797 0.864 180.00 0.86606 0.01
    7 4 10 o 0.446 0.458 0.00 0.86165 0.01
    8 7 2 o 0.010 0.011 180.00 0.86093 0.00
    3 2 15 o 14.454 15.596 0.00 0.86486 0.17
    2 12 1 o 1.613 1.727 0.00 0.86046 0.02
    1 12 3 o 25.945 27.755 0.00 0.86042 0.31
    9 2 6 o 5.141 5.534 180.00 0.86079 0.06
    9 4 4 o 2.208 2.313 0.00 0.85985 0.03
    4 11 3 o 29.896 30.942 0.00 0.85965 0.35
    8 2 9 o 0.732 0.785 180.00 0.86112 0.01
    1 11 7 o 0.416 0.430 0.00 0.85945 0.00
    9 5 1 o 2.602 2.726 0.00 0.85915 0.03
    3 10 8 o 1.604 1.694 0.00 0.85898 0.02
    7 2 11 o 6.065 6.529 180.00 0.86092 0.07
    6 9 5 o 1.006 1.043 180.00 0.85861 0.01
    6 5 11 o 23.668 24.362 0.00 0.85855 0.28
    0 0 16 o 78.669 83.416 180.00 0.86450 0.24
    0 6 14 o 33.958 34.883 180.00 0.86165 0.20
    6 7 9 o 5.251 4.788 180.00 0.85669 0.06
    2 12 2 o 45.386 43.024 180.00 0.85551 0.53
    8 4 8 o 0.817 0.772 180.00 0.85523 0.01
    8 5 7 o 0.851 0.842 180.00 0.85454 0.01
    9 5 2 o 2.564 2.612 180.00 0.85422 0.03
    1 0 16 o 0.664 0.702 0.00 0.86004 0.00
    4 9 9 o 2.088 2.152 0.00 0.85397 0.02
    1 6 14 o 3.864 3.507 0.00 0.85724 0.05
    3 9 10 o 29.548 29.876 0.00 0.85334 0.34
    1 9 11 o 39.245 40.477 180.00 0.85378 0.45
    0 12 4 o 39.596 39.876 180.00 0.85329 0.23
    5 10 5 o 21.126 21.113 180.00 0.85318 0.24
    4 10 7 o 12.804 12.698 0.00 0.85306 0.15
    2 10 9 o 20.190 19.851 0.00 0.85291 0.23
    8 7 3 o 10.490 10.226 180.00 0.85271 0.12
    7 7 7 o 2.002 1.940 0.00 0.85251 0.02
    1 1 16 o 0.525 0.478 0.00 0.85721 0.01
    5 4 13 o 4.818 4.788 180.00 0.85310 0.06
    3 5 14 o 2.217 2.231 180.00 0.85329 0.03
    2 7 13 o 11.804 11.382 180.00 0.85193 0.13
    2 8 12 o 0.035 0.031 180.00 0.85080 0.00
    7 8 5 o 25.019 24.064 180.00 0.84977 0.28
    5 0 14 o 19.117 19.618 0.00 0.85378 0.11
    2 4 15 o 0.113 0.111 0.00 0.85283 0.00
    1 12 4 o 24.433 23.762 180.00 0.84900 0.27
    4 11 4 o 13.247 12.843 180.00 0.84826 0.15
    0 2 16 o 1.280 1.275 0.00 0.85315 0.01
    2 12 3 o 0.326 0.319 0.00 0.84745 0.00
    3 3 15 o 0.130 0.117 0.00 0.85073 0.00
    8 3 9 o 1.083 1.062 180.00 0.84717 0.01
    9 3 6 o 33.771 33.236 0.00 0.84685 0.38
    5 1 14 o 27.842 25.237 180.00 0.85101 0.32
    2 11 7 o 1.254 1.233 180.00 0.84652 0.01
    9 1 7 o 1.316 1.276 180.00 0.84798 0.01
    6 10 0 o 108.726 106.567 0.00 0.84637 0.60
    9 5 3 o 24.099 23.521 0.00 0.84619 0.27
    3 11 6 o 4.508 4.384 0.00 0.84605 0.05
    7 3 11 o 4.775 4.692 180.00 0.84698 0.05
    10 0 0 o 76.769 74.456 180.00 0.84830 0.21
    4 4 14 o 26.777 25.953 180.00 0.84816 0.30
    6 4 12 o 0.359 0.351 0.00 0.84629 0.00
    9 4 5 o 14.974 14.406 180.00 0.84528 0.17
    8 6 6 o 0.320 0.310 0.00 0.84516 0.00
    6 10 1 o 3.156 3.149 180.00 0.84479 0.03
    10 1 0 o 0.984 0.941 0.00 0.84558 0.01
    6 1 13 o 28.841 28.196 0.00 0.84741 0.32
    1 2 16 o 1.432 1.391 180.00 0.84887 0.02
    5 9 8 o 4.751 4.205 0.00 0.84292 0.05
    6 8 8 o 0.392 0.351 180.00 0.84274 0.00
    10 1 1 o 21.054 19.633 180.00 0.84400 0.23
    2 0 16 o 22.692 22.248 180.00 0.84708 0.13
    7 9 1 o 4.571 4.517 180.00 0.84165 0.05
    8 7 4 o 17.488 17.353 0.00 0.84159 0.19
    2 6 14 o 41.621 40.999 180.00 0.84440 0.46
    2 9 11 o 0.346 0.343 180.00 0.84110 0.00
    4 7 12 o 35.288 34.827 180.00 0.84099 0.38
    6 9 6 o 13.422 13.233 180.00 0.84097 0.15
    6 10 2 o 33.180 32.327 0.00 0.84010 0.36
    10 0 2 o 11.646 11.108 0.00 0.84199 0.06
    5 7 11 o 1.028 1.005 180.00 0.83955 0.01
    9 2 7 o 1.208 1.177 180.00 0.83990 0.01
    5 2 14 o 7.046 6.279 180.00 0.84284 0.08
    2 1 16 o 0.002 0.002 0.00 0.84437 0.00
    3 12 1 o 10.623 10.355 0.00 0.83915 0.11
    0 12 5 o 37.739 36.636 180.00 0.83904 0.20
    8 0 10 o 23.338 23.122 0.00 0.84154 0.13
    0 10 10 o 2.045 1.997 0.00 0.83966 0.01
    4 1 15 o 3.626 3.213 0.00 0.84295 0.04
    5 6 12 o 11.555 10.816 0.00 0.83844 0.12
    10 1 2 o 0.811 0.793 180.00 0.83933 0.01
    1 5 15 o 3.134 3.092 0.00 0.84101 0.03
    7 6 9 o 3.724 3.851 180.00 0.83719 0.04
    7 9 2 o 2.359 2.469 0.00 0.83702 0.03
    7 5 10 o 0.895 0.939 180.00 0.83696 0.01
    4 8 11 o 57.201 60.023 0.00 0.83682 0.61
    8 1 10 o 25.180 24.250 180.00 0.83888 0.27
    10 2 0 o 5.980 5.924 180.00 0.83757 0.03
    2 12 4 o 28.917 30.020 180.00 0.83653 0.31
    6 2 13 o 0.353 0.345 180.00 0.83935 0.00
    5 10 6 o 4.594 4.682 0.00 0.83587 0.05
    4 6 13 o 1.079 1.130 180.00 0.83679 0.01
    1 11 8 o 15.723 15.787 180.00 0.83560 0.17
    1 10 10 o 5.659 5.675 0.00 0.83558 0.06
    10 2 1 o 0.341 0.349 0.00 0.83604 0.00
    9 5 4 o 11.593 11.463 0.00 0.83532 0.12
    1 12 5 o 15.803 15.574 180.00 0.83496 0.17
    3 12 2 o 6.257 6.096 0.00 0.83455 0.07
    5 11 1 o 9.025 8.649 0.00 0.83436 0.09
    4 11 5 o 6.929 6.596 0.00 0.83426 0.07
    7 8 6 o 1.089 1.085 0.00 0.83266 0.01
    6 10 3 o 0.248 0.244 180.00 0.83246 0.00
    5 8 10 o 3.244 3.179 180.00 0.83237 0.03
    3 10 9 o 18.082 17.722 0.00 0.83214 0.19
    2 2 16 o 29.211 30.109 0.00 0.83640 0.31
    7 0 12 o 142.914 141.120 0.00 0.83520 0.75
    4 2 15 o 4.860 4.792 180.00 0.83502 0.05
    1 3 16 o 50.787 50.750 0.00 0.83549 0.54
    8 5 8 o 4.589 4.729 180.00 0.83108 0.05
    10 2 2 o 0.054 0.055 180.00 0.83149 0.00
    3 7 13 o 21.479 22.114 0.00 0.83123 0.22
    3 8 12 o 5.400 5.684 180.00 0.83018 0.06
    10 1 3 o 1.036 1.044 180.00 0.83170 0.01
    5 11 2 o 9.797 10.402 180.00 0.82985 0.10
    7 1 12 o 32.516 32.324 180.00 0.83260 0.34
    4 10 8 o 5.145 5.495 0.00 0.82972 0.05
    8 2 10 o 2.658 2.738 180.00 0.83106 0.03
    9 6 1 o 11.549 12.423 0.00 0.82951 0.12
    7 9 3 o 0.763 0.821 0.00 0.82946 0.01
    7 7 8 o 0.539 0.577 180.00 0.82922 0.01
    6 6 11 o 0.308 0.323 0.00 0.82898 0.00
    8 4 9 o 19.331 19.467 0.00 0.82873 0.20
    7 4 11 o 0.567 0.547 0.00 0.82855 0.01
    3 4 15 o 3.986 3.926 0.00 0.83206 0.04
    9 4 6 o 0.638 0.594 0.00 0.82843 0.01
    5 5 13 o 3.458 3.674 0.00 0.82912 0.04
    8 7 5 o 9.408 7.731 180.00 0.82791 0.10
    6 7 10 o 0.704 0.603 0.00 0.82708 0.01
    3 12 3 o 0.136 0.117 0.00 0.82706 0.00
    9 3 7 o 9.784 8.527 180.00 0.82694 0.10
    5 3 14 o 0.789 0.839 0.00 0.82975 0.01
    8 8 0 o 11.303 9.929 180.00 0.82686 0.06
    3 11 7 o 0.568 0.488 180.00 0.82620 0.01
    0 8 13 o 8.587 8.336 180.00 0.82858 0.04
    8 8 1 o 1.336 1.153 180.00 0.82539 0.01
    8 6 7 o 13.446 11.637 180.00 0.82536 0.13
    2 5 15 o 4.878 5.023 0.00 0.82887 0.05
    9 6 2 o 12.999 11.667 180.00 0.82507 0.13
    9 0 8 o 0.685 0.559 0.00 0.82757 0.00
    10 3 0 o 4.841 4.545 180.00 0.82471 0.02
    4 9 10 o 0.754 0.715 180.00 0.82463 0.01
    6 3 13 o 82.055 72.149 180.00 0.82642 0.83
    2 11 8 o 2.199 2.253 0.00 0.82369 0.02
    2 10 10 o 22.796 23.389 0.00 0.82368 0.23
    10 2 3 o 55.384 55.183 180.00 0.82408 0.55
    9 1 8 o 0.123 0.111 0.00 0.82504 0.00
    10 3 1 o 7.040 7.441 0.00 0.82325 0.07
    2 12 5 o 25.003 26.515 180.00 0.82309 0.25
    6 5 12 o 73.945 78.007 0.00 0.82287 0.73
    7 2 12 o 6.088 5.548 180.00 0.82495 0.06
    0 12 6 o 26.224 27.233 180.00 0.82256 0.13
    1 8 13 o 13.478 12.732 0.00 0.82465 0.13
    5 11 3 o 0.053 0.054 180.00 0.82248 0.00
    4 5 14 o 0.039 0.038 180.00 0.82459 0.00
    6 10 4 o 6.621 6.854 0.00 0.82210 0.07
    3 6 14 o 13.643 13.434 0.00 0.82423 0.14
    9 5 5 o 2.196 2.283 0.00 0.82194 0.02
    10 0 4 o 24.340 24.562 0.00 0.82387 0.12
    3 0 16 o 14.801 13.070 0.00 0.82672 0.07
    6 9 7 o 73.788 75.018 0.00 0.82147 0.73
    3 9 11 o 10.090 9.735 0.00 0.82116 0.10
    8 8 2 o 33.114 31.010 180.00 0.82102 0.33
    1 7 14 o 19.374 20.296 0.00 0.82276 0.19
    3 1 16 o 16.667 16.404 180.00 0.82420 0.17
    10 1 4 o 10.428 10.462 0.00 0.82138 0.10
    2 3 16 o 1.092 1.122 180.00 0.82360 0.01
    7 9 4 o 24.744 25.891 0.00 0.81921 0.24
    10 3 2 o 30.858 32.644 180.00 0.81891 0.30
    4 3 15 o 24.284 25.024 180.00 0.82228 0.24
    1 12 6 o 0.902 0.955 0.00 0.81872 0.01
    4 11 6 o 16.236 16.797 0.00 0.81805 0.16
    8 3 10 o 9.107 9.620 180.00 0.81850 0.09
    9 6 3 o 45.408 46.057 0.00 0.81783 0.44
    1 9 12 o 0.032 0.034 0.00 0.81866 0.00
    5 9 9 o 0.139 0.138 180.00 0.81751 0.00
    6 8 9 o 4.734 4.710 0.00 0.81734 0.05
    0 4 16 o 3.826 3.921 0.00 0.82162 0.02
    3 12 4 o 3.699 3.570 180.00 0.81690 0.04
    5 10 7 o 1.217 1.117 180.00 0.81671 0.01
    9 2 8 o 0.724 0.723 180.00 0.81760 0.01
    8 8 3 o 14.919 15.502 180.00 0.81388 0.14
    7 8 7 o 13.669 14.266 0.00 0.81371 0.13
    10 2 4 o 2.284 2.352 180.00 0.81403 0.02
    1 4 16 o 0.962 0.970 0.00 0.81779 0.01
    0 6 15 o 7.890 7.575 180.00 0.81691 0.04
    4 12 0 o 34.759 36.460 180.00 0.81321 0.16
    5 11 4 o 17.664 18.038 180.00 0.81249 0.17
    3 2 16 o 0.500 0.466 0.00 0.81678 0.00
    2 8 13 o 13.241 13.868 0.00 0.81321 0.13
    8 7 6 o 4.083 4.123 0.00 0.81206 0.04
    10 3 3 o 1.161 1.150 180.00 0.81183 0.01
    4 12 1 o 24.326 24.026 180.00 0.81181 0.23
    7 3 12 o 2.867 2.952 180.00 0.81266 0.03
    1 11 9 o 0.122 0.107 0.00 0.81082 0.00
    5 4 14 o 5.355 5.447 0.00 0.81240 0.05
    9 4 7 o 15.055 15.281 180.00 0.80977 0.14
    1 6 15 o 8.103 8.462 180.00 0.81315 0.08
    7 6 10 o 0.175 0.182 0.00 0.80950 0.00
    6 10 5 o 0.146 0.152 0.00 0.80934 0.00
    2 7 14 o 14.505 13.374 0.00 0.81139 0.14
    9 6 4 o 13.210 14.396 0.00 0.80800 0.12
    0 10 11 o 0.005 0.005 180.00 0.80894 0.00
    6 4 13 o 16.008 16.685 0.00 0.80927 0.15
    1 13 1 o 32.582 34.223 180.00 0.80770 0.30
    10 4 0 o 12.743 13.342 0.00 0.80767 0.06
    4 12 2 o 8.035 8.385 180.00 0.80764 0.07
    2 12 6 o 4.637 4.774 0.00 0.80751 0.04
    2 9 12 o 0.181 0.186 0.00 0.80746 0.00
    10 1 5 o 2.473 2.639 0.00 0.80864 0.02
    3 5 15 o 6.643 6.720 180.00 0.80977 0.06
    8 5 9 o 0.042 0.043 0.00 0.80670 0.00
    7 9 5 o 2.156 2.203 0.00 0.80658 0.02
    7 5 11 o 3.773 3.850 180.00 0.80653 0.03
    9 5 6 o 56.707 57.626 180.00 0.80642 0.52
    6 0 14 o 1.439 1.441 180.00 0.80985 0.01
    10 4 1 o 0.714 0.722 0.00 0.80630 0.01
    5 7 12 o 0.879 0.882 180.00 0.80609 0.01
    8 1 11 o 0.000 0.000 180.00 0.80825 0.00
    9 3 8 o 8.433 8.441 0.00 0.80563 0.08
    4 10 9 o 4.841 4.866 180.00 0.80545 0.04
    1 10 11 o 4.256 4.315 0.00 0.80529 0.04
    7 7 9 o 0.756 0.787 180.00 0.80499 0.01
    3 11 8 o 3.233 3.381 0.00 0.80494 0.03
    3 10 10 o 4.134 4.330 180.00 0.80492 0.04
    4 7 13 o 1.755 1.868 180.00 0.80463 0.02
    3 12 5 o 9.744 10.359 0.00 0.80437 0.09
    0 12 7 o 239.222 253.363 180.00 0.80428 1.08
    5 1 15 o 0.172 0.184 180.00 0.80782 0.00
    8 8 4 o 49.944 52.678 180.00 0.80419 0.45
    8 6 8 o 0.788 0.830 0.00 0.80417 0.01
    6 1 14 o 0.003 0.003 0.00 0.80748 0.00
    4 8 12 o 7.859 7.934 180.00 0.80367 0.07
    1 13 2 o 53.604 53.626 0.00 0.80360 0.48
    2 4 16 o 0.334 0.341 0.00 0.80662 0.00
    5 8 11 o 2.660 2.588 180.00 0.80242 0.02
    10 4 2 o 1.433 1.428 180.00 0.80222 0.01
    10 3 4 o 6.779 6.764 180.00 0.80221 0.06
    4 4 15 o 18.533 18.704 0.00 0.80538 0.17
    1 1 17 o 9.450 9.803 0.00 0.80756 0.09
    5 6 13 o 0.018 0.018 0.00 0.80239 0.00
    8 4 10 o 35.643 37.125 180.00 0.80183 0.32
    3 3 16 o 9.510 9.976 0.00 0.80485 0.09
    4 12 3 o 2.317 2.300 180.00 0.80085 0.02
    10 2 5 o 14.993 15.828 180.00 0.80163 0.13
    1 12 7 o 9.182 8.783 0.00 0.80069 0.08
    6 9 8 o 5.722 5.311 180.00 0.80056 0.05
    5 11 5 o 0.293 0.251 180.00 0.80016 0.00
    4 11 7 o 0.040 0.034 180.00 0.80006 0.00
    2 11 9 o 0.049 0.041 0.00 0.79993 0.00
    8 2 11 o 37.941 39.914 180.00 0.80125 0.34
    2 6 15 o 0.511 0.512 180.00 0.80217 0.00
    0 2 17 o 0.088 0.092 180.00 0.80416 0.00
    9 1 9 o 2.357 2.462 180.00 0.80117 0.02
    2 13 0 o 23.883 25.309 180.00 0.79826 0.10
    9 7 1 o 29.916 31.741 0.00 0.79815 0.26
    6 7 11 o 0.063 0.065 180.00 0.79768 0.00
    6 2 14 o 0.550 0.506 180.00 0.80050 0.00
    2 13 1 o 7.884 7.914 180.00 0.79693 0.07
    1 13 3 o 24.207 24.274 180.00 0.79690 0.21
    4 6 14 o 0.990 1.047 0.00 0.79828 0.01
    5 2 15 o 54.143 53.523 0.00 0.80083 0.48
    6 6 12 o 10.866 10.835 0.00 0.79672 0.09
    5 10 8 o 24.229 23.519 180.00 0.79615 0.21
    9 6 5 o 0.000 0.000 180.00 0.79588 0.00
    1 2 17 o 3.630 3.403 180.00 0.80057 0.03
    4 0 16 o 3.845 3.576 180.00 0.80054 0.02
    10 4 3 o 4.362 4.299 0.00 0.79556 0.04
    4 9 11 o 6.939 6.845 180.00 0.79548 0.06
    7 4 12 o 14.188 13.889 180.00 0.79634 0.12
    7 10 1 o 0.041 0.041 0.00 0.79509 0.00
    3 8 13 o 46.553 45.941 0.00 0.79514 0.40
    2 10 11 o 0.033 0.033 180.00 0.79462 0.00
    6 11 0 o 0.126 0.126 0.00 0.79453 0.00
    6 10 6 o 16.131 16.117 0.00 0.79452 0.14
    8 7 7 o 0.016 0.016 180.00 0.79446 0.00
    9 7 2 o 21.516 21.457 180.00 0.79420 0.19
    7 1 13 o 5.430 5.517 180.00 0.79727 0.05
    10 0 6 o 18.149 17.635 0.00 0.79611 0.08
    4 1 16 o 4.383 4.617 0.00 0.79825 0.04
    7 8 8 o 14.411 14.024 0.00 0.79338 0.12
    6 11 1 o 12.980 12.628 180.00 0.79323 0.11
    2 13 2 o 1.629 1.605 0.00 0.79299 0.01
    9 2 9 o 0.348 0.348 180.00 0.79435 0.00
    1 5 16 o 0.822 0.816 180.00 0.79660 0.01
    8 8 5 o 31.934 33.721 180.00 0.79223 0.27
    2 1 17 o 2.538 2.537 0.00 0.79680 0.02
    3 7 14 o 3.657 3.569 0.00 0.79345 0.03
    7 9 6 o 17.367 18.151 0.00 0.79190 0.15
    10 1 6 o 14.522 14.399 0.00 0.79386 0.12
    5 9 10 o 27.693 28.217 0.00 0.79166 0.24
    4 12 4 o 0.211 0.214 180.00 0.79161 0.00
    6 8 10 o 1.975 1.977 180.00 0.79151 0.02
    7 10 2 o 0.451 0.439 180.00 0.79118 0.00
    10 3 5 o 10.294 10.364 180.00 0.79034 0.09
    2 12 7 o 3.840 3.850 180.00 0.79020 0.03
    3 12 6 o 4.358 4.309 180.00 0.78982 0.04
    3 9 12 o 5.137 5.070 0.00 0.78977 0.04
    9 4 8 o 21.697 21.374 0.00 0.78972 0.18
    5 5 14 o 4.329 4.388 0.00 0.79161 0.04
    6 11 2 o 17.481 16.775 0.00 0.78934 0.15
    9 5 7 o 2.512 2.370 0.00 0.78918 0.02
    8 3 11 o 24.436 24.291 180.00 0.78997 0.21
    7 2 13 o 6.295 6.311 180.00 0.79055 0.05
    0 8 14 o 2.131 2.078 180.00 0.79114 0.01
    6 5 13 o 3.820 3.528 0.00 0.78872 0.03
    1 13 4 o 5.392 5.424 0.00 0.78780 0.04
    9 7 3 o 26.683 26.808 180.00 0.78773 0.22
    4 2 16 o 2.461 2.466 0.00 0.79150 0.02
    10 5 0 o 2.144 2.081 180.00 0.78724 0.01
    8 9 0 o 3.441 3.376 180.00 0.78691 0.01
    6 3 14 o 13.041 12.427 180.00 0.78926 0.11
    2 13 3 o 14.122 14.102 180.00 0.78656 0.12
    10 4 4 o 4.250 4.242 0.00 0.78650 0.04
    10 2 6 o 4.278 4.151 180.00 0.78722 0.04
    5 3 15 o 0.294 0.287 180.00 0.78957 0.00
    10 5 1 o 12.223 11.786 0.00 0.78596 0.10
    5 11 6 o 19.040 17.996 180.00 0.78583 0.16
    8 9 1 o 9.444 8.652 180.00 0.78564 0.08
    1 11 10 o 6.670 6.045 180.00 0.78558 0.05
    2 2 17 o 34.958 34.854 180.00 0.79009 0.29
    1 8 14 o 6.217 6.228 180.00 0.78772 0.05
    3 4 16 o 37.786 35.230 180.00 0.78898 0.32
    7 10 3 o 7.086 5.698 0.00 0.78478 0.06
    1 3 17 o 3.035 2.913 0.00 0.78933 0.03
    0 12 8 o 2.961 2.317 180.00 0.78463 0.01
    1 9 13 o 9.315 7.797 0.00 0.78501 0.08
    2 5 16 o 0.836 0.824 180.00 0.78627 0.01
    6 11 3 o 15.966 14.490 0.00 0.78299 0.13
    9 3 9 o 10.089 8.841 0.00 0.78336 0.08
    3 11 9 o 6.387 6.040 0.00 0.78272 0.05
    4 5 15 o 0.012 0.010 180.00 0.78512 0.00
    3 6 15 o 1.985 1.611 180.00 0.78482 0.02
    10 5 2 o 27.478 27.817 0.00 0.78219 0.22
    8 6 9 o 0.079 0.080 180.00 0.78201 0.00
    8 9 2 o 3.354 3.378 180.00 0.78187 0.03
    7 6 11 o 2.150 2.165 180.00 0.78187 0.02
    8 5 10 o 19.879 19.995 0.00 0.78183 0.16
    9 6 6 o 2.036 2.044 0.00 0.78177 0.02
    1 12 8 o 0.862 0.877 180.00 0.78129 0.01
    4 11 8 o 0.122 0.128 180.00 0.78071 0.00
    4 10 10 o 9.065 9.468 0.00 0.78070 0.07
    1 7 15 o 9.227 7.975 0.00 0.78355 0.08
    5 12 1 o 1.302 1.386 0.00 0.78029 0.01
    7 7 10 o 13.393 14.253 180.00 0.78027 0.11
    4 12 5 o 0.597 0.634 180.00 0.78020 0.00
    3 13 1 o 12.606 13.083 180.00 0.77991 0.10
    9 7 4 o 10.405 10.009 180.00 0.77894 0.08
    6 9 9 o 12.691 11.835 0.00 0.77870 0.10
    8 8 6 o 2.929 2.703 180.00 0.77831 0.02
    6 10 7 o 20.445 19.126 180.00 0.77801 0.16
    2 13 4 o 0.986 0.930 180.00 0.77780 0.01
    7 3 13 o 1.603 1.639 0.00 0.77971 0.01
    3 10 11 o 3.284 3.107 0.00 0.77774 0.03
    8 0 12 o 5.448 5.765 0.00 0.78039 0.02
    0 10 12 o 1.021 0.976 0.00 0.77889 0.00
    4 3 16 o 0.080 0.084 0.00 0.78063 0.00
    5 12 2 o 21.357 22.644 0.00 0.77659 0.17
    1 13 5 o 18.911 20.019 180.00 0.77655 0.15
    10 3 6 o 1.135 1.200 0.00 0.77652 0.01
    7 5 12 o 10.597 11.265 0.00 0.77673 0.08
    3 13 2 o 12.038 12.553 0.00 0.77622 0.09
    7 10 4 o 0.344 0.357 0.00 0.77609 0.00
    10 5 3 o 1.859 1.927 0.00 0.77601 0.01
    2 8 14 o 10.138 9.612 0.00 0.77773 0.08
    8 9 3 o 3.711 3.826 0.00 0.77570 0.03
    8 1 12 o 0.963 0.893 0.00 0.77827 0.01
    2 11 10 o 2.030 2.092 0.00 0.77567 0.02
    9 0 10 o 6.026 5.781 0.00 0.77890 0.02
    7 9 7 o 0.013 0.014 0.00 0.77555 0.00
    8 7 8 o 0.113 0.116 180.00 0.77550 0.00
    10 1 7 o 0.496 0.487 180.00 0.77739 0.00
    10 4 5 o 23.682 24.004 0.00 0.77530 0.19
    3 1 17 o 0.360 0.370 180.00 0.77979 0.00
    1 10 12 o 28.310 29.118 0.00 0.77562 0.22
    5 10 9 o 9.346 8.481 0.00 0.77464 0.07
    8 4 11 o 36.176 35.187 0.00 0.77495 0.28
    2 3 17 o 5.328 5.329 180.00 0.77927 0.04
    6 11 4 o 3.831 3.303 0.00 0.77436 0.03
    2 9 13 o 3.729 3.712 0.00 0.77512 0.03
    9 1 10 o 0.408 0.431 0.00 0.77679 0.00
    5 7 13 o 0.026 0.022 180.00 0.77391 0.00
    3 12 7 o 2.772 2.280 180.00 0.77359 0.02
    5 8 12 o 1.447 1.122 180.00 0.77306 0.01
    0 4 17 o 8.066 7.734 0.00 0.77759 0.03
    6 4 14 o 0.254 0.218 0.00 0.77428 0.00
    7 8 9 o 2.400 1.986 0.00 0.77208 0.02
    0 6 16 o 17.613 18.203 180.00 0.77603 0.07
    5 4 15 o 1.624 1.458 0.00 0.77458 0.01
    4 8 13 o 2.877 2.503 180.00 0.77177 0.02
    2 12 8 o 19.586 17.344 180.00 0.77154 0.15
    2 7 15 o 26.176 21.775 0.00 0.77371 0.20
    9 5 8 o 14.010 12.568 180.00 0.77059 0.11
    5 12 3 o 9.216 8.247 0.00 0.77054 0.07
    1 4 17 o 0.008 0.007 180.00 0.77435 0.00
    10 2 7 o 9.074 8.167 180.00 0.77115 0.07
    3 13 3 o 0.123 0.106 0.00 0.77018 0.00
    8 2 12 o 3.374 2.828 0.00 0.77201 0.03
    5 11 7 o 17.451 14.393 0.00 0.76984 0.13
    1 6 16 o 4.561 3.448 180.00 0.77281 0.04
    4 7 14 o 0.072 0.063 0.00 0.77021 0.00
    9 2 10 o 2.160 1.935 180.00 0.77057 0.02
    6 7 12 o 6.183 5.835 180.00 0.76882 0.05
    3 2 17 o 0.112 0.092 180.00 0.77349 0.00
    9 4 9 o 9.870 9.314 0.00 0.76871 0.07
    9 7 5 o 0.812 0.712 0.00 0.76805 0.01
    10 5 4 o 4.681 4.189 180.00 0.76760 0.04
    5 6 14 o 57.486 51.606 0.00 0.76825 0.43
    8 9 4 o 7.456 6.961 180.00 0.76730 0.06
    2 13 5 o 0.142 0.138 0.00 0.76697 0.00
    4 12 6 o 8.272 8.201 180.00 0.76689 0.06
    4 9 12 o 5.822 5.824 180.00 0.76685 0.04
    3 5 16 o 3.681 3.073 0.00 0.76990 0.03
    6 1 15 o 3.494 3.072 180.00 0.77031 0.03
    2 10 12 o 2.097 2.291 180.00 0.76608 0.02
    9 8 1 o 6.487 7.078 180.00 0.76604 0.05
    9 6 7 o 0.097 0.106 0.00 0.76602 0.00
    11 1 1 o 5.224 4.576 0.00 0.76795 0.04
    5 9 11 o 5.082 5.438 180.00 0.76576 0.04
    6 8 11 o 0.540 0.571 0.00 0.76562 0.00
    5 0 16 o 0.491 0.429 180.00 0.77027 0.00
    7 10 5 o 30.322 31.074 180.00 0.76532 0.22
    6 6 13 o 13.417 14.142 180.00 0.76560 0.10
    5 1 16 o 0.107 0.096 0.00 0.76823 0.00
    10 6 0 o 14.068 14.420 180.00 0.76425 0.05
    7 4 13 o 1.495 1.525 180.00 0.76526 0.01
    11 0 2 o 11.029 11.880 180.00 0.76643 0.04
    6 11 5 o 28.040 29.447 0.00 0.76366 0.21
    0 12 9 o 20.318 21.262 180.00 0.76401 0.07
    1 13 6 o 8.349 8.797 0.00 0.76343 0.06
    10 6 1 o 2.014 2.164 180.00 0.76309 0.01
    0 0 18 o 4.623 4.253 180.00 0.76844 0.01
    4 4 16 o 0.000 0.000 0.00 0.76613 0.00
    8 8 7 o 13.666 14.810 0.00 0.76277 0.10
    9 8 2 o 29.183 31.319 180.00 0.76254 0.21
    11 1 2 o 5.032 5.059 180.00 0.76442 0.04
    5 12 4 o 8.707 9.107 180.00 0.76230 0.06
    10 4 6 o 0.083 0.086 0.00 0.76224 0.00
    3 13 4 o 1.687 1.642 0.00 0.76195 0.01
    7 0 14 o 6.601 7.035 180.00 0.76576 0.02
    11 2 1 o 27.806 26.955 0.00 0.76193 0.20
    3 8 14 o 30.947 29.605 180.00 0.76188 0.23
    6 2 15 o 0.003 0.003 180.00 0.76424 0.00
    1 12 9 o 0.066 0.060 180.00 0.76093 0.00
    2 4 17 o 10.582 10.529 0.00 0.76485 0.08
    10 3 7 o 6.816 6.033 180.00 0.76108 0.05
    8 3 12 o 1.490 1.436 0.00 0.76191 0.01
    7 1 14 o 2.407 2.525 180.00 0.76375 0.02
    4 11 9 o 10.503 9.986 0.00 0.76039 0.08
    4 6 15 o 0.728 0.761 180.00 0.76231 0.01
    6 10 8 o 2.802 2.695 180.00 0.76018 0.02
    2 6 16 o 11.365 11.987 180.00 0.76336 0.08
    3 11 10 o 13.961 13.576 180.00 0.75995 0.10
    1 11 11 o 17.643 16.900 180.00 0.76026 0.13
    1 0 18 o 21.041 21.554 180.00 0.76531 0.08
    9 3 10 o 2.536 2.393 0.00 0.76053 0.02
    10 6 2 o 13.903 13.755 180.00 0.75963 0.10
    3 9 13 o 8.194 8.235 0.00 0.75943 0.06
    3 3 17 o 2.028 2.140 0.00 0.76333 0.01
    8 6 10 o 3.298 3.348 0.00 0.75930 0.02
    10 0 8 o 3.397 3.038 0.00 0.76157 0.01
    4 13 0 o 127.055 130.744 180.00 0.75895 0.46
    1 1 18 o 8.566 9.039 180.00 0.76331 0.06
    5 2 16 o 16.364 16.806 0.00 0.76221 0.12
    7 9 8 o 49.630 50.895 0.00 0.75789 0.35
    4 13 1 o 0.054 0.056 180.00 0.75781 0.00
    10 1 8 o 0.052 0.052 0.00 0.75960 0.00
    11 2 2 o 2.272 2.357 0.00 0.75849 0.02
    10 5 5 o 1.434 1.522 0.00 0.75718 0.01
    8 9 5 o 3.241 3.508 0.00 0.75689 0.02
    8 5 11 o 15.400 16.696 0.00 0.75685 0.11
    9 8 3 o 2.670 2.899 0.00 0.75681 0.02
    11 1 3 o 9.580 9.911 0.00 0.75865 0.07
    6 9 10 o 14.606 15.508 0.00 0.75626 0.10
    3 7 15 o 19.467 20.093 0.00 0.75810 0.14
    3 12 8 o 1.860 1.932 180.00 0.75606 0.01
    4 10 11 o 1.921 1.939 0.00 0.75582 0.01
    0 2 18 o 3.253 3.087 180.00 0.76044 0.01
    8 7 9 o 63.455 61.432 180.00 0.75558 0.45
    7 7 11 o 6.155 5.823 180.00 0.75544 0.04
    9 7 6 o 0.848 0.792 180.00 0.75535 0.01
    7 2 14 o 16.134 16.539 180.00 0.75784 0.12
    6 5 14 o 1.866 1.972 0.00 0.75622 0.01
    0 14 0 o 17.643 16.480 0.00 0.75473 0.03
    7 6 12 o 4.543 4.273 0.00 0.75463 0.03
    5 5 15 o 0.021 0.023 180.00 0.75650 0.00
    4 13 2 o 4.508 4.271 180.00 0.75442 0.03
    2 13 6 o 2.120 2.011 180.00 0.75432 0.01
    10 6 3 o 1.911 1.835 0.00 0.75396 0.01
    4 1 17 o 3.454 3.542 0.00 0.75770 0.02
    0 14 1 o 12.382 12.105 180.00 0.75361 0.04
    10 2 8 o 0.123 0.119 180.00 0.75378 0.00
    0 8 15 o 11.090 11.540 0.00 0.75609 0.04
    7 10 6 o 6.032 6.137 0.00 0.75275 0.04
    1 2 18 o 0.024 0.025 0.00 0.75740 0.00
    5 11 8 o 10.240 10.618 180.00 0.75255 0.07
    5 10 10 o 2.276 2.363 180.00 0.75254 0.02
    1 5 17 o 38.900 41.277 180.00 0.75628 0.28
    5 12 5 o 11.500 12.321 0.00 0.75209 0.08
    4 12 7 o 2.142 2.300 180.00 0.75201 0.01
    11 2 3 o 2.621 2.647 0.00 0.75285 0.02
    2 12 9 o 21.199 22.800 180.00 0.75191 0.15
    6 3 15 o 0.002 0.002 0.00 0.75444 0.00
    11 3 1 o 0.003 0.003 0.00 0.75222 0.00
    3 13 5 o 7.711 8.300 180.00 0.75176 0.05
    7 11 1 o 14.064 15.133 180.00 0.75166 0.10
    2 0 18 o 0.083 0.087 0.00 0.75613 0.00
    2 11 11 o 5.582 5.884 0.00 0.75126 0.04
    6 11 6 o 10.569 11.037 0.00 0.75117 0.07
    9 5 9 o 0.124 0.127 0.00 0.75103 0.00
    1 9 14 o 30.246 30.362 0.00 0.75295 0.21
    3 10 12 o 9.947 10.079 0.00 0.75092 0.07
    1 14 1 o 0.000 0.000 180.00 0.75065 0.00
    1 8 15 o 8.659 8.644 0.00 0.75310 0.06
    0 14 2 o 1.419 1.316 0.00 0.75027 0.00
    7 8 10 o 0.010 0.009 180.00 0.75019 0.00
    11 0 4 o 9.830 10.053 0.00 0.75269 0.03
    9 1 11 o 4.537 4.802 0.00 0.75228 0.03
    2 1 18 o 8.146 7.771 180.00 0.75420 0.06
    11 1 4 o 0.402 0.400 0.00 0.75079 0.00
    5 3 16 o 3.683 3.837 0.00 0.75248 0.03
    9 8 4 o 4.227 4.757 180.00 0.74901 0.03
    9 6 8 o 7.258 8.184 0.00 0.74899 0.05
    11 3 2 o 1.145 1.300 180.00 0.74890 0.01
    4 13 3 o 5.886 6.697 180.00 0.74887 0.04
    1 13 7 o 1.149 1.311 0.00 0.74874 0.01
    8 10 0 o 22.082 24.912 180.00 0.74846 0.07
    7 11 2 o 6.723 7.544 0.00 0.74835 0.05
    8 4 12 o 9.393 10.563 180.00 0.74841 0.06
    4 2 17 o 5.257 5.628 180.00 0.75192 0.04
    0 10 13 o 0.418 0.407 180.00 0.74974 0.00
    10 4 7 o 0.405 0.458 180.00 0.74763 0.00
    6 12 0 o 0.975 1.064 0.00 0.74742 0.00
    7 5 13 o 0.129 0.147 180.00 0.74782 0.00
    8 10 1 o 1.298 1.403 0.00 0.74737 0.01
    1 14 2 o 52.049 56.038 180.00 0.74735 0.35
    9 4 10 o 3.637 3.725 0.00 0.74710 0.02
    8 1 13 o 2.201 2.406 0.00 0.74918 0.01
    3 4 17 o 9.664 9.382 180.00 0.74976 0.07
    6 12 1 o 7.259 7.363 0.00 0.74633 0.05
    7 3 14 o 12.620 14.133 0.00 0.74827 0.09
    10 6 4 o 11.980 12.160 0.00 0.74624 0.08
    4 5 16 o 0.333 0.377 180.00 0.74862 0.00
    1 10 13 o 6.308 6.335 180.00 0.74683 0.04
    8 8 8 o 1.231 1.258 180.00 0.74595 0.01
    3 6 16 o 0.818 0.917 180.00 0.74836 0.01
    10 5 6 o 17.692 19.624 180.00 0.74500 0.12
    0 14 3 o 0.338 0.385 0.00 0.74481 0.00
    8 9 6 o 5.444 6.252 180.00 0.74472 0.04
    9 2 11 o 3.110 3.134 0.00 0.74663 0.02
    5 8 13 o 2.725 3.159 0.00 0.74453 0.02
    11 2 4 o 0.708 0.765 180.00 0.74516 0.00
    2 5 17 o 0.607 0.663 0.00 0.74743 0.00
    8 10 2 o 29.352 33.022 0.00 0.74412 0.19
    1 7 16 o 45.684 48.322 180.00 0.74726 0.31
    10 3 8 o 0.903 1.041 180.00 0.74437 0.01
    2 2 18 o 4.924 5.545 0.00 0.74850 0.03
    11 3 3 o 33.884 37.100 180.00 0.74347 0.22
    1 3 18 o 0.291 0.330 0.00 0.74786 0.00
    6 12 2 o 4.946 5.303 180.00 0.74309 0.03
    2 14 0 o 10.838 11.583 180.00 0.74305 0.04
    7 11 3 o 0.922 0.974 0.00 0.74293 0.01
    2 9 14 o 0.010 0.011 180.00 0.74421 0.00
    5 7 14 o 6.982 7.521 180.00 0.74314 0.05
    2 8 15 o 0.206 0.237 180.00 0.74435 0.00
    0 12 10 o 33.560 35.063 0.00 0.74278 0.11
    2 14 1 o 0.798 0.814 180.00 0.74198 0.01
    1 14 3 o 7.901 8.083 180.00 0.74196 0.05
    6 10 9 o 0.078 0.086 0.00 0.74138 0.00
    4 13 4 o 1.364 1.507 180.00 0.74131 0.01
    9 7 7 o 4.441 4.895 180.00 0.74112 0.03
    8 2 13 o 3.717 4.071 180.00 0.74360 0.02
    4 8 14 o 2.739 3.026 0.00 0.74124 0.02
    6 7 13 o 0.029 0.032 0.00 0.74074 0.00
    5 12 6 o 0.210 0.235 180.00 0.74015 0.00
    2 13 7 o 6.534 7.287 180.00 0.74014 0.04
    5 9 12 o 19.075 21.249 0.00 0.74011 0.12
    6 8 12 o 8.520 9.438 0.00 0.73999 0.06
    1 12 10 o 4.302 4.754 180.00 0.73995 0.03
    3 13 6 o 24.562 26.934 0.00 0.73983 0.16
    11 1 5 o 8.053 8.852 0.00 0.74103 0.05
    10 7 0 o 22.899 24.714 0.00 0.73952 0.07
    4 11 10 o 8.193 8.833 0.00 0.73946 0.05
    6 4 15 o 0.152 0.167 0.00 0.74133 0.00
    4 3 17 o 6.135 6.329 180.00 0.74258 0.04
    9 8 5 o 2.205 2.377 0.00 0.73932 0.01
    7 9 9 o 0.001 0.001 180.00 0.73926 0.00
    11 4 1 o 7.612 8.216 180.00 0.73922 0.05
    4 9 13 o 1.840 1.977 180.00 0.73898 0.01
    10 1 9 o 8.565 9.401 0.00 0.74085 0.06
    2 14 2 o 51.973 54.871 0.00 0.73880 0.33
    8 10 3 o 0.261 0.275 0.00 0.73879 0.00
    7 10 7 o 0.107 0.111 0.00 0.73867 0.00
    10 7 1 o 22.346 22.378 180.00 0.73846 0.14
    2 10 13 o 6.112 5.993 180.00 0.73829 0.04
    6 12 3 o 9.387 8.928 180.00 0.73779 0.06
    3 12 9 o 0.437 0.408 180.00 0.73756 0.00
    0 14 4 o 1.098 1.012 180.00 0.73737 0.00
    6 11 7 o 0.006 0.006 0.00 0.73717 0.00
    3 11 11 o 1.505 1.410 0.00 0.73695 0.01
    5 4 16 o 18.175 19.595 0.00 0.73947 0.12
    3 0 18 o 19.044 20.649 180.00 0.74155 0.06
    10 6 5 o 3.903 3.802 0.00 0.73666 0.02
    9 3 11 o 7.138 6.631 0.00 0.73748 0.05
    4 7 15 o 0.020 0.019 180.00 0.73776 0.00
    8 6 11 o 4.174 4.307 180.00 0.73636 0.03
    2 7 16 o 4.598 4.790 0.00 0.73871 0.03
    11 4 2 o 8.436 8.984 0.00 0.73607 0.05
    11 3 4 o 9.315 9.921 0.00 0.73607 0.06
    4 12 8 o 0.642 0.689 180.00 0.73588 0.00
    7 11 4 o 3.305 3.548 180.00 0.73554 0.02
    6 6 14 o 1.290 1.385 0.00 0.73578 0.01
    2 3 18 o 0.087 0.094 180.00 0.73929 0.00
    10 7 2 o 6.261 6.691 0.00 0.73532 0.04
    8 7 10 o 0.001 0.001 180.00 0.73503 0.00
    3 1 18 o 11.219 12.214 180.00 0.73973 0.07
    11 2 5 o 23.597 25.343 0.00 0.73562 0.15
    1 11 12 o 3.405 3.634 180.00 0.73514 0.02
    0 6 17 o 15.674 16.118 180.00 0.73862 0.05
    5 6 15 o 27.857 29.679 180.00 0.73603 0.18
    1 14 4 o 3.395 3.663 0.00 0.73460 0.02
    5 11 9 o 0.930 0.980 180.00 0.73431 0.01
    7 4 14 o 9.226 9.887 0.00 0.73548 0.06
    10 2 9 o 18.701 20.031 180.00 0.73544 0.12
    9 9 1 o 0.049 0.051 0.00 0.73395 0.00
    2 14 3 o 10.247 10.531 0.00 0.73359 0.06
    6 9 11 o 4.275 4.390 180.00 0.73358 0.03
    6 0 16 o 4.671 4.387 180.00 0.73755 0.01
    8 3 13 o 0.147 0.158 180.00 0.73456 0.00
    0 4 18 o 8.179 7.842 180.00 0.73785 0.03
    1 13 8 o 1.718 1.686 0.00 0.73281 0.01
    1 6 17 o 18.778 20.083 0.00 0.73583 0.12
    6 1 16 o 0.743 0.796 180.00 0.73576 0.00
    8 5 12 o 0.641 0.737 0.00 0.73206 0.00
    5 13 1 o 34.288 39.618 180.00 0.73198 0.21
    4 13 5 o 0.964 1.116 0.00 0.73191 0.01
    10 4 8 o 0.142 0.164 180.00 0.73177 0.00
    2 12 10 o 2.492 2.860 0.00 0.73165 0.02
    8 10 4 o 22.911 26.023 0.00 0.73153 0.14
    10 5 7 o 37.442 41.744 0.00 0.73133 0.23
    4 10 12 o 0.000 0.000 0.00 0.73114 0.00
    1 4 18 o 1.135 1.210 0.00 0.73508 0.01
    8 9 7 o 0.813 0.887 180.00 0.73108 0.01
    9 6 9 o 2.303 2.497 0.00 0.73099 0.01
    11 4 3 o 18.951 20.438 180.00 0.73092 0.12
    9 9 2 o 17.786 19.132 0.00 0.73087 0.11
    9 5 10 o 0.293 0.314 0.00 0.73084 0.00
    7 7 12 o 4.728 5.059 180.00 0.73079 0.03
    6 12 4 o 5.689 5.967 180.00 0.73055 0.04
    3 2 18 o 1.234 1.306 0.00 0.73435 0.01
    5 10 11 o 25.265 24.254 0.00 0.73019 0.16
    10 7 3 o 1.483 1.421 180.00 0.73018 0.01
    3 5 17 o 42.567 41.955 180.00 0.73333 0.27
    3 9 14 o 14.399 14.318 0.00 0.73029 0.09
    11 0 6 o 18.343 20.419 0.00 0.73134 0.06
    3 8 15 o 9.228 9.478 180.00 0.73043 0.06
    5 13 2 o 0.291 0.246 0.00 0.72893 0.00
    7 1 15 o 2.689 3.059 180.00 0.73207 0.02
    11 1 6 o 12.832 9.424 180.00 0.72960 0.08
    3 14 1 o 0.618 0.631 180.00 0.72819 0.00
    8 8 9 o 0.130 0.133 180.00 0.72817 0.00
    0 14 5 o 19.838 20.237 0.00 0.72812 0.06
    7 8 11 o 0.064 0.065 180.00 0.72804 0.00
    7 6 13 o 4.241 4.323 0.00 0.72803 0.03
    9 8 6 o 7.887 8.046 180.00 0.72797 0.05
    5 1 17 o 8.301 9.503 180.00 0.73188 0.05
    6 2 16 o 0.940 0.968 0.00 0.73046 0.01
    2 11 12 o 1.966 2.199 180.00 0.72700 0.01
    11 3 5 o 22.202 24.402 180.00 0.72686 0.13
    4 4 17 o 6.229 5.677 0.00 0.73006 0.04
    4 6 16 o 1.145 1.035 180.00 0.72877 0.01
    5 12 7 o 8.133 8.769 0.00 0.72675 0.05
    2 14 4 o 9.162 9.331 0.00 0.72647 0.06
    3 13 7 o 3.100 3.142 180.00 0.72645 0.02
    9 0 12 o 0.108 0.082 180.00 0.72966 0.00
    7 11 5 o 14.789 14.728 0.00 0.72636 0.09
    10 3 9 o 19.078 20.341 180.00 0.72670 0.12
    9 9 3 o 5.645 5.395 0.00 0.72582 0.03
    9 7 8 o 0.695 0.658 180.00 0.72566 0.00
    1 14 5 o 5.401 4.978 0.00 0.72545 0.03
    10 6 6 o 10.733 9.854 0.00 0.72543 0.06
    9 1 12 o 27.293 27.834 180.00 0.72793 0.17
    3 14 2 o 0.726 0.636 180.00 0.72518 0.00
    9 4 11 o 4.408 3.888 0.00 0.72522 0.03
    2 13 8 o 3.602 2.847 0.00 0.72474 0.02
    3 10 13 o 6.345 4.963 0.00 0.72470 0.04
    2 6 17 o 0.482 0.503 0.00 0.72767 0.00
    7 2 15 o 1.763 1.926 0.00 0.72686 0.01
    6 5 15 o 1.243 1.143 0.00 0.72543 0.01
    5 13 3 o 7.499 6.389 180.00 0.72392 0.04
    11 4 4 o 7.591 6.532 0.00 0.72387 0.05
    11 2 6 o 0.889 0.681 180.00 0.72443 0.01
    11 5 1 o 2.171 1.969 180.00 0.72346 0.01
    5 2 17 o 2.012 2.125 180.00 0.72667 0.01
    7 10 8 o 21.436 19.464 0.00 0.72336 0.13
    10 7 4 o 5.978 5.404 0.00 0.72316 0.04
    3 7 16 o 14.697 12.652 180.00 0.72509 0.09
    2 4 18 o 3.506 3.852 180.00 0.72694 0.02
    8 10 5 o 1.533 1.302 0.00 0.72249 0.01
    6 11 8 o 2.642 2.206 180.00 0.72195 0.02
    6 10 10 o 2.108 1.760 180.00 0.72194 0.01
    5 5 16 o 0.238 0.211 180.00 0.72369 0.00
    3 3 18 o 4.092 3.855 180.00 0.72564 0.02
    8 4 13 o 5.681 4.805 0.00 0.72244 0.03
    6 12 5 o 7.865 6.507 180.00 0.72155 0.05
    4 13 6 o 0.481 0.374 180.00 0.72089 0.00
    9 2 12 o 8.816 7.744 180.00 0.72280 0.05
    1 9 15 o 3.570 3.052 180.00 0.72255 0.02
    10 0 10 o 3.202 2.882 180.00 0.72313 0.01
    11 5 2 o 5.562 4.198 0.00 0.72051 0.03
    0 12 11 o 2.160 1.757 180.00 0.72126 0.01
    3 14 3 o 0.130 0.096 180.00 0.72025 0.00
    0 8 16 o 6.669 6.028 0.00 0.72333 0.02
    7 9 10 o 5.970 4.434 0.00 0.71998 0.03
    0 10 14 o 0.333 0.277 0.00 0.72166 0.00
    8 0 14 o 2.980 2.629 0.00 0.72285 0.01
    10 1 10 o 0.306 0.252 180.00 0.72145 0.00
    6 3 16 o 0.282 0.235 180.00 0.72189 0.00
    7 5 14 o 0.019 0.014 0.00 0.71995 0.00
    9 9 4 o 0.351 0.341 180.00 0.71893 0.00
    1 1 19 o 1.744 1.549 180.00 0.72363 0.01
    4 12 9 o 1.860 1.834 180.00 0.71879 0.01
    1 12 11 o 19.395 19.199 180.00 0.71867 0.11
    8 1 14 o 3.668 2.958 180.00 0.72117 0.02
    3 12 10 o 0.353 0.341 180.00 0.71841 0.00
    4 11 11 o 0.809 0.748 0.00 0.71822 0.00
    1 8 16 o 7.329 5.633 180.00 0.72071 0.04
    4 0 18 o 52.287 44.481 180.00 0.72248 0.15
    1 10 14 o 13.376 12.644 180.00 0.71906 0.08
    2 14 5 o 1.672 1.365 0.00 0.71762 0.01
    0 14 6 o 6.513 5.503 0.00 0.71727 0.02
    5 13 4 o 4.685 4.015 180.00 0.71708 0.03
    5 8 14 o 6.798 5.854 180.00 0.71701 0.04
    4 1 18 o 1.088 0.845 180.00 0.72079 0.01
    10 5 8 o 23.062 20.948 0.00 0.71647 0.13
    7 3 15 o 26.668 25.681 0.00 0.71841 0.15
    0 2 19 o 22.612 18.289 180.00 0.72118 0.07
    8 9 8 o 0.497 0.450 180.00 0.71622 0.00
    11 3 6 o 11.794 10.739 180.00 0.71607 0.07
    1 13 9 o 0.045 0.042 180.00 0.71593 0.00
    11 5 3 o 0.236 0.224 180.00 0.71567 0.00
    1 5 18 o 1.026 0.830 180.00 0.71957 0.01
    7 11 6 o 2.458 2.345 180.00 0.71558 0.01
    5 11 10 o 22.291 21.342 180.00 0.71540 0.13
    11 1 7 o 0.454 0.403 0.00 0.71675 0.00
    9 8 7 o 0.025 0.024 0.00 0.71520 0.00
    11 4 5 o 5.374 5.172 180.00 0.71511 0.03
    10 2 10 o 0.322 0.292 0.00 0.71645 0.00
    5 3 17 o 42.541 39.277 0.00 0.71822 0.24
    5 9 13 o 8.165 7.890 180.00 0.71497 0.05
    10 4 9 o 0.255 0.246 180.00 0.71496 0.00
    6 8 13 o 5.166 5.001 0.00 0.71486 0.03
    1 14 6 o 1.222 1.184 180.00 0.71472 0.01
    10 7 5 o 2.459 2.396 0.00 0.71443 0.01
    8 7 11 o 0.000 0.000 0.00 0.71416 0.00
    3 11 12 o 10.496 9.995 180.00 0.71401 0.06
    1 2 19 o 0.640 0.622 180.00 0.71859 0.00
    10 8 0 o 0.440 0.394 180.00 0.71376 0.00
    6 7 14 o 12.880 11.221 0.00 0.71363 0.07
    8 2 14 o 2.697 2.447 0.00 0.71618 0.02
    3 14 4 o 0.221 0.189 180.00 0.71351 0.00
    8 6 12 o 5.838 4.976 180.00 0.71347 0.03
    2 9 15 o 2.089 2.021 180.00 0.71481 0.01
    9 3 12 o 2.001 1.944 0.00 0.71449 0.01
    5 7 15 o 10.059 9.265 0.00 0.71386 0.06
    10 8 1 o 7.567 6.808 180.00 0.71281 0.04
    10 6 7 o 9.961 8.985 0.00 0.71279 0.06
    9 6 10 o 2.021 1.942 0.00 0.71234 0.01
    4 5 17 o 6.515 6.293 180.00 0.71487 0.04
    5 12 8 o 38.815 37.483 180.00 0.71216 0.22
    3 6 17 o 7.239 7.005 180.00 0.71464 0.04
    4 9 14 o 6.604 6.376 180.00 0.71205 0.04
    8 11 0 o 26.492 25.564 0.00 0.71190 0.07
    8 10 6 o 1.396 1.347 0.00 0.71188 0.01
    3 13 8 o 6.406 6.182 0.00 0.71187 0.04
    4 2 18 o 8.068 7.521 0.00 0.71581 0.05
    4 8 15 o 7.797 7.524 0.00 0.71218 0.04
    7 12 1 o 15.371 15.135 0.00 0.71139 0.09
    2 1 19 o 5.576 5.171 180.00 0.71586 0.03
    2 8 16 o 5.801 5.062 0.00 0.71303 0.03
    2 12 11 o 1.868 1.857 180.00 0.71106 0.01
    4 14 0 o 4.375 4.348 180.00 0.71104 0.01
    2 10 14 o 11.868 11.653 0.00 0.71144 0.07
    6 12 6 o 3.525 3.501 180.00 0.71098 0.02
    11 2 7 o 0.458 0.442 180.00 0.71185 0.00
    8 11 1 o 0.608 0.604 180.00 0.71096 0.00
    6 9 12 o 27.342 27.143 180.00 0.71095 0.15
    3 4 18 o 34.124 32.076 0.00 0.71395 0.19
    1 7 17 o 13.997 12.406 0.00 0.71368 0.08
    9 9 5 o 19.940 19.809 180.00 0.71035 0.11
    9 5 11 o 11.064 10.970 180.00 0.71031 0.06
    4 14 1 o 0.302 0.291 180.00 0.71010 0.00
    10 8 2 o 3.401 3.207 180.00 0.70999 0.02
    8 8 10 o 39.396 35.799 0.00 0.70972 0.22
    1 11 13 o 1.892 1.883 180.00 0.71049 0.01
    9 7 9 o 11.449 10.302 180.00 0.70926 0.06
    11 5 4 o 22.997 20.078 180.00 0.70905 0.13
    2 5 18 o 3.883 3.742 0.00 0.71193 0.02
    7 12 2 o 4.631 3.770 0.00 0.70859 0.03
    5 13 5 o 4.467 3.625 180.00 0.70856 0.02
    4 13 7 o 2.422 1.953 180.00 0.70849 0.01
    6 4 16 o 0.368 0.365 180.00 0.71038 0.00
    2 13 9 o 2.418 1.935 180.00 0.70840 0.01
    8 11 2 o 2.182 1.724 0.00 0.70815 0.01
    10 3 10 o 0.103 0.082 180.00 0.70836 0.00
    5 10 12 o 16.333 12.744 0.00 0.70786 0.09
    4 14 2 o 0.662 0.505 180.00 0.70731 0.00
    8 5 13 o 3.759 2.895 0.00 0.70770 0.02
    2 14 6 o 1.004 0.767 0.00 0.70723 0.01
    7 10 9 o 6.090 4.664 0.00 0.70711 0.03
    2 2 19 o 5.985 5.915 180.00 0.71098 0.03
    4 10 13 o 0.004 0.003 0.00 0.70686 0.00
    7 7 13 o 1.458 1.155 180.00 0.70655 0.01
    1 3 19 o 3.446 3.403 0.00 0.71042 0.02
    6 6 15 o 23.061 17.577 180.00 0.70733 0.12
    8 3 14 o 0.000 0.000 0.00 0.70809 0.00
    7 8 12 o 5.647 5.138 180.00 0.70590 0.03
    4 7 16 o 1.168 0.893 0.00 0.70723 0.01
    6 11 9 o 13.336 12.229 0.00 0.70579 0.07
    11 6 1 o 4.418 4.080 0.00 0.70549 0.02
    10 8 3 o 0.170 0.158 0.00 0.70536 0.00
    3 14 5 o 5.534 5.286 0.00 0.70511 0.03
    7 4 15 o 1.197 0.919 0.00 0.70706 0.01
    0 14 7 o 4.502 4.338 0.00 0.70505 0.01
    12 0 0 o 50.292 38.743 180.00 0.70691 0.07
    11 4 6 o 0.044 0.043 180.00 0.70483 0.00
    6 13 0 o 76.042 77.938 180.00 0.70464 0.20
    4 3 18 o 2.884 2.241 0.00 0.70774 0.02
    5 6 16 o 58.643 53.860 180.00 0.70571 0.31
    5 4 17 o 1.404 1.083 180.00 0.70688 0.01
    10 7 6 o 10.549 11.212 0.00 0.70417 0.06
    7 12 3 o 6.546 6.962 0.00 0.70398 0.03
    6 13 1 o 0.810 0.842 0.00 0.70373 0.00
    2 7 17 o 13.874 11.871 0.00 0.70622 0.07
    8 11 3 o 29.112 29.400 0.00 0.70356 0.15
    11 3 7 o 3.437 3.642 180.00 0.70391 0.02
    7 11 7 o 1.485 1.479 0.00 0.70345 0.01
    12 1 0 o 24.951 23.258 0.00 0.70534 0.07
    2 11 13 o 8.643 8.602 0.00 0.70313 0.05
    12 1 1 o 4.641 4.859 0.00 0.70442 0.02
    9 4 12 o 3.321 3.282 0.00 0.70332 0.02
    11 6 2 o 3.766 3.796 180.00 0.70276 0.02
    4 14 3 o 11.862 11.941 0.00 0.70273 0.06
    1 14 7 o 1.517 1.512 0.00 0.70263 0.01
    9 10 1 o 0.701 0.682 180.00 0.70246 0.00
    11 0 8 o 3.315 3.493 180.00 0.70430 0.01
    6 10 11 o 0.568 0.522 0.00 0.70214 0.00
    7 6 14 o 9.241 8.651 0.00 0.70224 0.05
    3 9 15 o 1.163 1.130 180.00 0.70245 0.01
    9 1 13 o 10.321 10.911 180.00 0.70396 0.05
    11 1 8 o 0.123 0.123 180.00 0.70274 0.00
    12 0 2 o 8.884 8.787 0.00 0.70325 0.02
    9 8 8 o 10.086 9.350 180.00 0.70128 0.05
    1 15 1 o 0.232 0.226 0.00 0.70109 0.00
    4 12 10 o 1.122 1.106 0.00 0.70103 0.01
    6 13 2 o 1.506 1.489 180.00 0.70101 0.01
    11 5 5 o 5.788 5.893 0.00 0.70082 0.03
    10 5 9 o 3.511 3.592 0.00 0.70067 0.02
    7 0 16 o 7.350 7.645 180.00 0.70378 0.02
    8 9 9 o 0.920 0.927 0.00 0.70044 0.00
    6 1 17 o 3.743 3.826 180.00 0.70364 0.02
    0 6 18 o 2.398 2.514 0.00 0.70431 0.01
    7 9 11 o 4.702 4.664 0.00 0.70033 0.02
    12 1 2 o 8.581 7.453 0.00 0.70170 0.04
    9 9 6 o 45.325 44.346 0.00 0.70026 0.24
    8 10 7 o 4.702 4.191 180.00 0.69994 0.02
    12 2 0 o 10.286 10.496 0.00 0.70067 0.03
    9 10 2 o 6.318 5.297 0.00 0.69976 0.03
    10 1 11 o 3.110 2.705 180.00 0.70168 0.02
    3 1 19 o 11.600 11.572 180.00 0.70344 0.06
    3 8 16 o 11.449 11.649 0.00 0.70076 0.06
    3 10 14 o 1.270 1.011 0.00 0.69925 0.01
    2 3 19 o 2.826 2.813 0.00 0.70306 0.01
    6 12 7 o 0.392 0.322 180.00 0.69908 0.00
    10 8 4 o 22.712 18.876 180.00 0.69902 0.12
    10 6 8 o 0.784 0.653 0.00 0.69901 0.00
    7 1 16 o 18.319 17.131 180.00 0.70222 0.10
    12 2 1 o 0.180 0.152 0.00 0.69977 0.00
    3 12 11 o 0.127 0.109 0.00 0.69889 0.00
    0 12 12 o 9.931 8.243 0.00 0.69972 0.03
    1 6 18 o 4.262 3.779 0.00 0.70189 0.02
    5 13 6 o 0.708 0.643 0.00 0.69855 0.00
    1 15 2 o 5.835 5.374 180.00 0.69841 0.03
    1 13 10 o 0.869 0.802 0.00 0.69838 0.00
    11 6 3 o 0.042 0.039 180.00 0.69827 0.00
    0 4 19 o 20.780 18.351 0.00 0.70183 0.05
    7 12 4 o 15.370 14.692 180.00 0.69769 0.08
    10 4 10 o 0.174 0.171 0.00 0.69747 0.00
    9 2 13 o 0.303 0.240 0.00 0.69932 0.00
    1 12 12 o 2.911 2.900 0.00 0.69735 0.01
    8 11 4 o 0.026 0.027 0.00 0.69727 0.00
    11 2 8 o 15.120 14.053 180.00 0.69812 0.08
    4 11 12 o 8.683 8.941 0.00 0.69694 0.04
    5 12 9 o 34.415 35.031 180.00 0.69663 0.18
    6 13 3 o 3.345 3.390 180.00 0.69655 0.02
    3 5 18 o 0.764 0.640 0.00 0.69972 0.00
    4 14 4 o 18.116 18.296 0.00 0.69647 0.09
    3 13 9 o 11.706 11.805 180.00 0.69637 0.06
    12 2 2 o 0.285 0.291 180.00 0.69710 0.00
    5 11 11 o 1.359 1.396 0.00 0.69612 0.01
    5 0 18 o 37.407 34.068 180.00 0.69999 0.10
    12 1 3 o 0.798 0.806 0.00 0.69723 0.00
    8 4 14 o 1.485 1.501 180.00 0.69722 0.01
    6 2 17 o 0.007 0.006 180.00 0.69900 0.00
    10 2 11 o 5.797 5.923 180.00 0.69709 0.03
    4 6 17 o 3.156 3.070 180.00 0.69752 0.02
    2 14 7 o 0.004 0.004 0.00 0.69551 0.00
    1 4 19 o 1.814 1.452 0.00 0.69944 0.01
    9 10 3 o 1.777 1.896 180.00 0.69532 0.01
    3 14 6 o 54.608 57.021 0.00 0.69525 0.28
    7 2 16 o 0.001 0.001 180.00 0.69761 0.00
    6 5 16 o 0.848 0.855 180.00 0.69635 0.00
    4 13 8 o 8.378 7.962 0.00 0.69495 0.04
    2 15 0 o 0.054 0.050 0.00 0.69489 0.00
    3 2 19 o 0.899 0.780 180.00 0.69881 0.00
    5 1 18 o 6.701 6.123 180.00 0.69846 0.03
    2 15 1 o 0.915 0.728 0.00 0.69402 0.00
    1 15 3 o 1.017 0.813 180.00 0.69400 0.01
    4 4 18 o 15.119 15.492 0.00 0.69688 0.08
    9 6 11 o 1.203 1.101 180.00 0.69329 0.01
    11 4 7 o 0.178 0.165 180.00 0.69323 0.00
    8 7 12 o 3.500 3.239 180.00 0.69322 0.02
    0 10 15 o 3.524 3.169 180.00 0.69476 0.01
    12 3 0 o 9.628 9.032 180.00 0.69309 0.02
    10 7 7 o 2.236 2.106 180.00 0.69260 0.01
    7 5 15 o 4.999 4.613 180.00 0.69323 0.02
    3 7 17 o 1.669 1.340 180.00 0.69429 0.01
    9 7 10 o 6.486 6.286 180.00 0.69218 0.03
    11 6 4 o 5.988 5.822 0.00 0.69212 0.03
    12 2 3 o 2.215 2.085 180.00 0.69272 0.01
    1 9 16 o 16.696 13.845 0.00 0.69380 0.08
    12 3 1 o 7.069 6.829 180.00 0.69222 0.04
    8 1 15 o 6.159 4.983 0.00 0.69432 0.03
    0 14 8 o 11.797 11.149 180.00 0.69170 0.03
    2 6 18 o 1.088 0.991 0.00 0.69479 0.01
    2 15 2 o 0.532 0.503 180.00 0.69141 0.00
    2 13 10 o 0.160 0.151 0.00 0.69138 0.00
    3 11 13 o 0.066 0.063 180.00 0.69135 0.00
    11 5 6 o 0.515 0.512 0.00 0.69113 0.00
    10 8 5 o 0.047 0.047 180.00 0.69112 0.00
    5 5 17 o 3.725 3.494 180.00 0.69306 0.02
    1 10 15 o 0.005 0.004 180.00 0.69244 0.00
    8 8 11 o 12.598 13.229 180.00 0.69088 0.06
    8 6 13 o 10.472 11.036 180.00 0.69086 0.05
    5 2 18 o 0.003 0.003 0.00 0.69392 0.00
    12 0 4 o 9.480 8.934 0.00 0.69259 0.02
    5 9 14 o 1.782 2.059 0.00 0.69050 0.01
    6 13 4 o 0.057 0.066 180.00 0.69045 0.00
    9 3 13 o 22.549 21.551 0.00 0.69179 0.11
    6 8 14 o 3.871 4.540 0.00 0.69040 0.02
    2 12 12 o 0.960 1.128 0.00 0.69039 0.00
    11 3 8 o 0.044 0.049 180.00 0.69062 0.00
    5 8 15 o 0.199 0.224 180.00 0.69061 0.00
    7 11 8 o 16.066 18.975 180.00 0.69019 0.08
    7 10 10 o 7.561 8.926 0.00 0.69018 0.04
    0 8 17 o 0.004 0.004 180.00 0.69275 0.00
    7 12 5 o 49.869 56.647 0.00 0.68983 0.24
    12 1 4 o 0.724 0.721 0.00 0.69111 0.00
    9 5 12 o 0.909 1.008 0.00 0.68971 0.00
    8 11 5 o 5.817 6.005 0.00 0.68943 0.03
    1 14 8 o 0.356 0.365 0.00 0.68941 0.00
    9 10 4 o 2.488 2.469 180.00 0.68925 0.01
    12 3 2 o 0.080 0.087 180.00 0.68964 0.00
    2 4 19 o 19.950 18.953 0.00 0.69242 0.10
    6 11 10 o 1.399 1.415 180.00 0.68896 0.01
    6 3 17 o 3.210 3.031 0.00 0.69148 0.02
    9 9 7 o 0.064 0.066 180.00 0.68888 0.00
    10 3 11 o 1.427 1.551 0.00 0.68962 0.01
    5 14 1 o 1.518 1.613 0.00 0.68872 0.01
    4 14 5 o 13.193 14.110 0.00 0.68866 0.06
    6 9 13 o 1.377 1.479 180.00 0.68857 0.01
    1 15 4 o 14.428 15.103 180.00 0.68796 0.07
    1 8 17 o 0.004 0.005 0.00 0.69045 0.00
    10 9 0 o 2.078 1.951 180.00 0.68759 0.01
    7 3 16 o 0.292 0.341 180.00 0.69013 0.00
    3 3 19 o 9.636 9.288 0.00 0.69129 0.05
    8 2 15 o 0.031 0.035 0.00 0.68986 0.00
    5 13 7 o 3.574 3.365 180.00 0.68725 0.02
    6 7 15 o 1.786 1.678 180.00 0.68758 0.01
    2 15 3 o 5.204 5.014 180.00 0.68713 0.03
    8 10 8 o 0.002 0.002 180.00 0.68687 0.00
    0 0 20 o 1.706 1.617 0.00 0.69160 0.00
    10 9 1 o 4.629 4.726 0.00 0.68674 0.02
    9 8 9 o 16.587 15.995 180.00 0.68644 0.08
    11 1 9 o 11.777 11.780 180.00 0.68781 0.06
    5 14 2 o 0.333 0.290 0.00 0.68617 0.00
    6 12 8 o 1.970 1.647 180.00 0.68606 0.01
    11 7 1 o 11.209 8.941 180.00 0.68590 0.05
    12 2 4 o 14.954 15.215 180.00 0.68671 0.07
    5 10 13 o 0.025 0.019 180.00 0.68576 0.00
    4 9 15 o 0.036 0.032 180.00 0.68617 0.00
    1 11 14 o 34.200 33.107 180.00 0.68646 0.16
    2 9 16 o 0.447 0.447 180.00 0.68694 0.00
    12 3 3 o 6.935 5.243 180.00 0.68539 0.03
    5 7 16 o 7.601 6.459 180.00 0.68610 0.04
    2 10 15 o 0.128 0.097 0.00 0.68562 0.00
    1 0 20 o 3.299 3.350 180.00 0.68931 0.01
    11 6 5 o 0.494 0.483 180.00 0.68445 0.00
    10 6 9 o 0.027 0.027 180.00 0.68431 0.00
    10 9 2 o 40.935 39.915 180.00 0.68421 0.19
    10 5 10 o 0.529 0.515 180.00 0.68419 0.00
    3 14 7 o 5.197 5.036 180.00 0.68410 0.02
    7 8 13 o 17.641 17.055 0.00 0.68399 0.08
    8 9 10 o 0.074 0.072 180.00 0.68397 0.00
    4 8 16 o 14.487 13.912 0.00 0.68460 0.07
    8 5 14 o 2.612 2.529 180.00 0.68395 0.01
    11 7 2 o 0.554 0.594 180.00 0.68338 0.00
    5 3 18 o 2.991 2.963 0.00 0.68656 0.01
    4 10 14 o 28.498 31.424 180.00 0.68319 0.13
    4 1 19 o 1.111 1.073 0.00 0.68710 0.01
    1 1 20 o 1.311 1.329 0.00 0.68785 0.01
    7 7 14 o 14.029 15.482 180.00 0.68291 0.07
    12 4 0 o 46.331 51.052 0.00 0.68288 0.11
    4 12 11 o 32.408 35.628 180.00 0.68285 0.15
    6 13 5 o 20.861 22.909 180.00 0.68284 0.10
    1 5 19 o 0.093 0.078 0.00 0.68605 0.00
    3 15 1 o 16.321 17.694 0.00 0.68269 0.08
    2 14 8 o 0.954 1.034 0.00 0.68268 0.00
    11 2 9 o 2.467 2.583 180.00 0.68348 0.01
    6 10 12 o 7.116 7.388 180.00 0.68221 0.03
    12 1 5 o 7.558 7.918 0.00 0.68347 0.04
    12 4 1 o 12.144 12.283 0.00 0.68205 0.06
    5 14 3 o 24.542 24.552 180.00 0.68199 0.11
    10 8 6 o 0.019 0.019 180.00 0.68183 0.00
    2 8 17 o 0.108 0.108 0.00 0.68369 0.00
    9 10 5 o 2.403 2.326 180.00 0.68168 0.01
    2 15 4 o 1.815 1.790 0.00 0.68127 0.01
    9 4 13 o 0.443 0.428 180.00 0.68164 0.00
    4 5 18 o 0.883 0.894 0.00 0.68363 0.00
    0 2 20 o 7.297 5.755 0.00 0.68575 0.02
    3 6 18 o 8.144 8.588 180.00 0.68343 0.04
    8 3 15 o 2.466 2.657 180.00 0.68263 0.01
    10 0 12 o 2.168 2.366 180.00 0.68322 0.01
    7 12 6 o 5.190 5.556 180.00 0.68059 0.02
    7 9 12 o 2.676 2.862 0.00 0.68056 0.01
    11 4 8 o 1.198 1.280 0.00 0.68052 0.01
    4 13 9 o 1.670 1.783 0.00 0.68050 0.01
    1 15 5 o 22.899 24.446 0.00 0.68043 0.11
    5 12 10 o 15.903 16.977 180.00 0.68043 0.07
    1 13 11 o 5.295 5.658 0.00 0.68040 0.02
    3 15 2 o 0.166 0.182 180.00 0.68021 0.00
    8 11 6 o 1.726 1.897 0.00 0.68020 0.01
    3 13 10 o 3.974 4.394 0.00 0.68018 0.02
    11 5 7 o 4.335 4.798 0.00 0.68018 0.02
    10 9 3 o 1.055 1.207 180.00 0.68007 0.00
    1 7 18 o 1.606 1.723 180.00 0.68259 0.01
    10 7 8 o 1.890 2.258 180.00 0.67993 0.01
    10 1 12 o 3.431 3.356 0.00 0.68179 0.02
    12 4 2 o 0.066 0.082 0.00 0.67958 0.00
    12 3 4 o 0.020 0.025 0.00 0.67957 0.00
    10 4 11 o 16.297 20.280 0.00 0.67956 0.08
    1 2 20 o 0.476 0.491 0.00 0.68352 0.00
    4 2 19 o 8.108 8.811 180.00 0.68278 0.04
    4 14 6 o 5.280 6.436 0.00 0.67946 0.02
    6 6 16 o 0.006 0.007 180.00 0.68029 0.00
    9 0 14 o 2.744 2.752 0.00 0.68198 0.01
    2 11 14 o 3.368 4.143 180.00 0.67981 0.02
    6 4 17 o 3.096 3.036 0.00 0.68134 0.01
    11 7 3 o 21.340 23.530 0.00 0.67925 0.10
    3 12 12 o 3.538 3.848 180.00 0.67923 0.02
    12 2 5 o 2.155 2.324 180.00 0.67922 0.01
    7 4 16 o 1.305 1.489 0.00 0.68005 0.01
    9 1 14 o 14.548 15.537 180.00 0.68057 0.07
    3 4 19 o 10.410 10.435 0.00 0.68116 0.05
    2 0 20 o 5.862 6.269 180.00 0.68258 0.01
    0 12 13 o 0.297 0.204 0.00 0.67835 0.00
    0 14 9 o 14.247 11.955 0.00 0.67745 0.03
    8 12 0 o 9.581 8.217 180.00 0.67741 0.02
    2 1 20 o 2.050 2.055 180.00 0.68116 0.01
    4 7 17 o 4.703 3.276 0.00 0.67857 0.02
    7 6 15 o 0.247 0.216 180.00 0.67738 0.00
    5 11 12 o 18.801 20.784 180.00 0.67669 0.09
    8 12 1 o 0.189 0.206 0.00 0.67660 0.00
    9 9 8 o 10.553 10.968 0.00 0.67641 0.05
    5 14 4 o 31.700 31.143 0.00 0.67626 0.14
    10 2 12 o 0.095 0.074 180.00 0.67758 0.00
    2 5 19 o 0.288 0.338 180.00 0.67941 0.00
    3 15 3 o 7.838 7.396 0.00 0.67613 0.04
    7 11 9 o 0.131 0.121 0.00 0.67603 0.00
    11 3 9 o 22.026 23.108 0.00 0.67644 0.10
    4 11 13 o 7.258 6.683 0.00 0.67582 0.03
    1 12 13 o 4.736 4.554 180.00 0.67620 0.02
    12 4 3 o 0.581 0.503 0.00 0.67551 0.00
    11 6 6 o 0.358 0.294 180.00 0.67541 0.00
    1 14 9 o 4.249 3.269 180.00 0.67530 0.02
    5 6 17 o 5.929 5.604 0.00 0.67722 0.03
    3 9 16 o 1.621 1.492 0.00 0.67595 0.01
    5 13 8 o 1.815 1.426 0.00 0.67486 0.01
    9 7 11 o 0.185 0.167 0.00 0.67467 0.00
    9 2 14 o 5.461 5.585 180.00 0.67637 0.02
    10 9 4 o 0.228 0.248 180.00 0.67438 0.00
    3 10 15 o 0.194 0.171 0.00 0.67469 0.00
    7 13 1 o 0.614 0.692 0.00 0.67422 0.00
    8 12 2 o 0.126 0.142 0.00 0.67419 0.00
    9 6 12 o 0.032 0.035 0.00 0.67409 0.00
    5 4 18 o 4.022 4.361 0.00 0.67663 0.02
    2 15 5 o 2.244 2.378 180.00 0.67396 0.01
    2 13 11 o 12.833 13.474 180.00 0.67393 0.06
    12 0 6 o 1.331 1.223 0.00 0.67585 0.00
    6 13 6 o 3.514 3.611 0.00 0.67387 0.02
    11 7 4 o 0.064 0.062 180.00 0.67359 0.00
    2 7 18 o 1.303 1.215 180.00 0.67605 0.01
    12 1 6 o 1.567 1.607 0.00 0.67447 0.01
    2 2 20 o 0.399 0.414 0.00 0.67696 0.00
    8 10 9 o 0.954 1.023 180.00 0.67291 0.00
    7 10 11 o 0.169 0.184 0.00 0.67281 0.00
    9 10 6 o 3.166 3.501 0.00 0.67275 0.01
    4 3 19 o 2.375 2.175 0.00 0.67577 0.01
    1 3 20 o 5.331 5.582 0.00 0.67648 0.02
    8 7 13 o 1.320 1.515 180.00 0.67243 0.01
    12 3 5 o 20.549 23.482 180.00 0.67231 0.09
    6 12 9 o 3.909 4.398 180.00 0.67215 0.02
    9 11 1 o 10.244 11.095 180.00 0.67197 0.05
    6 0 18 o 7.942 6.015 180.00 0.67516 0.02
    3 14 8 o 10.725 11.335 0.00 0.67189 0.05
    8 8 12 o 15.162 15.925 0.00 0.67187 0.07
    7 13 2 o 7.881 8.145 180.00 0.67183 0.03
    6 11 11 o 3.489 3.417 0.00 0.67168 0.02
    11 0 10 o 12.059 11.818 0.00 0.67356 0.03
    1 15 6 o 12.057 11.305 0.00 0.67155 0.05
    8 4 15 o 2.917 3.142 0.00 0.67287 0.01
    3 8 17 o 16.617 17.956 0.00 0.67285 0.07
    10 8 7 o 0.074 0.068 0.00 0.67131 0.00
    9 8 10 o 4.290 4.102 180.00 0.67092 0.02
    7 1 17 o 1.114 1.225 0.00 0.67414 0.00
    6 1 18 o 5.470 5.520 180.00 0.67379 0.02
    3 15 4 o 4.945 4.775 180.00 0.67055 0.02
    12 5 0 o 0.114 0.111 0.00 0.67040 0.00
    11 1 10 o 0.021 0.024 180.00 0.67220 0.00
    8 12 3 o 4.520 4.339 0.00 0.67022 0.02
    7 12 7 o 1.451 1.378 180.00 0.67012 0.01
    12 4 4 o 2.719 2.532 180.00 0.66994 0.01
    2 12 13 o 1.496 1.392 180.00 0.66984 0.01
    10 3 12 o 13.192 12.718 0.00 0.67072 0.06
    8 11 7 o 0.232 0.218 180.00 0.66976 0.00
    12 5 1 o 4.210 4.074 180.00 0.66961 0.02
    9 11 2 o 0.033 0.032 0.00 0.66960 0.00
    0 6 19 o 0.012 0.013 180.00 0.67278 0.00
    12 2 6 o 1.189 1.150 180.00 0.67039 0.01
    9 5 13 o 8.720 9.238 0.00 0.66922 0.04
    3 11 14 o 18.357 19.485 180.00 0.66915 0.08
    5 14 5 o 0.000 0.000 0.00 0.66910 0.00
    4 14 7 o 0.415 0.438 0.00 0.66904 0.00
    2 14 9 o 22.900 24.042 0.00 0.66897 0.10
    10 6 10 o 0.443 0.464 180.00 0.66893 0.00
    8 6 14 o 1.659 1.742 180.00 0.66871 0.01
    4 15 0 o 28.438 30.335 0.00 0.66850 0.06
    11 5 8 o 0.119 0.120 0.00 0.66817 0.00
    9 3 14 o 4.033 3.968 0.00 0.66955 0.02
    7 13 3 o 9.719 9.439 180.00 0.66790 0.04
    3 0 20 o 0.057 0.058 180.00 0.67180 0.00
    4 15 1 o 4.920 4.674 0.00 0.66772 0.02
    7 2 17 o 3.640 3.441 180.00 0.67006 0.02
    1 6 19 o 1.593 1.535 180.00 0.67067 0.01
    10 9 5 o 7.187 5.609 180.00 0.66728 0.03
    11 2 10 o 10.975 11.001 180.00 0.66816 0.05
    12 5 2 o 0.002 0.002 0.00 0.66727 0.00
    10 5 11 o 20.235 15.577 0.00 0.66726 0.09
    0 10 16 o 4.732 4.987 180.00 0.66909 0.01
    8 9 11 o 0.539 0.384 180.00 0.66706 0.00
    6 5 17 o 1.331 1.391 0.00 0.66894 0.01
    11 4 9 o 0.085 0.059 0.00 0.66694 0.00
    5 9 15 o 2.364 1.624 180.00 0.66682 0.01
    8 0 16 o 5.646 5.330 0.00 0.67004 0.01
    6 8 15 o 0.044 0.030 0.00 0.66673 0.00
    6 9 14 o 4.390 2.970 180.00 0.66663 0.02
    11 7 5 o 8.918 5.935 180.00 0.66651 0.04
    3 1 20 o 0.008 0.008 180.00 0.67044 0.00
    6 2 18 o 1.132 1.072 0.00 0.66971 0.00
    4 6 18 o 3.474 3.658 180.00 0.66841 0.01
    10 7 9 o 4.249 2.765 0.00 0.66638 0.02
    7 5 16 o 2.707 2.563 0.00 0.66772 0.01
    2 3 20 o 0.082 0.078 0.00 0.67011 0.00
    8 1 16 o 0.054 0.056 180.00 0.66869 0.00
    6 14 0 o 1.717 1.207 180.00 0.66580 0.00
    9 11 3 o 2.776 2.027 180.00 0.66571 0.01
    1 10 16 o 1.329 0.942 180.00 0.66701 0.01
    3 5 19 o 3.340 3.476 180.00 0.66877 0.01
    4 15 2 o 8.399 6.676 0.00 0.66540 0.04
    4 13 10 o 0.289 0.231 0.00 0.66537 0.00
    2 15 6 o 0.000 0.000 0.00 0.66532 0.00
    11 8 1 o 0.854 0.709 180.00 0.66520 0.00
    11 6 7 o 11.046 9.190 0.00 0.66518 0.05
    0 4 20 o 14.087 14.744 180.00 0.66905 0.03
    6 14 1 o 1.121 0.965 0.00 0.66503 0.00
    5 8 16 o 1.259 1.004 180.00 0.66538 0.01
    8 12 4 o 1.643 1.487 0.00 0.66478 0.01
    1 9 17 o 6.927 4.734 0.00 0.66667 0.03
    4 12 12 o 0.258 0.252 180.00 0.66448 0.00
    5 1 19 o 0.277 0.258 180.00 0.66767 0.00
    5 10 14 o 0.895 0.913 180.00 0.66408 0.00
    5 12 11 o 5.092 4.984 180.00 0.66377 0.02
    12 3 6 o 6.623 6.458 180.00 0.66374 0.03
    6 13 7 o 22.671 22.017 180.00 0.66370 0.10
    3 7 18 o 0.052 0.040 0.00 0.66557 0.00
    3 15 5 o 10.313 9.928 0.00 0.66357 0.04
    3 13 11 o 0.049 0.047 180.00 0.66354 0.00
    12 5 3 o 0.950 0.912 180.00 0.66342 0.00
    9 9 9 o 6.467 6.050 0.00 0.66307 0.03
    4 4 19 o 3.532 2.304 0.00 0.66629 0.02
    1 4 20 o 14.959 10.640 0.00 0.66698 0.06
    12 4 5 o 0.073 0.068 180.00 0.66298 0.00
    11 8 2 o 0.632 0.578 0.00 0.66290 0.00
    12 1 7 o 16.543 16.727 0.00 0.66429 0.07
    6 14 2 o 1.702 1.515 180.00 0.66274 0.01
    9 10 7 o 0.438 0.383 0.00 0.66264 0.00
    5 5 18 o 0.810 0.784 0.00 0.66448 0.00
    0 14 10 o 4.073 3.507 0.00 0.66252 0.01
    7 13 4 o 0.005 0.004 0.00 0.66251 0.00
    3 2 20 o 1.746 1.165 0.00 0.66643 0.01
    7 8 14 o 23.595 20.204 180.00 0.66247 0.10
    6 10 13 o 0.072 0.061 0.00 0.66237 0.00
    1 11 15 o 21.435 20.271 180.00 0.66318 0.09
    6 7 16 o 4.130 3.637 0.00 0.66267 0.02
    1 13 12 o 29.922 25.659 0.00 0.66222 0.12
    8 2 16 o 0.663 0.606 180.00 0.66471 0.00
    2 6 19 o 0.190 0.184 180.00 0.66447 0.00
    0 8 18 o 0.888 0.898 0.00 0.66420 0.00
    5 13 9 o 0.095 0.092 0.00 0.66161 0.00
    4 15 3 o 15.133 14.755 180.00 0.66158 0.06
    1 15 7 o 12.000 11.830 0.00 0.66149 0.05
    10 10 0 o 18.852 18.590 0.00 0.66149 0.04
    7 11 10 o 1.622 1.669 180.00 0.66119 0.01
    11 3 10 o 4.602 4.488 0.00 0.66158 0.02
    10 4 12 o 1.507 1.492 180.00 0.66145 0.01
    4 9 16 o 2.457 2.444 180.00 0.66141 0.01
    7 9 13 o 2.465 2.711 180.00 0.66085 0.01
    7 3 17 o 0.524 0.501 180.00 0.66342 0.00
    10 10 1 o 0.121 0.135 180.00 0.66073 0.00
    5 14 6 o 7.065 7.877 0.00 0.66065 0.03
    6 3 18 o 1.018 0.954 0.00 0.66309 0.00
    1 14 10 o 3.773 4.173 0.00 0.66051 0.02
    5 2 19 o 0.882 0.856 0.00 0.66371 0.00
    0 16 0 o 2.308 2.494 180.00 0.66039 0.00
    9 11 4 o 0.006 0.006 180.00 0.66038 0.00
    4 10 15 o 0.843 0.871 180.00 0.66023 0.00
    2 10 16 o 1.904 2.067 180.00 0.66091 0.01
    8 5 15 o 15.076 16.377 0.00 0.66092 0.06
    10 1 13 o 1.465 1.312 0.00 0.66199 0.01
    7 7 15 o 7.643 7.365 180.00 0.65998 0.03
    10 8 8 o 0.097 0.088 0.00 0.65975 0.00
    3 12 13 o 40.371 35.285 180.00 0.65964 0.17
    0 16 1 o 3.717 3.245 0.00 0.65963 0.01
    1 8 18 o 0.012 0.011 0.00 0.66218 0.00
    12 2 7 o 7.824 8.432 180.00 0.66038 0.03
    9 4 14 o 0.142 0.151 0.00 0.66033 0.00
    2 9 17 o 1.159 1.283 180.00 0.66058 0.00
    11 8 3 o 0.001 0.001 180.00 0.65913 0.00
    6 14 3 o 3.099 2.719 0.00 0.65897 0.01
    10 9 6 o 2.127 1.923 0.00 0.65890 0.01
    3 14 9 o 1.744 1.655 180.00 0.65881 0.01
    7 12 8 o 7.118 7.345 180.00 0.65863 0.03
    10 10 2 o 21.481 23.616 0.00 0.65848 0.09
    5 7 17 o 0.870 0.810 180.00 0.65983 0.00
    8 11 8 o 0.006 0.008 180.00 0.65828 0.00
    8 10 10 o 1.733 2.086 180.00 0.65827 0.01
    11 7 6 o 1.515 1.903 0.00 0.65816 0.01
    12 5 4 o 4.148 5.239 0.00 0.65814 0.02
    8 12 5 o 14.463 19.181 0.00 0.65797 0.06
    1 16 1 o 2.598 3.383 180.00 0.65765 0.01
    2 4 20 o 0.380 0.411 0.00 0.66088 0.00
    4 14 8 o 3.667 4.683 180.00 0.65760 0.01
    6 12 10 o 0.000 0.000 0.00 0.65756 0.00
    0 16 2 o 22.807 26.430 0.00 0.65740 0.05
    5 11 13 o 0.062 0.071 180.00 0.65731 0.00
    4 8 17 o 0.012 0.013 0.00 0.65850 0.00
    9 7 12 o 1.047 1.689 180.00 0.65693 0.00
    2 11 15 o 0.513 0.626 180.00 0.65718 0.00
    10 2 13 o 0.736 0.928 180.00 0.65812 0.00
    3 3 20 o 0.292 0.277 0.00 0.65990 0.00
    4 15 4 o 0.058 0.068 180.00 0.65635 0.00
    8 3 16 o 0.002 0.002 180.00 0.65823 0.00
    2 13 12 o 0.071 0.079 0.00 0.65625 0.00
    12 6 0 o 9.735 10.183 180.00 0.65603 0.02
    0 12 14 o 2.523 2.922 0.00 0.65735 0.01
    7 13 5 o 3.771 3.802 180.00 0.65578 0.02
    2 15 7 o 1.858 2.020 180.00 0.65554 0.01
    1 16 2 o 5.315 6.186 0.00 0.65543 0.02
    3 15 6 o 1.815 2.257 180.00 0.65532 0.01
    11 5 9 o 0.006 0.007 0.00 0.65529 0.00
    12 6 1 o 0.171 0.215 180.00 0.65529 0.00
    9 1 15 o 1.020 1.352 0.00 0.65787 0.00
    7 10 12 o 0.214 0.279 0.00 0.65522 0.00
    4 11 14 o 0.505 0.670 0.00 0.65504 0.00
    1 12 14 o 0.372 0.446 180.00 0.65538 0.00
    9 8 11 o 0.631 0.826 180.00 0.65494 0.00
    9 6 13 o 7.724 10.097 180.00 0.65493 0.03
    10 10 3 o 0.056 0.072 0.00 0.65479 0.00
    12 4 6 o 0.133 0.170 180.00 0.65476 0.00
    2 14 10 o 25.078 32.046 180.00 0.65458 0.10
    2 8 18 o 7.998 8.845 0.00 0.65621 0.03
    6 11 12 o 0.633 0.874 0.00 0.65418 0.00
    11 1 11 o 7.051 7.609 180.00 0.65613 0.03
    5 3 19 o 1.736 2.054 0.00 0.65726 0.01
    11 8 4 o 1.792 2.506 180.00 0.65395 0.01
    11 6 8 o 0.072 0.101 0.00 0.65394 0.00
    6 14 4 o 3.636 5.122 180.00 0.65379 0.01
    0 16 3 o 8.483 12.030 180.00 0.65371 0.02
    9 11 5 o 2.063 2.928 0.00 0.65371 0.01
    12 3 7 o 16.989 23.699 180.00 0.65403 0.07
    4 0 20 o 0.465 0.574 0.00 0.65752 0.00
    6 6 17 o 3.391 4.320 180.00 0.65466 0.01
    12 6 2 o 0.685 1.051 180.00 0.65310 0.00
    10 6 11 o 0.401 0.615 180.00 0.65309 0.00
    8 8 13 o 0.732 1.102 0.00 0.65289 0.00
    11 4 10 o 0.191 0.272 180.00 0.65268 0.00
    7 6 16 o 7.151 10.418 180.00 0.65352 0.03
    6 13 8 o 0.245 0.331 0.00 0.65253 0.00
    2 16 0 o 1.683 2.261 0.00 0.65252 0.00
    7 4 17 o 4.143 5.411 180.00 0.65445 0.02
    12 0 8 o 3.327 4.456 0.00 0.65433 0.01
    4 1 20 o 7.213 8.179 180.00 0.65625 0.03
    6 4 18 o 2.174 3.007 180.00 0.65413 0.01
    10 7 10 o 0.935 1.289 180.00 0.65216 0.00
    9 2 15 o 4.140 5.754 0.00 0.65407 0.02
    4 5 19 o 5.770 7.372 180.00 0.65468 0.02
    1 5 20 o 0.831 1.014 180.00 0.65533 0.00
    8 7 14 o 0.924 1.398 0.00 0.65195 0.00
    3 6 19 o 0.001 0.002 180.00 0.65451 0.00
    2 16 1 o 0.005 0.008 0.00 0.65180 0.00
    1 16 3 o 9.682 15.671 180.00 0.65178 0.04
    12 1 8 o 1.650 2.524 0.00 0.65308 0.01
    12 5 5 o 0.495 0.924 180.00 0.65154 0.00
    9 10 8 o 0.187 0.356 180.00 0.65152 0.00
    1 1 21 o 0.037 0.042 180.00 0.65542 0.00
    1 7 19 o 6.487 9.153 0.00 0.65377 0.03
    5 14 7 o 0.105 0.508 180.00 0.65107 0.00
    11 2 11 o 2.186 2.884 180.00 0.65236 0.01
    10 3 13 o 2.004 3.182 180.00 0.65183 0.01
    3 10 16 o 0.214 0.900 0.00 0.65111 0.00
    1 15 8 o 0.056 0.168 0.00 0.65043 0.00
    10 5 12 o 2.047 3.784 180.00 0.65009 0.01
    8 12 6 o 3.397 5.801 180.00 0.64993 0.01
    8 9 12 o 0.083 0.142 0.00 0.64991 0.00
    5 15 1 o 2.475 4.213 0.00 0.64985 0.01
    4 15 5 o 0.603 1.035 180.00 0.64980 0.00
    4 13 11 o 0.340 0.588 180.00 0.64977 0.00
    4 7 18 o 1.648 2.803 180.00 0.65168 0.01
    10 10 4 o 1.297 2.289 0.00 0.64971 0.00
    0 2 21 o 0.030 0.043 180.00 0.65360 0.00
    2 16 2 o 2.680 4.858 0.00 0.64964 0.01
    2 12 14 o 0.068 0.125 0.00 0.64959 0.00
    12 6 3 o 0.546 1.040 180.00 0.64949 0.00
    3 9 17 o 1.058 5.728 0.00 0.65079 0.00
    4 2 20 o 6.114 8.314 0.00 0.65248 0.02
    13 1 1 o 1.778 6.769 180.00 0.65057 0.01
    5 6 18 o 0.132 0.431 180.00 0.65048 0.00
    8 4 16 o 5.401 10.315 180.00 0.64947 0.02
    3 4 20 o 0.122 0.495 0.00 0.65107 0.00
    1 2 21 o 0.913 1.561 180.00 0.65167 0.00
    13 0 2 o 3.259 5.886 0.00 0.64965 0.01
    2 5 20 o 0.644 1.205 0.00 0.64954 0.00
    2 1 21 o 1.332 2.426 180.00 0.64963 0.01
_pd_meas_2theta_fixed     168.329
_pd_meas_number_of_points     4610
_pd_meas_scan_method     tof
_pd_meas_special_details
;
Data were collected in the instrument's 30-130ms time-of-flight window,
 corresponding to neutrons with wavelengths of 1.24--5.36 \%A.
 Data from the highest resolution backscattering detectors (2-theta = 168.33
 deg.) were used.
;
_reflns_number_total     2331
_refine_ls_matrix_type     full
_refine_ls_goodness_of_fit_all     1.88
_refine_ls_restrained_S_all     ?
_refine_ls_restrained_S_obs     ?
_refine_ls_number_parameters     133
_refine_ls_number_restraints     0
_refine_ls_number_constraints     0
_refine_ls_hydrogen_treatment     ?
_refine_ls_weighting_scheme     ?
_refine_ls_weighting_details     ?
_refine_ls_shift/su_max     0.03
_refine_ls_shift/su_mean     0.00
_refine_ls_extinction_method     ?
_refine_ls_extinction_coef     ?
loop_
    _atom_type_symbol
    _atom_type_number_in_cell
    _atom_type_scat_length_neutron
    _atom_type_scat_source
    Mo 8.0 0.6715 International_Tables_Vol_C
    Na 16.0 0.3630 International_Tables_Vol_C
    O 48.0 0.5803 International_Tables_Vol_C
    D 32.0 0.5776 International_Tables_Vol_C
_computing_data_collection     'HRPD control software'
_computing_cell_refinement
;
GSAS/Expgui (Larsen & Von Dreele, 2000: Toby, 2001)
;
_computing_data_reduction
;
Mantid (Arnold <i>et al</i>., 2014: Mantid, 2013)
;
_computing_structure_solution     n/a
_computing_structure_refinement
;
GSAS/Expgui (Larsen & Von Dreele, 2000: Toby, 2001)
;
_computing_molecular_graphics
;
DIAMOND (Putz & Brandenburg, 2006)
;
_computing_publication_material
;
publCIF (Westrip, 2010)
;
_pd_calibration_special_details
;
Diffractometer constants DIFA, DIFC and Zero are determined using a NIST
 silicon standard, SRM640C; instrumental peak profile coefficients are
 determined from refinement of powder data from a CeO~2~ pellet.
;
_pd_phase_name     Na2MoO4.2D2O
_pd_prep_cool_rate     ?
_pd_prep_pressure     100
_pd_prep_temperature     323
loop_
    _pd_meas_time_of_flight
    _pd_proc_d_spacing
    _pd_meas_intensity_total
    _pd_proc_ls_weight
    _pd_proc_intensity_bkg_calc
    _pd_calc_intensity_total
    31370.1 0.64961 2.56(8) 175.7 2.533 2.705
    31379.6 0.64981 2.71(8) 164.9 2.533 2.700
    31389.0 0.65000 2.65(8) 165.1 2.533 2.674
    31398.4 0.65020 2.61(8) 165.1 2.533 2.645
    31407.8 0.65039 2.55(8) 176.5 2.532 2.631
    31417.2 0.65059 2.58(8) 177.4 2.532 2.626
    31426.7 0.65079 2.54(7) 182.9 2.532 2.615
    31436.1 0.65098 2.49(7) 184.3 2.532 2.600
    31445.5 0.65118 2.57(7) 189.0 2.532 2.593
    31454.9 0.65137 2.55(7) 199.2 2.532 2.608
    31464.4 0.65157 2.63(7) 189.3 2.532 2.644
    31473.8 0.65176 2.58(7) 191.5 2.532 2.667
    31483.3 0.65196 2.61(7) 195.6 2.531 2.657
    31492.7 0.65215 2.61(7) 197.6 2.531 2.642
    31502.2 0.65235 2.66(7) 190.5 2.531 2.635
    31511.6 0.65255 2.59(7) 205.1 2.531 2.624
    31521.1 0.65274 2.57(7) 213.6 2.531 2.610
    31530.5 0.65294 2.60(7) 212.5 2.531 2.605
    31540.0 0.65313 2.56(7) 210.9 2.531 2.615
    31549.4 0.65333 2.61(7) 213.9 2.531 2.652
    31558.9 0.65352 2.67(7) 212.8 2.531 2.717
    31568.4 0.65372 2.70(7) 218.9 2.531 2.789
    31577.8 0.65392 2.79(7) 213.4 2.531 2.836
    31587.3 0.65411 2.70(7) 219.8 2.531 2.849
    31596.8 0.65431 2.75(7) 224.3 2.531 2.866
    31606.3 0.65451 2.87(7) 210.6 2.530 2.889
    31615.8 0.65470 2.81(7) 216.2 2.530 2.865
    31625.2 0.65490 2.76(7) 228.7 2.530 2.801
    31634.7 0.65510 2.64(6) 238.1 2.530 2.741
    31644.2 0.65529 2.59(6) 247.2 2.530 2.704
    31653.7 0.65549 2.69(6) 240.4 2.530 2.680
    31663.2 0.65569 2.71(6) 242.0 2.530 2.671
    31672.7 0.65588 2.69(6) 247.0 2.530 2.685
    31682.2 0.65608 2.66(6) 249.7 2.530 2.700
    31691.7 0.65628 2.75(6) 239.3 2.530 2.685
    31701.2 0.65647 2.66(6) 256.2 2.530 2.646
    31710.7 0.65667 2.56(6) 273.7 2.530 2.615
    31720.2 0.65687 2.48(6) 287.5 2.530 2.606
    31729.8 0.65706 2.64(6) 271.7 2.530 2.622
    31739.3 0.65726 2.74(6) 264.1 2.530 2.656
    31748.8 0.65746 2.62(6) 282.9 2.530 2.684
    31758.3 0.65766 2.63(6) 282.9 2.530 2.707
    31767.9 0.65785 2.69(6) 283.6 2.531 2.737
    31777.4 0.65805 2.67(6) 288.8 2.531 2.760
    31786.9 0.65825 2.71(6) 280.1 2.531 2.776
    31796.5 0.65845 2.75(6) 275.1 2.531 2.781
    31806.0 0.65864 2.70(6) 286.7 2.531 2.750
    31815.5 0.65884 2.69(6) 287.8 2.531 2.701
    31825.1 0.65904 2.70(6) 290.8 2.531 2.666
    31834.6 0.65924 2.76(6) 290.2 2.531 2.673
    31844.2 0.65943 2.81(6) 288.8 2.531 2.726
    31853.7 0.65963 2.76(6) 297.6 2.531 2.764
    31863.3 0.65983 2.79(6) 292.9 2.531 2.748
    31872.8 0.66003 2.73(6) 306.7 2.531 2.718
    31882.4 0.66023 2.74(6) 302.2 2.531 2.709
    31892.0 0.66042 2.63(5) 330.6 2.531 2.721
    31901.5 0.66062 2.77(6) 309.6 2.532 2.739
    31911.1 0.66082 2.66(5) 332.8 2.532 2.748
    31920.7 0.66102 2.75(6) 321.4 2.532 2.749
    31930.3 0.66122 2.77(6) 324.4 2.532 2.775
    31939.8 0.66142 2.82(6) 316.0 2.532 2.814
    31949.4 0.66161 2.78(6) 326.0 2.532 2.805
    31959.0 0.66181 2.76(5) 332.5 2.532 2.774
    31968.6 0.66201 2.83(6) 330.4 2.532 2.784
    31978.2 0.66221 2.90(6) 320.6 2.533 2.818
    31987.8 0.66241 2.88(5) 331.5 2.533 2.819
    31997.4 0.66261 2.87(5) 343.1 2.533 2.786
    32007.0 0.66281 2.75(5) 352. 2.533 2.763
    32016.6 0.66300 2.82(5) 347.3 2.533 2.771
    32026.2 0.66320 2.78(5) 356. 2.533 2.789
    32035.8 0.66340 2.81(5) 356. 2.534 2.818
    32045.4 0.66360 2.92(5) 340.1 2.534 2.843
    32055.0 0.66380 2.81(5) 353. 2.534 2.821
    32064.6 0.66400 2.76(5) 358. 2.534 2.774
    32074.2 0.66420 2.72(5) 374. 2.534 2.739
    32083.9 0.66440 2.64(5) 396. 2.534 2.700
    32093.5 0.66460 2.72(5) 382. 2.535 2.661
    32103.1 0.66480 2.62(5) 406. 2.535 2.643
    32112.8 0.66500 2.67(5) 393. 2.535 2.647
    32122.4 0.66520 2.66(5) 399. 2.535 2.655
    32132.0 0.66540 2.71(5) 395. 2.535 2.646
    32141.7 0.66560 2.58(5) 421. 2.536 2.624
    32151.3 0.66580 2.65(5) 399. 2.536 2.605
    32160.9 0.66600 2.64(5) 414. 2.536 2.600
    32170.6 0.66619 2.69(5) 419. 2.536 2.618
    32180.3 0.66639 2.69(5) 412. 2.537 2.648
    32189.9 0.66659 2.74(5) 417. 2.537 2.674
    32199.6 0.66679 2.76(5) 410. 2.537 2.696
    32209.2 0.66699 2.88(5) 396. 2.537 2.724
    32218.9 0.66720 2.86(5) 402. 2.538 2.738
    32228.5 0.66740 2.73(5) 428. 2.538 2.726
    32238.2 0.66760 2.73(5) 430. 2.538 2.716
    32247.9 0.66780 2.69(5) 455. 2.538 2.719
    32257.6 0.66800 2.80(5) 426. 2.539 2.727
    32267.2 0.66820 2.75(5) 449. 2.539 2.741
    32276.9 0.66840 2.65(5) 469. 2.539 2.764
    32286.6 0.66860 2.84(5) 431. 2.539 2.803
    32296.3 0.66880 2.88(5) 431. 2.540 2.872
    32306.0 0.66900 2.92(5) 415. 2.540 2.928
    32315.7 0.66920 2.78(5) 452. 2.540 2.905
    32325.4 0.66940 2.80(5) 446. 2.541 2.833
    32335.1 0.66960 2.78(5) 462. 2.541 2.771
    32344.8 0.66980 2.79(5) 457. 2.541 2.733
    32354.5 0.67000 2.73(5) 468. 2.542 2.712
    32364.2 0.67020 2.68(4) 498. 2.542 2.701
    32373.9 0.67041 2.72(5) 480. 2.542 2.701
    32383.6 0.67061 2.72(5) 480. 2.542 2.705
    32393.3 0.67081 2.68(5) 491. 2.543 2.691
    32403.0 0.67101 2.65(4) 505. 2.543 2.666
    32412.7 0.67121 2.71(4) 505. 2.543 2.667
    32422.5 0.67141 2.77(5) 490. 2.544 2.719
    32432.2 0.67161 2.86(5) 481. 2.544 2.812
    32441.9 0.67182 2.86(5) 484. 2.544 2.893
    32451.7 0.67202 2.85(5) 481. 2.545 2.914
    32461.4 0.67222 2.86(5) 483. 2.545 2.891
    32471.1 0.67242 2.79(4) 505. 2.545 2.848
    32480.9 0.67262 2.73(4) 531. 2.546 2.815
    32490.6 0.67282 2.81(4) 496. 2.546 2.785
    32500.4 0.67303 2.69(4) 534. 2.547 2.734
    32510.1 0.67323 2.69(4) 534. 2.547 2.692
    32519.9 0.67343 2.70(4) 543. 2.547 2.685
    32529.6 0.67363 2.74(4) 535. 2.548 2.709
    32539.4 0.67383 2.77(4) 530. 2.548 2.728
    32549.1 0.67404 2.66(4) 557. 2.548 2.710
    32558.9 0.67424 2.62(4) 573. 2.549 2.670
    32568.7 0.67444 2.60(4) 583. 2.549 2.637
    32578.4 0.67464 2.62(4) 570. 2.550 2.617
    32588.2 0.67485 2.62(4) 583. 2.550 2.608
    32598.0 0.67505 2.67(4) 578. 2.550 2.610
    32607.8 0.67525 2.67(4) 571. 2.551 2.616
    32617.6 0.67545 2.61(4) 593. 2.551 2.632
    32627.3 0.67566 2.66(4) 578. 2.552 2.677
    32637.1 0.67586 2.84(4) 554. 2.552 2.773
    32646.9 0.67606 3.04(4) 500. 2.552 2.925
    32656.7 0.67626 3.08(4) 502. 2.553 3.062
    32666.5 0.67647 2.99(4) 533. 2.553 3.089
    32676.3 0.67667 2.94(4) 533. 2.554 3.008
    32686.1 0.67687 2.78(4) 596. 2.554 2.892
    32695.9 0.67708 2.77(4) 594. 2.555 2.809
    32705.7 0.67728 2.73(4) 591. 2.555 2.758
    32715.5 0.67748 2.72(4) 598. 2.555 2.711
    32725.4 0.67769 2.67(4) 608. 2.556 2.663
    32735.2 0.67789 2.73(4) 600. 2.556 2.626
    32745.0 0.67809 2.59(4) 647. 2.557 2.605
    32754.8 0.67830 2.62(4) 648. 2.557 2.598
    32764.7 0.67850 2.64(4) 642. 2.558 2.601
    32774.5 0.67870 2.67(4) 628. 2.558 2.619
    32784.3 0.67891 2.72(4) 629. 2.559 2.675
    32794.1 0.67911 2.73(4) 625. 2.559 2.766
    32804.0 0.67931 2.78(4) 609. 2.559 2.838
    32813.8 0.67952 2.78(4) 618. 2.560 2.853
    32823.7 0.67972 2.74(4) 639. 2.560 2.838
    32833.5 0.67993 2.77(4) 631. 2.561 2.855
    32843.4 0.68013 2.93(4) 606. 2.561 2.941
    32853.2 0.68033 3.08(4) 559. 2.562 3.038
    32863.1 0.68054 2.97(4) 596. 2.562 3.032
    32872.9 0.68074 2.87(4) 617. 2.563 2.935
    32882.8 0.68095 2.80(4) 651. 2.563 2.848
    32892.7 0.68115 2.83(4) 630. 2.564 2.798
    32902.5 0.68136 2.76(4) 664. 2.564 2.767
    32912.4 0.68156 2.79(4) 644. 2.565 2.774
    32922.3 0.68176 2.87(4) 629. 2.565 2.833
    32932.1 0.68197 2.90(4) 630. 2.566 2.892
    32942.0 0.68217 2.88(4) 646. 2.566 2.916
    32951.9 0.68238 2.98(4) 631. 2.567 3.000
    32961.8 0.68258 3.21(4) 574. 2.567 3.215
    32971.7 0.68279 3.32(4) 548. 2.568 3.410
    32981.6 0.68299 3.30(4) 560. 2.568 3.415
    32991.5 0.68320 3.12(4) 615. 2.569 3.288
    33001.4 0.68340 3.09(4) 614. 2.570 3.139
    33011.3 0.68361 2.99(4) 633. 2.570 3.033
    33021.2 0.68381 3.08(4) 612. 2.571 3.014
    33031.1 0.68402 3.10(4) 623. 2.571 3.047
    33041.0 0.68422 3.01(4) 640. 2.572 3.031
    33050.9 0.68443 2.92(4) 668. 2.572 2.950
    33060.8 0.68463 2.84(4) 702. 2.573 2.854
    33070.7 0.68484 2.75(4) 730. 2.573 2.768
    33080.7 0.68505 2.72(4) 728. 2.574 2.712
    33090.6 0.68525 2.74(4) 718. 2.574 2.687
    33100.5 0.68546 2.74(4) 721. 2.575 2.684
    33110.4 0.68566 2.74(4) 717. 2.576 2.704
    33120.4 0.68587 2.82(4) 711. 2.576 2.749
    33130.3 0.68607 2.93(4) 685. 2.577 2.827
    33140.2 0.68628 2.94(4) 682. 2.577 2.933
    33150.2 0.68649 3.00(4) 678. 2.578 2.995
    33160.1 0.68669 2.90(4) 693. 2.578 2.962
    33170.1 0.68690 2.82(4) 727. 2.579 2.883
    33180.0 0.68710 2.84(4) 729. 2.580 2.815
    33190.0 0.68731 2.80(4) 735. 2.580 2.772
    33199.9 0.68752 2.82(4) 742. 2.581 2.765
    33209.9 0.68772 2.82(4) 735. 2.581 2.786
    33219.9 0.68793 2.73(4) 773. 2.582 2.786
    33229.8 0.68814 2.73(4) 769. 2.582 2.756
    33239.8 0.68834 2.77(4) 747. 2.583 2.740
    33249.8 0.68855 2.70(4) 778. 2.584 2.742
    33259.8 0.68876 2.70(4) 785. 2.584 2.732
    33269.7 0.68896 2.73(4) 782. 2.585 2.716
    33279.7 0.68917 2.78(4) 758. 2.585 2.728
    33289.7 0.68938 2.77(4) 777. 2.586 2.792
    33299.7 0.68958 2.90(4) 753. 2.587 2.914
    33309.7 0.68979 2.98(4) 728. 2.587 3.028
    33319.7 0.69000 2.98(4) 722. 2.588 3.054
    33329.7 0.69020 2.94(4) 737. 2.589 3.010
    33339.7 0.69041 2.82(4) 786. 2.589 2.942
    33349.7 0.69062 2.86(4) 783. 2.590 2.901
    33359.7 0.69082 2.87(4) 767. 2.590 2.882
    33369.7 0.69103 2.83(4) 781. 2.591 2.851
    33379.7 0.69124 2.83(4) 788. 2.592 2.829
    33389.7 0.69145 2.89(4) 753. 2.592 2.838
    33399.7 0.69165 2.91(4) 760. 2.593 2.867
    33409.7 0.69186 2.86(4) 798. 2.594 2.888
    33419.8 0.69207 2.89(4) 772. 2.594 2.902
    33429.8 0.69228 2.91(4) 765. 2.595 2.903
    33439.8 0.69248 2.92(4) 769. 2.596 2.877
    33449.8 0.69269 2.85(4) 792. 2.596 2.834
    33459.9 0.69290 2.81(4) 794. 2.597 2.804
    33469.9 0.69311 2.77(4)   816. 2.5975 2.7858
    33480.0 0.69332 2.75(4)   836. 2.5982 2.7633
    33490.0 0.69352 2.80(4)   823. 2.5988 2.7489
    33500.0 0.69373 2.74(3)   862. 2.5995 2.7460
    33510.1 0.69394 2.76(3)   841. 2.6001 2.7344
    33520.2 0.69415 2.81(4)   817. 2.6008 2.7174
    33530.2 0.69436 2.71(3)   876. 2.6015 2.7076
    33540.3 0.69457 2.78(4)   833. 2.6021 2.7209
    33550.3 0.69477 2.80(4)   839. 2.6028 2.7871
    33560.4 0.69498 2.96(4) 779. 2.603 2.908
    33570.5 0.69519 2.98(4) 789. 2.604 2.991
    33580.5 0.69540 2.89(4) 812. 2.605 2.950
    33590.6 0.69561 2.80(3)   863. 2.6055 2.8536
    33600.7 0.69582 2.76(3)   867. 2.6062 2.7955
    33610.8 0.69603 2.83(3)   840. 2.6069 2.8155
    33620.8 0.69623 2.93(4)   822. 2.6076 2.9225
    33630.9 0.69644 3.07(4) 770. 2.608 3.052
    33641.0 0.69665 3.09(4) 775. 2.609 3.104
    33651.1 0.69686 3.04(4) 788. 2.610 3.068
    33661.2 0.69707 2.95(4)   821. 2.6103 2.9904
    33671.3 0.69728 2.91(4)   836. 2.6110 2.9208
    33681.4 0.69749 2.89(3)   841. 2.6117 2.8823
    33691.5 0.69770 2.85(3)   862. 2.6124 2.8585
    33701.6 0.69791 2.88(3)   845. 2.6132 2.8420
    33711.7 0.69812 2.85(3)   854. 2.6139 2.8340
    33721.8 0.69833 2.82(3)   867. 2.6146 2.8199
    33732.0 0.69854 2.80(3)   886. 2.6153 2.8031
    33742.1 0.69875 2.83(3)   872. 2.6160 2.8043
    33752.2 0.69896 2.82(3)   883. 2.6167 2.8126
    33762.3 0.69917 2.85(3)   872. 2.6174 2.7984
    33772.5 0.69938 2.88(3)   878. 2.6181 2.7885
    33782.6 0.69959 2.91(3)   869. 2.6189 2.8209
    33792.7 0.69979 2.96(3)   859. 2.6196 2.9016
    33802.9 0.70000 3.05(4)   815. 2.6203 3.0116
    33813.0 0.70021 3.09(4)   817. 2.6210 3.0807
    33823.1 0.70043 3.05(4)   828. 2.6218 3.0671
    33833.3 0.70064 3.02(4)   827. 2.6225 3.0188
    33843.4 0.70085 2.87(3)   891. 2.6232 2.9589
    33853.6 0.70106 2.92(3)   886. 2.6240 2.9003
    33863.8 0.70127 2.84(3)   919. 2.6247 2.8618
    33873.9 0.70148 2.90(3)   899. 2.6254 2.8498
    33884.1 0.70169 2.96(3)   874. 2.6262 2.8626
    33894.2 0.70190 2.91(3)   894. 2.6269 2.8851
    33904.4 0.70211 2.95(3)   860. 2.6277 2.9054
    33914.6 0.70232 2.92(3)   890. 2.6284 2.9066
    33924.8 0.70253 2.91(3)   889. 2.6291 2.8990
    33934.9 0.70274 2.86(3)   929. 2.6299 2.8980
    33945.1 0.70295 2.90(3)   926. 2.6306 2.9142
    33955.3 0.70316 2.99(3)   884. 2.6314 2.9683
    33965.5 0.70337 3.12(4)   840. 2.6322 3.0448
    33975.7 0.70358 3.09(4)   838. 2.6329 3.0859
    33985.9 0.70380 3.00(3)   900. 2.6337 3.0817
    33996.1 0.70401 3.06(3)   869. 2.6344 3.0626
    34006.3 0.70422 3.02(3)   888. 2.6352 3.0510
    34016.5 0.70443 3.01(3)   893. 2.6360 3.0638
    34026.7 0.70464 3.03(3)   877. 2.6367 3.0534
    34036.9 0.70485 3.00(3)   908. 2.6375 3.0009
    34047.1 0.70506 2.98(3)   911. 2.6382 2.9727
    34057.3 0.70528 3.04(3)   876. 2.6390 3.0150
    34067.5 0.70549 3.22(4)   828. 2.6398 3.1182
    34077.7 0.70570 3.17(3)   854. 2.6406 3.1857
    34088.0 0.70591 3.14(3)   865. 2.6413 3.1316
    34098.2 0.70612 3.03(3)   909. 2.6421 3.0233
    34108.4 0.70633 2.96(3)   922. 2.6429 2.9278
    34118.7 0.70655 2.95(3)   921. 2.6437 2.8681
    34128.9 0.70676 2.94(3)   934. 2.6445 2.8548
    34139.1 0.70697 2.92(3)   961. 2.6452 2.8727
    34149.4 0.70718 2.96(3)   927. 2.6460 2.8901
    34159.6 0.70739 2.98(3)   922. 2.6468 2.8868
    34169.9 0.70761 2.99(3)   921. 2.6476 2.8744
    34180.1 0.70782 2.87(3)   987. 2.6484 2.8560
    34190.4 0.70803 2.89(3)   992. 2.6492 2.8259
    34200.6 0.70824 2.86(3)   995. 2.6500 2.8065
    34210.9 0.70846 2.84(3)   994. 2.6508 2.8056
    34221.1 0.70867 2.87(3)   1005. 2.6516 2.8217
    34231.4 0.70888 2.95(3)   956. 2.6523 2.8618
    34241.7 0.70909 2.89(3)   978. 2.6531 2.8997
    34252.0 0.70931 2.94(3)   964. 2.6539 2.9265
    34262.2 0.70952 3.03(3)   924. 2.6547 2.9702
    34272.5 0.70973 3.08(3)   920. 2.6555 2.9975
    34282.8 0.70995 3.05(3)   942. 2.6564 2.9977
    34293.1 0.71016 2.98(3)   987. 2.6572 3.0137
    34303.4 0.71037 3.00(3)   973. 2.6580 3.0206
    34313.7 0.71059 3.04(3)   962. 2.6588 3.0200
    34323.9 0.71080 3.07(3)   933. 2.6596 3.0524
    34334.2 0.71101 3.05(3)   961. 2.6604 3.0760
    34344.5 0.71122 3.08(3)   936. 2.6612 3.0709
    34354.8 0.71144 3.04(3)   971. 2.6620 3.0624
    34365.2 0.71165 3.13(3)   936. 2.6628 3.0891
    34375.5 0.71187 3.18(3)   931. 2.6636 3.1679
    34385.8 0.71208 3.24(3)   907. 2.6645 3.2069
    34396.1 0.71229 3.11(3)   962. 2.6653 3.1402
    34406.4 0.71251 3.02(3)   983. 2.6661 3.0455
    34416.7 0.71272 3.04(3)   974. 2.6669 2.9832
    34427.1 0.71293 2.94(3)   1026. 2.6677 2.9346
    34437.4 0.71315 2.96(3)   1015. 2.6686 2.9117
    34447.7 0.71336 3.05(3)   987. 2.6694 2.9526
    34458.1 0.71358 3.15(3)   955. 2.6702 3.0470
    34468.4 0.71379 3.21(3)   925. 2.6710 3.1262
    34478.7 0.71400 3.08(3)   993. 2.6719 3.1192
    34489.1 0.71422 3.03(3)   1005. 2.6727 3.0469
    34499.4 0.71443 3.03(3)   1009. 2.6735 2.9961
    34509.8 0.71465 3.00(3)   1040. 2.6744 2.9904
    34520.1 0.71486 2.99(3)   1033. 2.6752 2.9992
    34530.5 0.71508 3.02(3)   1006. 2.6760 3.0019
    34540.8 0.71529 3.03(3)   1026. 2.6769 3.0009
    34551.2 0.71551 2.99(3)   1047. 2.6777 2.9848
    34561.6 0.71572 2.94(3)   1069. 2.6786 2.9679
    34571.9 0.71593 3.02(3)   1012. 2.6794 2.9645
    34582.3 0.71615 3.03(3)   1030. 2.6802 2.9667
    34592.7 0.71636 2.96(3)   1053. 2.6811 2.9604
    34603.1 0.71658 2.92(3)   1078. 2.6819 2.9278
    34613.4 0.71679 2.93(3)   1074. 2.6828 2.8901
    34623.8 0.71701 2.90(3)   1092. 2.6836 2.8618
    34634.2 0.71722 2.83(3)   1133. 2.6845 2.8306
    34644.6 0.71744 2.83(3)   1127. 2.6853 2.8055
    34655.0 0.71766 2.87(3)   1108. 2.6862 2.8138
    34665.4 0.71787 2.98(3)   1087. 2.6870 2.8881
    34675.8 0.71809 3.06(3)   1041. 2.6879 3.0256
    34686.2 0.71830 3.14(3)   1016. 2.6887 3.1403
    34696.6 0.71852 3.15(3)   1013. 2.6896 3.1604
    34707.0 0.71873 3.08(3)   1061. 2.6904 3.1073
    34717.4 0.71895 3.02(3)   1077. 2.6913 3.0273
    34727.8 0.71916 2.91(3)   1123. 2.6921 2.9428
    34738.3 0.71938 2.87(3)   1146. 2.6930 2.8689
    34748.7 0.71960 2.87(3)   1152. 2.6938 2.8213
    34759.1 0.71981 2.82(3)   1184. 2.6947 2.7973
    34769.5 0.72003 2.84(3)   1157. 2.6956 2.7850
    34780.0 0.72024 2.81(3)   1180. 2.6964 2.7834
    34790.4 0.72046 2.83(3)   1180. 2.6973 2.7934
    34800.8 0.72068 2.85(3)   1162. 2.6981 2.8059
    34811.3 0.72089 2.86(3)   1158. 2.6990 2.8184
    34821.7 0.72111 2.87(3)   1170. 2.6999 2.8340
    34832.2 0.72133 2.86(3)   1186. 2.7007 2.8408
    34842.6 0.72154 2.89(3)   1168. 2.7016 2.8351
    34853.1 0.72176 2.83(3)   1207. 2.7025 2.8285
    34863.5 0.72197 2.88(3)   1183. 2.7033 2.8404
    34874.0 0.72219 2.93(3)   1160. 2.7042 2.8850
    34884.4 0.72241 3.00(3)   1143. 2.7051 2.9425
    34894.9 0.72262 3.02(3)   1127. 2.7059 2.9646
    34905.4 0.72284 2.99(3)   1155. 2.7068 2.9656
    34915.8 0.72306 3.02(3)   1130. 2.7077 2.9844
    34926.3 0.72328 3.03(3)   1132. 2.7086 3.0032
    34936.8 0.72349 3.00(3)   1145. 2.7094 2.9861
    34947.3 0.72371 2.93(3)   1203. 2.7103 2.9525
    34957.8 0.72393 2.95(3)   1193. 2.7112 2.9115
    34968.2 0.72414 2.87(3)   1244. 2.7121 2.8663
    34978.7 0.72436 2.94(3)   1181. 2.7129 2.8424
    34989.2 0.72458 2.90(3)   1213. 2.7138 2.8487
    34999.7 0.72480 2.92(3)   1198. 2.7147 2.8763
    35010.2 0.72501 2.96(3)   1192. 2.7156 2.9197
    35020.7 0.72523 3.02(3)   1161. 2.7165 2.9569
    35031.2 0.72545 2.97(3)   1190. 2.7173 2.9626
    35041.7 0.72567 2.95(3)   1202. 2.7182 2.9411
    35052.3 0.72588 2.94(3)   1212. 2.7191 2.9283
    35062.8 0.72610 3.02(3)   1201. 2.7200 2.9716
    35073.3 0.72632 3.11(3)   1144. 2.7209 3.0801
    35084. 0.72654 3.19(3)   1123. 2.7218 3.2026
    35094. 0.72676 3.24(3)   1096. 2.7226 3.2514
    35105. 0.72697 3.09(3)   1176. 2.7235 3.1780
    35115. 0.72719 2.99(3)   1242. 2.7244 3.0597
    35126. 0.72741 2.95(3)   1244. 2.7253 2.9949
    35136. 0.72763 3.03(3)   1205. 2.7262 3.0219
    35147. 0.72785 3.09(3)   1179. 2.7271 3.0920
    35158. 0.72807 3.11(3)   1169. 2.7280 3.0911
    35168. 0.72828 2.98(3)   1246. 2.7289 3.0093
    35179. 0.72850 2.86(3)   1316. 2.7297 2.9217
    35189. 0.72872 2.85(3)   1322. 2.7306 2.8608
    35200. 0.72894 2.83(3)   1332. 2.7315 2.8245
    35210. 0.72916 2.82(3)   1339. 2.7324 2.8129
    35221. 0.72938 2.92(3)   1261. 2.7333 2.8277
    35231. 0.72960 2.96(3)   1269. 2.7342 2.8659
    35242. 0.72982 3.01(3)   1269. 2.7351 2.9455
    35253. 0.73003 3.11(3)   1192. 2.7360 3.0727
    35263. 0.73025 3.16(3)   1190. 2.7369 3.1733
    35274. 0.73047 3.18(3)   1208. 2.7378 3.2264
    35284. 0.73069 3.29(3)   1154. 2.7387 3.2935
    35295. 0.73091 3.33(3)   1153. 2.7396 3.3752
    35306. 0.73113 3.43(3)   1111. 2.7405 3.4638
    35316. 0.73135 3.48(3)   1095. 2.7414 3.5260
    35327. 0.73157 3.39(3)   1140. 2.7423 3.5134
    35337. 0.73179 3.37(3)   1140. 2.7432 3.4718
    35348. 0.73201 3.26(3)   1166. 2.7441 3.3774
    35359. 0.73223 3.06(3)   1288. 2.7450 3.2156
    35369. 0.73245 3.05(3)   1267. 2.7459 3.0700
    35380. 0.73267 2.99(3)   1297. 2.7468 2.9894
    35390. 0.73289 2.99(3)   1289. 2.7477 2.9870
    35401. 0.73311 3.14(3)   1233. 2.7486 3.0577
    35412. 0.73333 3.18(3)   1220. 2.7495 3.1292
    35422. 0.73355 3.05(3)   1279. 2.7504 3.1103
    35433. 0.73377 2.98(3)   1308. 2.7513 3.0267
    35443. 0.73399 2.98(3)   1324. 2.7522 2.9467
    35454. 0.73421 2.90(3)   1374. 2.7531 2.8984
    35465. 0.73443 2.86(3)   1393. 2.7540 2.8749
    35475. 0.73465 2.85(3)   1402. 2.7549 2.8694
    35486. 0.73487 2.89(3)   1398. 2.7558 2.9038
    35497. 0.73509 3.01(3)   1333. 2.7567 3.0170
    35507. 0.73531 3.17(3)   1277. 2.7576 3.1995
    35518. 0.73553 3.30(3)   1217. 2.7585 3.3674
    35529. 0.73575 3.43(3)   1154. 2.7594 3.4666
    35539. 0.73597 3.40(3)   1173. 2.7603 3.4722
    35550. 0.73619 3.27(3)   1230. 2.7612 3.3595
    35561. 0.73641 3.14(3)   1300. 2.7621 3.2023
    35571. 0.73663 3.11(3)   1299. 2.7631 3.0733
    35582. 0.73686 2.99(3)   1352. 2.7640 2.9848
    35593. 0.73708 2.95(3)   1370. 2.7649 2.9378
    35603. 0.73730 2.98(3)   1368. 2.7658 2.9318
    35614. 0.73752 2.96(3)   1376. 2.7667 2.9481
    35625. 0.73774 2.96(3)   1374. 2.7676 2.9634
    35635. 0.73796 3.02(3)   1369. 2.7685 2.9910
    35646. 0.73818 3.10(3)   1335. 2.7694 3.0804
    35657. 0.73840 3.29(3)   1255. 2.7703 3.2398
    35667. 0.73863 3.39(3)   1212. 2.7712 3.3952
    35678. 0.73885 3.37(3)   1237. 2.7722 3.4406
    35689. 0.73907 3.34(3)   1256. 2.7731 3.4181
    35700. 0.73929 3.43(3)   1212. 2.7740 3.4428
    35710. 0.73951 3.47(3)   1213. 2.7749 3.5068
    35721. 0.73974 3.51(3)   1179. 2.7758 3.5558
    35732. 0.73996 3.46(3)   1212. 2.7767 3.5302
    35742. 0.74018 3.31(3)   1270. 2.7776 3.3999
    35753. 0.74040 3.18(3)   1344. 2.7785 3.2412
    35764. 0.74062 3.11(3)   1358. 2.7794 3.1447
    35775. 0.74085 3.11(3)   1386. 2.7804 3.1108
    35785. 0.74107 3.05(3)   1394. 2.7813 3.0873
    35796. 0.74129 3.01(3)   1414. 2.7822 3.0510
    35807. 0.74151 2.98(3)   1447. 2.7831 3.0164
    35818. 0.74174 2.94(3)   1461. 2.7840 2.9891
    35828. 0.74196 2.98(3)   1415. 2.7849 2.9636
    35839. 0.74218 2.97(3)   1446. 2.7858 2.9469
    35850. 0.74240 2.96(3)   1463. 2.7867 2.9701
    35861. 0.74263 3.02(3)   1436. 2.7877 3.0344
    35871. 0.74285 3.12(3)   1396. 2.7886 3.1051
    35882. 0.74307 3.13(3)   1381. 2.7895 3.1727
    35893. 0.74329 3.18(3)   1369. 2.7904 3.2338
    35904. 0.74352 3.21(3)   1341. 2.7913 3.2431
    35914. 0.74374 3.19(3)   1351. 2.7922 3.2177
    35925. 0.74396 3.21(3)   1356. 2.7931 3.2139
    35936. 0.74419 3.13(3)   1415. 2.7941 3.1881
    35947. 0.74441 3.07(3)   1442. 2.7950 3.1346
    35957. 0.74463 3.06(3)   1439. 2.7959 3.1062
    35968. 0.74486 3.03(3)   1452. 2.7968 3.0941
    35979. 0.74508 3.03(3)   1467. 2.7977 3.0511
    35990. 0.74530 2.99(3)   1483. 2.7986 2.9830
    36001. 0.74553 2.92(3)   1519. 2.7995 2.9317
    36011. 0.74575 2.91(3)   1544. 2.8005 2.9197
    36022. 0.74598 2.96(3)   1509. 2.8014 2.9503
    36033. 0.74620 2.99(3)   1511. 2.8023 2.9925
    36044. 0.74642 3.00(3)   1511. 2.8032 3.0154
    36055. 0.74665 3.07(3)   1485. 2.8041 3.0630
    36065. 0.74687 3.25(3)   1403. 2.8050 3.2156
    36076. 0.74710 3.55(3)   1242. 2.8060 3.4687
    36087. 0.74732 3.57(3)   1249. 2.8069 3.6056
    36098. 0.74754 3.37(3)   1351. 2.8078 3.4977
    36109. 0.74777 3.24(3)   1421. 2.8087 3.3340
    36120. 0.74799 3.21(3)   1415. 2.8096 3.2747
    36130. 0.74822 3.32(3)   1347. 2.8105 3.3085
    36141. 0.74844 3.26(3)   1391. 2.8114 3.3216
    36152. 0.74867 3.19(3)   1426. 2.8124 3.2798
    36163. 0.74889 3.15(3)   1460. 2.8133 3.2180
    36174. 0.74912 3.09(3)   1486. 2.8142 3.1361
    36185. 0.74934 3.02(3)   1519. 2.8151 3.0577
    36196. 0.74957 2.98(3)   1568. 2.8160 3.0080
    36206. 0.74979 3.01(3)   1542. 2.8169 2.9727
    36217. 0.75001 2.93(3)   1582. 2.8178 2.9360
    36228. 0.75024 2.93(3)   1595. 2.8188 2.9093
    36239. 0.75047 2.93(3)   1613. 2.8197 2.9092
    36250. 0.75069 2.94(3)   1604. 2.8206 2.9475
    36261. 0.75092 3.03(3)   1541. 2.8215 3.0097
    36272. 0.75114 3.06(3)   1517. 2.8224 3.0675
    36282. 0.75137 3.10(3)   1531. 2.8233 3.1358
    36293. 0.75159 3.22(3)   1460. 2.8242 3.2438
    36304. 0.75182 3.30(3)   1414. 2.8252 3.3370
    36315. 0.75204 3.29(3)   1426. 2.8261 3.3509
    36326. 0.75227 3.30(3)   1439. 2.8270 3.3304
    36337. 0.75249 3.28(3)   1449. 2.8279 3.3434
    36348. 0.75272 3.38(3)   1397. 2.8288 3.3743
    36359. 0.75295 3.37(3)   1404. 2.8297 3.3572
    36370. 0.75317 3.25(3)   1455. 2.8306 3.2655
    36381. 0.75340 3.15(3)   1509. 2.8315 3.1614
    36391. 0.75362 3.11(3)   1548. 2.8324 3.0866
    36402. 0.75385 3.03(3)   1604. 2.8334 3.0435
    36413. 0.75408 3.06(3)   1561. 2.8343 3.0318
    36424. 0.75430 3.05(3)   1590. 2.8352 3.0336
    36435. 0.75453 3.01(3)   1610. 2.8361 3.0263
    36446. 0.75476 3.03(3)   1599. 2.8370 3.0114
    36457. 0.75498 3.07(3)   1579. 2.8379 3.0376
    36468. 0.75521 3.23(3)   1504. 2.8388 3.1720
    36479. 0.75544 3.45(3)   1374. 2.8397 3.3592
    36490. 0.75566 3.41(3)   1425. 2.8406 3.4427
    36501. 0.75589 3.47(3)   1404. 2.8416 3.4608
    36512. 0.75612 3.52(3)   1373. 2.8425 3.5017
    36523. 0.75634 3.42(3)   1429. 2.8434 3.4888
    36534. 0.75657 3.34(3)   1467. 2.8443 3.4103
    36545. 0.75680 3.29(3)   1496. 2.8452 3.3243
    36556. 0.75702 3.18(3)   1557. 2.8461 3.2305
    36567. 0.75725 3.15(3)   1574. 2.8470 3.1807
    36578. 0.75748 3.27(3)   1511. 2.8479 3.2607
    36588. 0.75770 3.46(3)   1406. 2.8488 3.4484
    36599. 0.75793 3.52(3)   1401. 2.8497 3.5474
    36610. 0.75816 3.47(3)   1425. 2.8506 3.4844
    36621. 0.75839 3.38(3)   1491. 2.8515 3.4174
    36632. 0.75861 3.44(3)   1463. 2.8524 3.4708
    36643. 0.75884 3.58(3)   1381. 2.8534 3.5664
    36654. 0.75907 3.48(3)   1454. 2.8543 3.5472
    36665. 0.75930 3.42(3)   1465. 2.8552 3.4522
    36676. 0.75953 3.39(3)   1473. 2.8561 3.3759
    36687. 0.75975 3.34(3)   1505. 2.8570 3.3340
    36698. 0.75998 3.32(3)   1547. 2.8579 3.3237
    36709. 0.76021 3.32(3)   1514. 2.8588 3.3088
    36720. 0.76044 3.27(3)   1545. 2.8597 3.2435
    36731. 0.76067 3.15(3)   1632. 2.8606 3.1527
    36742. 0.76089 3.08(2)   1667. 2.8615 3.0866
    36753. 0.76112 3.10(2)   1668. 2.8624 3.0553
    36765. 0.76135 3.16(3)   1608. 2.8633 3.0840
    36776. 0.76158 3.30(3)   1542. 2.8642 3.2212
    36787. 0.76181 3.49(3)   1454. 2.8651 3.4123
    36798. 0.76204 3.51(3)   1451. 2.8660 3.5271
    36809. 0.76227 3.55(3)   1447. 2.8669 3.5666
    36820. 0.76249 3.49(3)   1471. 2.8678 3.5557
    36831. 0.76272 3.43(3)   1501. 2.8687 3.4830
    36842. 0.76295 3.33(3)   1558. 2.8696 3.4089
    36853. 0.76318 3.38(3)   1538. 2.8705 3.4113
    36864. 0.76341 3.45(3)   1511. 2.8714 3.4587
    36875. 0.76364 3.44(3)   1507. 2.8723 3.4581
    36886. 0.76387 3.34(3)   1569. 2.8732 3.3927
    36897. 0.76410 3.25(3)   1616. 2.8741 3.3079
    36908. 0.76433 3.23(3)   1612. 2.8750 3.2301
    36919. 0.76456 3.20(3)   1613. 2.8759 3.1781
    36930. 0.76478 3.20(3)   1649. 2.8768 3.1831
    36941. 0.76501 3.27(3)   1601. 2.8777 3.2617
    36952. 0.76524 3.38(3)   1541. 2.8786 3.3679
    36964. 0.76547 3.41(3)   1537. 2.8795 3.4020
    36975. 0.76570 3.31(3)   1602. 2.8803 3.3550
    36986. 0.76593 3.26(3)   1611. 2.8812 3.2755
    36997. 0.76616 3.16(2)   1689. 2.8821 3.1986
    37008. 0.76639 3.09(2)   1709. 2.8830 3.1466
    37019. 0.76662 3.08(2)   1726. 2.8839 3.1273
    37030. 0.76685 3.15(2)   1683. 2.8848 3.1193
    37041. 0.76708 3.09(2)   1725. 2.8857 3.1021
    37052. 0.76731 3.09(2)   1715. 2.8866 3.0847
    37063. 0.76754 3.10(2)   1726. 2.8875 3.0868
    37075. 0.76777 3.22(3)   1657. 2.8884 3.1489
    37086. 0.76800 3.37(3)   1555. 2.8893 3.2818
    37097. 0.76823 3.46(3)   1521. 2.8901 3.3793
    37108. 0.76847 3.40(3)   1557. 2.8910 3.3587
    37119. 0.76870 3.26(3)   1644. 2.8919 3.2770
    37130. 0.76893 3.17(2)   1703. 2.8928 3.1793
    37141. 0.76916 3.09(2)   1751. 2.8937 3.0982
    37153. 0.76939 3.09(2)   1788. 2.8946 3.0650
    37164. 0.76962 3.15(2)   1714. 2.8955 3.0802
    37175. 0.76985 3.19(2)   1692. 2.8963 3.1015
    37186. 0.77008 3.13(2)   1734. 2.8972 3.1138
    37197. 0.77031 3.17(2)   1722. 2.8981 3.1460
    37208. 0.77054 3.22(2)   1672. 2.8990 3.1669
    37219. 0.77077 3.16(2)   1728. 2.8999 3.1474
    37231. 0.77101 3.15(2)   1737. 2.9008 3.1320
    37242. 0.77124 3.18(2)   1725. 2.9016 3.1447
    37253. 0.77147 3.18(2)   1721. 2.9025 3.1571
    37264. 0.77170 3.15(2)   1738. 2.9034 3.1351
    37275. 0.77193 3.10(2)   1766. 2.9043 3.0903
    37286. 0.77216 3.05(2)   1811. 2.9052 3.0443
    37298. 0.77239 3.03(2)   1823. 2.9060 3.0094
    37309. 0.77263 3.06(2)   1810. 2.9069 2.9922
    37320. 0.77286 3.01(2)   1842. 2.9078 2.9868
    37331. 0.77309 3.02(2)   1847. 2.9087 2.9952
    37342. 0.77332 3.06(2)   1849. 2.9095 3.0353
    37354. 0.77355 3.15(2)   1764. 2.9104 3.0929
    37365. 0.77379 3.14(2)   1784. 2.9113 3.1110
    37376. 0.77402 3.11(2)   1797. 2.9122 3.0940
    37387. 0.77425 3.18(2)   1743. 2.9130 3.1034
    37398. 0.77448 3.25(2)   1725. 2.9139 3.1742
    37410. 0.77472 3.32(2)   1686. 2.9148 3.3029
    37421. 0.77495 3.45(3)   1621. 2.9156 3.4329
    37432. 0.77518 3.51(3)   1593. 2.9165 3.5137
    37443. 0.77541 3.53(3)   1596. 2.9174 3.5496
    37455. 0.77565 3.51(3)   1607. 2.9183 3.5345
    37466. 0.77588 3.48(3)   1620. 2.9191 3.4941
    37477. 0.77611 3.49(3)   1629. 2.9200 3.5008
    37488. 0.77634 3.55(3)   1583. 2.9209 3.5607
    37500. 0.77658 3.52(3)   1601. 2.9217 3.5695
    37511. 0.77681 3.40(2)   1670. 2.9226 3.4558
    37522. 0.77704 3.23(2)   1800. 2.9235 3.3111
    37533. 0.77728 3.24(2)   1774. 2.9243 3.2305
    37545. 0.77751 3.25(2)   1747. 2.9252 3.2316
    37556. 0.77774 3.29(2)   1716. 2.9260 3.2691
    37567. 0.77798 3.28(2)   1734. 2.9269 3.2752
    37578. 0.77821 3.26(2)   1769. 2.9278 3.2431
    37590. 0.77844 3.28(2)   1760. 2.9286 3.2259
    37601. 0.77868 3.28(2)   1777. 2.9295 3.2335
    37612. 0.77891 3.25(2)   1781. 2.9303 3.2204
    37624. 0.77914 3.16(2)   1847. 2.9312 3.1777
    37635. 0.77938 3.14(2)   1865. 2.9321 3.1426
    37646. 0.77961 3.16(2)   1852. 2.9329 3.1472
    37657. 0.77985 3.18(2)   1844. 2.9338 3.1845
    37669. 0.78008 3.21(2)   1812. 2.9346 3.2204
    37680. 0.78031 3.16(2)   1857. 2.9355 3.2276
    37691. 0.78055 3.20(2)   1822. 2.9363 3.1993
    37703. 0.78078 3.13(2)   1888. 2.9372 3.1475
    37714. 0.78102 3.11(2)   1909. 2.9380 3.0975
    37725. 0.78125 3.06(2)   1958. 2.9389 3.0865
    37737. 0.78149 3.17(2)   1870. 2.9398 3.1469
    37748. 0.78172 3.27(2)   1798. 2.9406 3.2616
    37759. 0.78195 3.35(2)   1757. 2.9415 3.3502
    37771. 0.78219 3.29(2)   1797. 2.9423 3.3554
    37782. 0.78242 3.29(2)   1823. 2.9431 3.3036
    37793. 0.78266 3.27(2)   1826. 2.9440 3.2697
    37805. 0.78289 3.28(2)   1817. 2.9448 3.2625
    37816. 0.78313 3.30(2)   1801. 2.9457 3.2505
    37827. 0.78336 3.28(2)   1811. 2.9465 3.2217
    37839. 0.78360 3.15(2)   1910. 2.9474 3.1694
    37850. 0.78383 3.12(2)   1926. 2.9482 3.1072
    37861. 0.78407 3.10(2)   1943. 2.9491 3.0619
    37873. 0.78430 3.11(2)   1929. 2.9499 3.0478
    37884. 0.78454 3.10(2)   1951. 2.9507 3.0672
    37895. 0.78477 3.15(2)   1915. 2.9516 3.0979
    37907. 0.78501 3.13(2)   1923. 2.9524 3.1175
    37918. 0.78525 3.21(2)   1882. 2.9533 3.1538
    37929. 0.78548 3.30(2)   1828. 2.9541 3.2418
    37941. 0.78572 3.36(2)   1814. 2.9549 3.3280
    37952. 0.78595 3.33(2)   1816. 2.9558 3.3386
    37964. 0.78619 3.33(2)   1830. 2.9566 3.3075
    37975. 0.78642 3.29(2)   1875. 2.9574 3.2832
    37986. 0.78666 3.20(2)   1912. 2.9583 3.2426
    37998. 0.78690 3.20(2)   1906. 2.9591 3.1959
    38009. 0.78713 3.23(2)   1898. 2.9599 3.1874
    38021. 0.78737 3.25(2)   1905. 2.9608 3.2447
    38032. 0.78761 3.31(2)   1844. 2.9616 3.3279
    38043. 0.78784 3.31(2)   1839. 2.9624 3.3265
    38055. 0.78808 3.22(2)   1914. 2.9633 3.2505
    38066. 0.78831 3.20(2)   1916. 2.9641 3.2018
    38078. 0.78855 3.28(2)   1903. 2.9649 3.2399
    38089. 0.78879 3.43(2)   1800. 2.9657 3.3676
    38101. 0.78902 3.59(2)   1710. 2.9666 3.5187
    38112. 0.78926 3.66(2)   1702. 2.9674 3.6241
    38123. 0.78950 3.72(2)   1681. 2.9682 3.7164
    38135. 0.78973 3.85(3)   1612. 2.9690 3.8273
    38146. 0.78997 3.92(3)   1570. 2.9699 3.8823
    38158. 0.79021 3.80(3)   1636. 2.9707 3.8018
    38169. 0.79045 3.57(2)   1756. 2.9715 3.6249
    38181. 0.79068 3.41(2)   1852. 2.9723 3.4439
    38192. 0.79092 3.37(2)   1866. 2.9731 3.3223
    38204. 0.79116 3.32(2)   1912. 2.9740 3.3019
    38215. 0.79140 3.43(2)   1828. 2.9748 3.3940
    38226. 0.79163 3.51(2)   1798. 2.9756 3.5202
    38238. 0.79187 3.55(2)   1788. 2.9764 3.5918
    38249. 0.79211 3.55(2)   1784. 2.9772 3.5892
    38261. 0.79235 3.44(2)   1841. 2.9780 3.4943
    38272. 0.79258 3.32(2)   1919. 2.9788 3.3676
    38284. 0.79282 3.32(2)   1904. 2.9797 3.3064
    38295. 0.79306 3.34(2)   1882. 2.9805 3.3281
    38307. 0.79330 3.40(2)   1838. 2.9813 3.3620
    38318. 0.79353 3.36(2)   1897. 2.9821 3.3650
    38330. 0.79377 3.40(2)   1855. 2.9829 3.3794
    38341. 0.79401 3.39(2)   1870. 2.9837 3.4167
    38353. 0.79425 3.46(2)   1844. 2.9845 3.4372
    38364. 0.79449 3.43(2)   1868. 2.9853 3.4259
    38376. 0.79473 3.40(2)   1903. 2.9861 3.4429
    38387. 0.79496 3.57(2)   1788. 2.9869 3.5226
    38399. 0.79520 3.57(2)   1798. 2.9877 3.5558
    38410. 0.79544 3.48(2)   1847. 2.9885 3.4955
    38422. 0.79568 3.42(2)   1901. 2.9893 3.4461
    38433. 0.79592 3.54(2)   1809. 2.9901 3.4838
    38445. 0.79616 3.59(2)   1792. 2.9909 3.5468
    38456. 0.79640 3.58(2)   1795. 2.9917 3.5730
    38468. 0.79664 3.60(2)   1789. 2.9925 3.6036
    38480. 0.79687 3.61(2)   1791. 2.9933 3.5940
    38491. 0.79711 3.48(2)   1852. 2.9941 3.4918
    38503. 0.79735 3.40(2)   1923. 2.9949 3.3692
    38514. 0.79759 3.30(2)   1991. 2.9957 3.3132
    38526. 0.79783 3.33(2)   2001. 2.9965 3.3740
    38537. 0.79807 3.45(2)   1874. 2.9973 3.4773
    38549. 0.79831 3.45(2)   1873. 2.9981 3.4650
    38560. 0.79855 3.30(2)   1998. 2.9989 3.3486
    38572. 0.79879 3.22(2)   2046. 2.9996 3.2340
    38584. 0.79903 3.13(2)   2089. 3.0004 3.1549
    38595. 0.79927 3.11(2)   2116. 3.0012 3.1046
    38607. 0.79951 3.07(2)   2157. 3.0020 3.0750
    38618. 0.79975 3.09(2)   2133. 3.0028 3.0658
    38630. 0.79999 3.12(2)   2125. 3.0036 3.0935
    38641. 0.80023 3.25(2)   2035. 3.0044 3.2021
    38653. 0.80047 3.50(2)   1884. 3.0051 3.4189
    38665. 0.80071 3.72(2)   1759. 3.0059 3.6649
    38676. 0.80095 3.79(2)   1733. 3.0067 3.8146
    38688. 0.80119 3.80(2)   1747. 3.0075 3.8633
    38699. 0.80143 3.75(2)   1769. 3.0082 3.8689
    38711. 0.80167 3.81(2)   1724. 3.0090 3.8566
    38723. 0.80191 3.68(2)   1817. 3.0098 3.7644
    38734. 0.80215 3.56(2)   1867. 3.0106 3.6026
    38746. 0.80239 3.46(2)   1925. 3.0113 3.4384
    38758. 0.80263 3.35(2)   2000. 3.0121 3.3100
    38769. 0.80287 3.26(2)   2071. 3.0129 3.2498
    38781. 0.80312 3.33(2)   2041. 3.0137 3.3133
    38792. 0.80336 3.60(2)   1865. 3.0144 3.5289
    38804. 0.80360 3.82(2)   1763. 3.0152 3.8117
    38816. 0.80384 4.14(3)   1630. 3.0160 4.2143
    38827. 0.80408 4.75(3)   1374. 3.0167 4.7449
    38839. 0.80432 4.74(3)   1386. 3.0175 4.9036
    38851. 0.80456 4.43(3)   1509. 3.0183 4.5828
    38862. 0.80480 4.06(2)   1675. 3.0190 4.2047
    38874. 0.80505 3.90(2)   1736. 3.0198 3.9534
    38886. 0.80529 3.83(2)   1761. 3.0206 3.8021
    38897. 0.80553 3.66(2)   1852. 3.0213 3.6684
    38909. 0.80577 3.56(2)   1910. 3.0221 3.5574
    38921. 0.80601 3.59(2)   1904. 3.0228 3.5745
    38932. 0.80625 3.71(2)   1818. 3.0236 3.7011
    38944. 0.80650 3.70(2)   1805. 3.0244 3.7191
    38956. 0.80674 3.56(2)   1920. 3.0251 3.5808
    38967. 0.80698 3.44(2)   1991. 3.0259 3.4631
    38979. 0.80722 3.51(2)   1943. 3.0266 3.4950
    38991. 0.80746 3.70(2)   1830. 3.0274 3.6562
    39002. 0.80771 3.73(2)   1810. 3.0281 3.7478
    39014. 0.80795 3.60(2)   1902. 3.0289 3.6644
    39026. 0.80819 3.41(2)   2020. 3.0296 3.5028
    39038. 0.80843 3.33(2)   2068. 3.0304 3.3657
    39049. 0.80868 3.27(2)   2123. 3.0311 3.2862
    39061. 0.80892 3.28(2)   2093. 3.0319 3.2694
    39073. 0.80916 3.27(2)   2112. 3.0326 3.2996
    39084. 0.80940 3.32(2)   2073. 3.0334 3.3387
    39096. 0.80965 3.33(2)   2064. 3.0341 3.3594
    39108. 0.80989 3.31(2)   2081. 3.0348 3.3229
    39120. 0.81013 3.23(2)   2143. 3.0356 3.2458
    39131. 0.81038 3.19(2)   2170. 3.0363 3.1788
    39143. 0.81062 3.16(2)   2184. 3.0371 3.1395
    39155. 0.81086 3.15(2)   2202. 3.0378 3.1354
    39167. 0.81111 3.21(2)   2189. 3.0385 3.1778
    39178. 0.81135 3.31(2)   2065. 3.0393 3.2631
    39190. 0.81159 3.38(2)   2039. 3.0400 3.3587
    39202. 0.81184 3.39(2)   2056. 3.0407 3.4140
    39214. 0.81208 3.42(2)   2033. 3.0415 3.4299
    39225. 0.81232 3.46(2)   1992. 3.0422 3.4492
    39237. 0.81257 3.47(2)   1992. 3.0429 3.4566
    39249. 0.81281 3.44(2)   2048. 3.0437 3.4850
    39261. 0.81306 3.54(2)   1988. 3.0444 3.5577
    39272. 0.81330 3.56(2)   1960. 3.0451 3.5914
    39284. 0.81354 3.57(2)   1975. 3.0459 3.5842
    39296. 0.81379 3.51(2)   2000. 3.0466 3.5468
    39308. 0.81403 3.41(2)   2057. 3.0473 3.4471
    39320. 0.81428 3.30(2)   2131. 3.0480 3.3261
    39331. 0.81452 3.21(2)   2215. 3.0488 3.2315
    39343. 0.81476 3.20(2)   2209. 3.0495 3.1685
    39355. 0.81501 3.13(2)   2283. 3.0502 3.1277
    39367. 0.81525 3.09(2)   2313. 3.0509 3.1016
    39379. 0.81550 3.08(2)   2301. 3.0516 3.0850
    39390. 0.81574 3.09(2)   2285. 3.0524 3.0751
    39402. 0.81599 3.10(2)   2292. 3.0531 3.0712
    39414. 0.81623 3.09(2)   2331. 3.0538 3.0772
    39426. 0.81648 3.11(2)   2294. 3.0545 3.1001
    39438. 0.81672 3.15(2)   2271. 3.0552 3.1367
    39450. 0.81697 3.16(2)   2283. 3.0559 3.1753
    39461. 0.81721 3.25(2)   2226. 3.0566 3.2419
    39473. 0.81746 3.42(2)   2119. 3.0574 3.3969
    39485. 0.81770 3.63(2)   1967. 3.0581 3.6023
    39497. 0.81795 3.68(2)   1923. 3.0588 3.6861
    39509. 0.81819 3.59(2)   2010. 3.0595 3.6354
    39521. 0.81844 3.57(2)   2026. 3.0602 3.6040
    39532. 0.81869 3.64(2)   1975. 3.0609 3.6605
    39544. 0.81893 3.67(2)   1961. 3.0616 3.7237
    39556. 0.81918 3.60(2)   2011. 3.0623 3.6794
    39568. 0.81942 3.47(2)   2091. 3.0630 3.5351
    39580. 0.81967 3.39(2)   2147. 3.0637 3.3840
    39592. 0.81991 3.28(2)   2239. 3.0644 3.2766
    39604. 0.82016 3.22(2)   2282. 3.0651 3.2171
    39616. 0.82041 3.28(2)   2240. 3.0658 3.2241
    39627. 0.82065 3.43(2)   2137. 3.0665 3.3520
    39639. 0.82090 3.71(2)   1968. 3.0672 3.6222
    39651. 0.82114 4.00(2)   1796. 3.0679 3.9547
    39663. 0.82139 4.15(2)   1719. 3.0686 4.1578
    39675. 0.82164 4.02(2)   1813. 3.0693 4.0937
    39687. 0.82188 3.87(2)   1908. 3.0700 3.9516
    39699. 0.82213 3.94(2)   1891. 3.0707 3.9331
    39711. 0.82238 4.11(2)   1786. 3.0713 4.0866
    39723. 0.82262 4.35(2)   1669. 3.0720 4.3821
    39735. 0.82287 4.47(3)   1617. 3.0727 4.5681
    39746. 0.82312 4.31(2)   1696. 3.0734 4.4625
    39758. 0.82337 4.17(2)   1773. 3.0741 4.2862
    39770. 0.82361 4.22(2)   1747. 3.0748 4.2650
    39782. 0.82386 4.35(2)   1683. 3.0755 4.3641
    39794. 0.82411 4.35(2)   1673. 3.0761 4.3797
    39806. 0.82435 4.15(2)   1838. 3.0768 4.2127
    39818. 0.82460 4.03(2)   1913. 3.0775 4.0044
    39830. 0.82485 3.88(2)   2017. 3.0782 3.8491
    39842. 0.82510 3.77(2)   2099. 3.0789 3.7288
    39854. 0.82534 3.67(2)   2156. 3.0795 3.6051
    39866. 0.82559 3.58(2)   2195. 3.0802 3.4942
    39878. 0.82584 3.61(2)   2176. 3.0809 3.4856
    39890. 0.82609 3.79(2)   2061. 3.0816 3.6458
    39902. 0.82633 3.94(2)   1970. 3.0822 3.8531
    39914. 0.82658 3.90(2)   1969. 3.0829 3.8863
    39926. 0.82683 3.81(2)   1996. 3.0836 3.7630
    39938. 0.82708 3.65(2)   2079. 3.0842 3.5928
    39950. 0.82733 3.49(2)   2152. 3.0849 3.4470
    39962. 0.82758 3.47(2)   2128. 3.0856 3.3613
    39974. 0.82782 3.42(2)   1881. 3.0862 3.3197
    39986. 0.82807 3.35(2)   1809. 3.0869 3.3035
    39998. 0.82832 3.42(3)   1655. 3.0876 3.3393
    40010. 0.82857 3.39(3)   1616. 3.0882 3.4144
    40022. 0.82882 3.45(3)   1550. 3.0889 3.4483
    40034. 0.82907 3.41(3)   1561. 3.0896 3.4413
    40046. 0.82932 3.42(3)   1536. 3.0902 3.4554
    40058. 0.82956 3.43(3)   1531. 3.0909 3.4825
    40070. 0.82981 3.45(3)   1527. 3.0915 3.4697
    40082. 0.83006 3.43(3)   1522. 3.0922 3.4097
    40094. 0.83031 3.29(3)   1597. 3.0928 3.3374
    40106. 0.83056 3.31(3)   1587. 3.0935 3.3013
    40118. 0.83081 3.33(3)   1583. 3.0942 3.3390
    40130. 0.83106 3.41(3)   1551. 3.0948 3.4125
    40142. 0.83131 3.40(3)   1566. 3.0955 3.4275
    40154. 0.83156 3.38(3)   1565. 3.0961 3.4006
    40166. 0.83181 3.42(3)   1553. 3.0968 3.4258
    40178. 0.83206 3.53(3)   1508. 3.0974 3.5100
    40190. 0.83231 3.62(3)   1483. 3.0981 3.5893
    40202. 0.83256 3.64(3)   1456. 3.0987 3.6075
    40214. 0.83281 3.56(3)   1519. 3.0993 3.5250
    40226. 0.83306 3.36(3)   1612. 3.1000 3.4040
    40238. 0.83331 3.30(3)   1662. 3.1006 3.3088
    40250. 0.83356 3.22(2)   1716. 3.1013 3.2548
    40262. 0.83381 3.25(2)   1710. 3.1019 3.2524
    40275. 0.83406 3.37(3)   1627. 3.1025 3.3109
    40287. 0.83431 3.43(3)   1639. 3.1032 3.4079
    40299. 0.83456 3.54(3)   1577. 3.1038 3.5602
    40311. 0.83481 3.86(3)   1450. 3.1045 3.8632
    40323. 0.83506 4.34(3)   1280. 3.1051 4.2820
    40335. 0.83531 4.67(3)   1189. 3.1057 4.5644
    40347. 0.83556 4.55(3)   1222. 3.1064 4.5355
    40359. 0.83581 4.25(3)   1338. 3.1070 4.3121
    40371. 0.83606 4.17(3)   1376. 3.1076 4.1831
    40383. 0.83631 4.31(3)   1306. 3.1083 4.2791
    40396. 0.83656 4.40(3)   1292. 3.1089 4.4358
    40408. 0.83681 4.26(3)   1359. 3.1095 4.4040
    40420. 0.83706 4.04(3)   1447. 3.1101 4.1489
    40432. 0.83732 3.81(3)   1515. 3.1108 3.8509
    40444. 0.83757 3.59(3)   1617. 3.1114 3.6220
    40456. 0.83782 3.49(2)   1680. 3.1120 3.4740
    40468. 0.83807 3.44(2)   1696. 3.1126 3.4131
    40480. 0.83832 3.49(2)   1686. 3.1133 3.4390
    40493. 0.83857 3.57(2)   1697. 3.1139 3.5432
    40505. 0.83882 3.73(3)   1653. 3.1145 3.6796
    40517. 0.83908 3.69(2)   1697. 3.1151 3.7123
    40529. 0.83933 3.66(2)   1751. 3.1157 3.6256
    40541. 0.83958 3.54(2)   1860. 3.1164 3.5586
    40553. 0.83983 3.63(2)   1855. 3.1170 3.5845
    40566. 0.84008 3.60(2)   1893. 3.1176 3.6123
    40578. 0.84034 3.59(2)   1947. 3.1182 3.5874
    40590. 0.84059 3.68(2)   1939. 3.1188 3.6360
    40602. 0.84084 3.82(2)   1872. 3.1194 3.7749
    40614. 0.84109 3.82(2)   1943. 3.1200 3.8432
    40626. 0.84134 3.81(2)   1971. 3.1206 3.8323
    40639. 0.84160 3.74(2)   2046. 3.1212 3.7746
    40651. 0.84185 3.62(2)   2163. 3.1219 3.6486
    40663. 0.84210 3.52(2)   2219. 3.1225 3.5100
    40675. 0.84235 3.46(2)   2258. 3.1231 3.4160
    40687. 0.84261 3.40(2)   2301. 3.1237 3.3802
    40700. 0.84286 3.37(2)   2339. 3.1243 3.3642
    40712. 0.84311 3.37(2)   2335. 3.1249 3.3277
    40724. 0.84337 3.34(2)   2357. 3.1255 3.3033
    40736. 0.84362 3.42(2)   2302. 3.1261 3.3470
    40748. 0.84387 3.52(2)   2246. 3.1267 3.4712
    40761. 0.84413 3.64(2)   2159. 3.1273 3.6183
    40773. 0.84438 3.69(2)   2123. 3.1279 3.6931
    40785. 0.84463 3.62(2)   2169. 3.1285 3.6444
    40797. 0.84489 3.52(2)   2276. 3.1291 3.5645
    40810. 0.84514 3.53(2)   2227. 3.1297 3.5151
    40822. 0.84539 3.52(2)   2237. 3.1302 3.4743
    40834. 0.84565 3.52(2)   2256. 3.1308 3.4958
    40846. 0.84590 3.68(2)   2189. 3.1314 3.6897
    40859. 0.84615 4.06(2)   1914. 3.1320 3.9893
    40871. 0.84641 4.17(2)   1871. 3.1326 4.1665
    40883. 0.84666 4.19(2)   1882. 3.1332 4.1945
    40895. 0.84692 4.19(2)   1877. 3.1338 4.1520
    40908. 0.84717 4.07(2)   1938. 3.1344 4.0581
    40920. 0.84742 3.95(2)   2010. 3.1349 3.9426
    40932. 0.84768 3.88(2)   2054. 3.1355 3.8621
    40944. 0.84793 3.92(2)   2017. 3.1361 3.8985
    40957. 0.84819 3.99(2)   1974. 3.1367 3.9498
    40969. 0.84844 3.90(2)   2050. 3.1373 3.8817
    40981. 0.84870 3.80(2)   2093. 3.1379 3.7897
    40994. 0.84895 3.74(2)   2126. 3.1384 3.7222
    41006. 0.84921 3.65(2)   2201. 3.1390 3.6434
    41018. 0.84946 3.62(2)   2207. 3.1396 3.6040
    41031. 0.84972 3.61(2)   2190. 3.1402 3.5826
    41043. 0.84997 3.48(2)   2309. 3.1407 3.5046
    41055. 0.85023 3.43(2)   2343. 3.1413 3.4142
    41067. 0.85048 3.38(2)   2395. 3.1419 3.3813
    41080. 0.85074 3.49(2)   2288. 3.1425 3.4145
    41092. 0.85099 3.52(2)   2273. 3.1430 3.4476
    41104. 0.85125 3.45(2)   2316. 3.1436 3.4197
    41117. 0.85150 3.38(2)   2411. 3.1442 3.3814
    41129. 0.85176 3.38(2)   2394. 3.1447 3.3727
    41141. 0.85201 3.39(2)   2404. 3.1453 3.3743
    41154. 0.85227 3.43(2)   2387. 3.1459 3.4145
    41166. 0.85252 3.61(2)   2275. 3.1464 3.5823
    41178. 0.85278 3.93(2)   2056. 3.1470 3.9081
    41191. 0.85304 4.37(2)   1803. 3.1476 4.2760
    41203. 0.85329 4.46(2)   1806. 3.1481 4.4747
    41216. 0.85355 4.43(2)   1830. 3.1487 4.4643
    41228. 0.85380 4.23(2)   1903. 3.1492 4.3084
    41240. 0.85406 3.97(2)   2054. 3.1498 4.0379
    41253. 0.85432 3.74(2)   2186. 3.1504 3.7694
    41265. 0.85457 3.55(2)   2301. 3.1509 3.5763
    41277. 0.85483 3.52(2)   2307. 3.1515 3.4858
    41290. 0.85509 3.55(2)   2299. 3.1520 3.5328
    41302. 0.85534 3.73(2)   2162. 3.1526 3.6593
    41315. 0.85560 3.68(2)   2189. 3.1531 3.6756
    41327. 0.85586 3.58(2)   2257. 3.1537 3.5578
    41339. 0.85611 3.43(2)   2375. 3.1542 3.4353
    41352. 0.85637 3.38(2)   2405. 3.1548 3.3635
    41364. 0.85663 3.33(2)   2430. 3.1553 3.3263
    41377. 0.85688 3.32(2)   2444. 3.1559 3.2983
    41389. 0.85714 3.31(2)   2441. 3.1564 3.2744
    41401. 0.85740 3.24(2)   2499. 3.1570 3.2498
    41414. 0.85766 3.24(2)   2536. 3.1575 3.2312
    41426. 0.85791 3.27(2)   2500. 3.1581 3.2454
    41439. 0.85817 3.33(2)   2434. 3.1586 3.3239
    41451. 0.85843 3.44(2)   2342. 3.1591 3.4288
    41464. 0.85868 3.44(2)   2351. 3.1597 3.4623
    41476. 0.85894 3.39(2)   2401. 3.1602 3.4475
    41488. 0.85920 3.48(2)   2321. 3.1608 3.4841
    41501. 0.85946 3.61(2)   2229. 3.1613 3.5816
    41513. 0.85972 3.64(2)   2209. 3.1618 3.6331
    41526. 0.85997 3.58(2)   2286. 3.1624 3.6387
    41538. 0.86023 3.67(2)   2173. 3.1629 3.6812
    41551. 0.86049 3.66(2)   2173. 3.1634 3.6982
    41563. 0.86075 3.62(2)   2241. 3.1640 3.6413
    41576. 0.86101 3.51(2)   2333. 3.1645 3.5598
    41588. 0.86126 3.45(2)   2376. 3.1650 3.5113
    41601. 0.86152 3.52(2)   2304. 3.1656 3.5116
    41613. 0.86178 3.51(2)   2323. 3.1661 3.5209
    41626. 0.86204 3.54(2)   2288. 3.1666 3.5297
    41638. 0.86230 3.57(2)   2262. 3.1672 3.5505
    41651. 0.86256 3.55(2)   2280. 3.1677 3.5662
    41663. 0.86282 3.52(2)   2305. 3.1682 3.5577
    41676. 0.86308 3.53(2)   2284. 3.1687 3.5176
    41688. 0.86333 3.45(2)   2381. 3.1693 3.4609
    41701. 0.86359 3.42(2)   2414. 3.1698 3.4573
    41713. 0.86385 3.52(2)   2317. 3.1703 3.5287
    41726. 0.86411 3.64(2)   2234. 3.1708 3.6411
    41738. 0.86437 3.82(2)   2148. 3.1713 3.8521
    41751. 0.86463 4.11(2)   1965. 3.1719 4.1486
    41763. 0.86489 4.22(2)   1880. 3.1724 4.2586
    41776. 0.86515 3.97(2)   2059. 3.1729 4.0765
    41788. 0.86541 3.78(2)   2165. 3.1734 3.8583
    41801. 0.86567 3.71(2)   2200. 3.1739 3.7695
    41813. 0.86593 3.68(2)   2213. 3.1744 3.7339
    41826. 0.86619 3.60(2)   2268. 3.1750 3.6364
    41838. 0.86645 3.51(2)   2328. 3.1755 3.5220
    41851. 0.86671 3.46(2)   2343. 3.1760 3.4695
    41863. 0.86697 3.45(2)   2368. 3.1765 3.4846
    41876. 0.86723 3.46(2)   2347. 3.1770 3.4975
    41889. 0.86749 3.45(2)   2368. 3.1775 3.4620
    41901. 0.86775 3.41(2)   2392. 3.1780 3.4228
    41914. 0.86801 3.41(2)   2396. 3.1785 3.4117
    41926. 0.86827 3.42(2)   2375. 3.1790 3.4103
    41939. 0.86853 3.39(2)   2410. 3.1795 3.3948
    41951. 0.86879 3.32(2)   2483. 3.1800 3.3848
    41964. 0.86905 3.40(2)   2407. 3.1806 3.4242
    41977. 0.86931 3.50(2)   2323. 3.1811 3.4946
    41989. 0.86957 3.49(2)   2329. 3.1816 3.5052
    42002. 0.86983 3.40(2)   2391. 3.1821 3.4441
    42014. 0.87010 3.38(2)   2419. 3.1826 3.3892
    42027. 0.87036 3.36(2)   2424. 3.1831 3.3727
    42040. 0.87062 3.37(2)   2430. 3.1836 3.3669
    42052. 0.87088 3.36(2)   2437. 3.1841 3.3487
    42065. 0.87114 3.37(2)   2425. 3.1846 3.3523
    42077. 0.87140 3.42(2)   2384. 3.1850 3.3918
    42090. 0.87166 3.43(2)   2383. 3.1855 3.4127
    42103. 0.87192 3.34(2)   2453. 3.1860 3.3805
    42115. 0.87219 3.31(2)   2477. 3.1865 3.3342
    42128. 0.87245 3.27(2)   2517. 3.1870 3.3097
    42141. 0.87271 3.34(2)   2462. 3.1875 3.3195
    42153. 0.87297 3.38(2)   2430. 3.1880 3.3653
    42166. 0.87323 3.43(2)   2383. 3.1885 3.4175
    42179. 0.87350 3.47(2)   2369. 3.1890 3.4503
    42191. 0.87376 3.49(2)   2345. 3.1895 3.4819
    42204. 0.87402 3.47(2)   2370. 3.1900 3.5038
    42217. 0.87428 3.47(2)   2361. 3.1905 3.4853
    42229. 0.87454 3.48(2)   2343. 3.1909 3.4515
    42242. 0.87481 3.40(2)   2397. 3.1914 3.4338
    42255. 0.87507 3.35(2)   2452. 3.1919 3.4196
    42267. 0.87533 3.38(2)   2434. 3.1924 3.4071
    42280. 0.87559 3.35(2)   2467. 3.1929 3.4020
    42293. 0.87586 3.35(2)   2474. 3.1934 3.4151
    42305. 0.87612 3.40(2)   2431. 3.1938 3.4528
    42318. 0.87638 3.41(2)   2401. 3.1943 3.4664
    42331. 0.87665 3.38(2)   2437. 3.1948 3.4287
    42343. 0.87691 3.36(2)   2436. 3.1953 3.3665
    42356. 0.87717 3.27(2)   2542. 3.1958 3.3151
    42369. 0.87744 3.28(2)   2538. 3.1962 3.2901
    42381. 0.87770 3.34(2)   2474. 3.1967 3.2941
    42394. 0.87796 3.33(2)   2508. 3.1972 3.3358
    42407. 0.87823 3.47(2)   2383. 3.1977 3.4751
    42420. 0.87849 3.69(2)   2222. 3.1981 3.7212
    42432. 0.87875 3.87(2)   2116. 3.1986 3.8845
    42445. 0.87902 3.89(2)   2135. 3.1991 3.9227
    42458. 0.87928 4.02(2)   2062. 3.1995 4.0490
    42471. 0.87954 4.27(2)   1886. 3.2000 4.2380
    42483. 0.87981 4.20(2)   1927. 3.2005 4.2276
    42496. 0.88007 3.97(2)   2086. 3.2010 4.0430
    42509. 0.88034 3.88(2)   2109. 3.2014 3.8785
    42522. 0.88060 3.78(2)   2166. 3.2019 3.7450
    42534. 0.88086 3.63(2)   2279. 3.2024 3.6151
    42547. 0.88113 3.53(2)   2374. 3.2028 3.5292
    42560. 0.88139 3.58(2)   2336. 3.2033 3.5613
    42573. 0.88166 3.71(2)   2215. 3.2038 3.7106
    42585. 0.88192 3.81(2)   2160. 3.2042 3.8275
    42598. 0.88219 3.78(2)   2191. 3.2047 3.8499
    42611. 0.88245 3.77(2)   2218. 3.2051 3.8093
    42624. 0.88272 3.71(2)   2228. 3.2056 3.7186
    42637. 0.88298 3.62(2)   2264. 3.2061 3.6170
    42649. 0.88325 3.51(2)   2363. 3.2065 3.5096
    42662. 0.88351 3.40(2)   2431. 3.2070 3.4136
    42675. 0.88378 3.35(2)   2485. 3.2074 3.3446
    42688. 0.88404 3.26(2)   2582. 3.2079 3.3010
    42700. 0.88431 3.28(2)   2535. 3.2084 3.2829
    42713. 0.88457 3.32(2)   2488. 3.2088 3.3131
    42726. 0.88484 3.42(2)   2429. 3.2093 3.4316
    42739. 0.88510 3.57(2)   2323. 3.2097 3.5960
    42752. 0.88537 3.59(2)   2305. 3.2102 3.6619
    42765. 0.88563 3.59(2)   2305. 3.2106 3.6281
    42777. 0.88590 3.57(2)   2317. 3.2111 3.5740
    42790. 0.88617 3.51(2)   2357. 3.2115 3.5065
    42803. 0.88643 3.45(2)   2425. 3.2120 3.4533
    42816. 0.88670 3.45(2)   2416. 3.2124 3.4670
    42829. 0.88696 3.60(2)   2304. 3.2129 3.5537
    42842. 0.88723 3.64(2)   2300. 3.2133 3.6183
    42854. 0.88750 3.58(2)   2326. 3.2138 3.5915
    42867. 0.88776 3.55(2)   2358. 3.2142 3.5605
    42880. 0.88803 3.59(2)   2336. 3.2147 3.6017
    42893. 0.88829 3.68(2)   2257. 3.2151 3.6754
    42906. 0.88856 3.68(2)   2255. 3.2156 3.6997
    42919. 0.88883 3.68(2)   2254. 3.2160 3.6812
    42932. 0.88909 3.62(2)   2309. 3.2164 3.6853
    42945. 0.88936 3.66(2)   2304. 3.2169 3.7525
    42957. 0.88963 3.92(2)   2176. 3.2173 3.9736
    42970. 0.88990 4.48(2)   1870. 3.2178 4.4660
    42983. 0.89016 5.06(3)   1606. 3.2182 4.9653
    42996. 0.89043 5.00(3)   1649. 3.2186 5.0071
    43009. 0.89070 4.64(2)   1801. 3.2191 4.7506
    43022. 0.89096 4.48(2)   1835. 3.2195 4.5050
    43035. 0.89123 4.19(2)   1981. 3.2200 4.2391
    43048. 0.89150 3.88(2)   2163. 3.2204 3.9482
    43061. 0.89177 3.70(2)   2245. 3.2208 3.7272
    43074. 0.89203 3.62(2)   2297. 3.2213 3.6018
    43086. 0.89230 3.53(2)   2373. 3.2217 3.5242
    43099. 0.89257 3.45(2)   2432. 3.2221 3.4478
    43112. 0.89284 3.38(2)   2491. 3.2226 3.3789
    43125. 0.89310 3.32(2)   2531. 3.2230 3.3316
    43138. 0.89337 3.34(2)   2504. 3.2234 3.3101
    43151. 0.89364 3.36(2)   2493. 3.2239 3.3354
    43164. 0.89391 3.44(2)   2440. 3.2243 3.4325
    43177. 0.89418 3.54(2)   2319. 3.2247 3.5408
    43190. 0.89445 3.57(2)   2312. 3.2252 3.5697
    43203. 0.89471 3.55(2)   2333. 3.2256 3.5447
    43216. 0.89498 3.49(2)   2401. 3.2260 3.5162
    43229. 0.89525 3.53(2)   2385. 3.2265 3.5317
    43242. 0.89552 3.61(2)   2309. 3.2269 3.6091
    43255. 0.89579 3.73(2)   2219. 3.2273 3.7166
    43268. 0.89606 3.81(2)   2199. 3.2277 3.8404
    43281. 0.89633 3.94(2)   2099. 3.2282 3.9782
    43294. 0.89659 4.02(2)   2067. 3.2286 4.0588
    43307. 0.89686 3.94(2)   2092. 3.2290 3.9803
    43320. 0.89713 3.77(2)   2208. 3.2294 3.8008
    43333. 0.89740 3.67(2)   2281. 3.2299 3.6709
    43346. 0.89767 3.69(2)   2277. 3.2303 3.6640
    43359. 0.89794 3.79(2)   2207. 3.2307 3.7630
    43372. 0.89821 3.87(2)   2144. 3.2311 3.8238
    43385. 0.89848 3.73(2)   2252. 3.2315 3.7348
    43398. 0.89875 3.60(2)   2313. 3.2320 3.5850
    43411. 0.89902 3.43(2)   2453. 3.2324 3.4658
    43424. 0.89929 3.40(2)   2463. 3.2328 3.3868
    43437. 0.89956 3.37(2)   2490. 3.2332 3.3375
    43450. 0.89983 3.31(2)   2522. 3.2336 3.3155
    43463. 0.90010 3.35(2)   2526. 3.2341 3.3405
    43476. 0.90037 3.49(2)   2399. 3.2345 3.4496
    43489. 0.90064 3.66(2)   2261. 3.2349 3.6080
    43502. 0.90091 3.72(2)   2245. 3.2353 3.6751
    43515. 0.90118 3.65(2)   2289. 3.2357 3.6245
    43528. 0.90145 3.56(2)   2351. 3.2361 3.5496
    43541. 0.90172 3.51(2)   2404. 3.2365 3.4883
    43554. 0.90199 3.46(2)   2436. 3.2370 3.4496
    43567. 0.90226 3.47(2)   2414. 3.2374 3.4548
    43580. 0.90253 3.52(2)   2387. 3.2378 3.5243
    43593. 0.90280 3.66(2)   2297. 3.2382 3.6635
    43607. 0.90307 3.79(2)   2200. 3.2386 3.8068
    43620. 0.90334 3.83(2)   2169. 3.2390 3.8143
    43633. 0.90362 3.71(2)   2263. 3.2394 3.7185
    43646. 0.90389 3.64(2)   2314. 3.2398 3.6411
    43659. 0.90416 3.59(2)   2329. 3.2402 3.5796
    43672. 0.90443 3.48(2)   2424. 3.2406 3.4999
    43685. 0.90470 3.42(2)   2459. 3.2411 3.4206
    43698. 0.90497 3.36(2)   2512. 3.2415 3.3632
    43711. 0.90524 3.32(2)   2560. 3.2419 3.3275
    43724. 0.90552 3.33(2)   2527. 3.2423 3.3079
    43738. 0.90579 3.32(2)   2502. 3.2427 3.3008
    43751. 0.90606 3.29(2)   2576. 3.2431 3.3086
    43764. 0.90633 3.32(2)   2535. 3.2435 3.3233
    43777. 0.90660 3.35(2)   2524. 3.2439 3.3305
    43790. 0.90687 3.37(2)   2541. 3.2443 3.3654
    43803. 0.90715 3.52(2)   2408. 3.2447 3.4997
    43816. 0.90742 3.72(2)   2249. 3.2451 3.6996
    43829. 0.90769 3.85(2)   2165. 3.2455 3.8177
    43843. 0.90796 3.84(2)   2201. 3.2459 3.8510
    43856. 0.90824 3.84(2)   2190. 3.2463 3.8767
    43869. 0.90851 3.79(2)   2219. 3.2467 3.8652
    43882. 0.90878 3.78(2)   2238. 3.2471 3.8247
    43895. 0.90905 3.86(2)   2205. 3.2475 3.8910
    43908. 0.90933 4.04(2)   2071. 3.2479 4.0510
    43922. 0.90960 4.10(2)   2063. 3.2483 4.1273
    43935. 0.90987 4.05(2)   2080. 3.2487 4.1067
    43948. 0.91015 3.97(2)   2133. 3.2491 4.0399
    43961. 0.91042 3.97(2)   2120. 3.2495 3.9756
    43974. 0.91069 3.94(2)   2128. 3.2499 3.9279
    43988. 0.91097 3.82(2)   2208. 3.2503 3.8338
    44001. 0.91124 3.72(2)   2268. 3.2507 3.7244
    44014. 0.91151 3.61(2)   2347. 3.2511 3.6256
    44027. 0.91179 3.53(2)   2405. 3.2515 3.5329
    44040. 0.91206 3.44(2)   2492. 3.2519 3.4683
    44054. 0.91233 3.45(2)   2452. 3.2522 3.4510
    44067. 0.91261 3.54(2)   2391. 3.2526 3.5070
    44080. 0.91288 3.69(2)   2299. 3.2530 3.6535
    44093. 0.91315 3.91(2)   2143. 3.2534 3.8196
    44106. 0.91343 3.88(2)   2184. 3.2538 3.8410
    44120. 0.91370 3.76(2)   2258. 3.2542 3.7306
    44133. 0.91398 3.67(2)   2332. 3.2546 3.6555
    44146. 0.91425 3.75(2)   2287. 3.2550 3.7255
    44159. 0.91453 3.88(2)   2166. 3.2554 3.8688
    44173. 0.91480 3.84(2)   2201. 3.2558 3.8658
    44186. 0.91507 3.70(2)   2298. 3.2562 3.7201
    44199. 0.91535 3.58(2)   2363. 3.2565 3.5869
    44212. 0.91562 3.53(2)   2417. 3.2569 3.5253
    44226. 0.91590 3.54(2)   2381. 3.2573 3.5125
    44239. 0.91617 3.48(2)   2430. 3.2577 3.4864
    44252. 0.91645 3.41(2)   2499. 3.2581 3.4296
    44265. 0.91672 3.40(2)   2515. 3.2585 3.3766
    44279. 0.91700 3.37(2)   2554. 3.2589 3.3507
    44292. 0.91727 3.45(2)   2504. 3.2592 3.3899
    44305. 0.91755 3.62(2)   2385. 3.2596 3.6029
    44319. 0.91782 4.03(2)   2117. 3.2600 4.0245
    44332. 0.91810 4.43(2)   1895. 3.2604 4.3700
    44345. 0.91837 4.42(2)   1931. 3.2608 4.4383
    44359. 0.91865 4.34(2)   1962. 3.2612 4.3194
    44372. 0.91893 4.11(2)   2075. 3.2616 4.1027
    44385. 0.91920 3.90(2)   2204. 3.2619 3.9002
    44398. 0.91948 3.84(2)   2244. 3.2623 3.8403
    44412. 0.91975 3.99(2)   2161. 3.2627 3.9800
    44425. 0.92003 4.16(2)   2040. 3.2631 4.1314
    44438. 0.92031 4.07(2)   2080. 3.2635 4.0650
    44452. 0.92058 3.89(2)   2202. 3.2638 3.8688
    44465. 0.92086 3.78(2)   2301. 3.2642 3.7480
    44478. 0.92113 3.89(2)   2234. 3.2646 3.8684
    44492. 0.92141 4.30(2)   1980. 3.2650 4.2207
    44505. 0.92169 4.47(2)   1882. 3.2654 4.4040
    44518. 0.92196 4.19(2)   2045. 3.2657 4.2121
    44532. 0.92224 3.91(2)   2199. 3.2661 3.9145
    44545. 0.92252 3.70(2)   2332. 3.2665 3.6897
    44559. 0.92279 3.51(2)   2472. 3.2669 3.5424
    44572. 0.92307 3.43(2)   2507. 3.2673 3.4477
    44585. 0.92335 3.42(2)   2504. 3.2676 3.3873
    44599. 0.92362 3.40(2)   2531. 3.2680 3.3500
    44612. 0.92390 3.35(2)   2573. 3.2684 3.3315
    44625. 0.92418 3.38(2)   2564. 3.2688 3.3439
    44639. 0.92446 3.49(2)   2493. 3.2691 3.4383
    44652. 0.92473 3.70(2)   2355. 3.2695 3.6702
    44666. 0.92501 3.98(2)   2155. 3.2699 3.9431
    44679. 0.92529 4.11(2)   2075. 3.2703 4.0505
    44692. 0.92557 4.00(2)   2167. 3.2706 3.9822
    44706. 0.92584 3.85(2)   2246. 3.2710 3.8538
    44719. 0.92612 3.72(2)   2325. 3.2714 3.7287
    44733. 0.92640 3.66(2)   2367. 3.2718 3.6516
    44746. 0.92668 3.74(2)   2327. 3.2721 3.6886
    44759. 0.92696 3.88(2)   2207. 3.2725 3.8395
    44773. 0.92723 3.89(2)   2208. 3.2729 3.9358
    44786. 0.92751 3.86(2)   2253. 3.2733 3.9000
    44800. 0.92779 3.92(2)   2215. 3.2736 3.9056
    44813. 0.92807 4.08(2)   2103. 3.2740 4.0419
    44827. 0.92835 4.17(2)   2049. 3.2744 4.1216
    44840. 0.92863 4.08(2)   2124. 3.2747 4.0685
    44854. 0.92890 4.06(2)   2165. 3.2751 4.0855
    44867. 0.92918 4.26(2)   2046. 3.2755 4.2752
    44880. 0.92946 4.50(2)   1904. 3.2759 4.5087
    44894. 0.92974 4.45(2)   1929. 3.2762 4.5422
    44907. 0.93002 4.27(2)   2015. 3.2766 4.3620
    44921. 0.93030 4.08(2)   2097. 3.2770 4.1279
    44934. 0.93058 3.89(2)   2235. 3.2773 3.9088
    44948. 0.93086 3.85(2)   2258. 3.2777 3.7802
    44961. 0.93114 4.02(2)   2196. 3.2781 3.9349
    44975. 0.93142 4.68(2)   1883. 3.2785 4.6495
    44988. 0.93170 5.74(3)   1456. 3.2788 5.6120
    45002. 0.93197 5.85(3)   1447. 3.2792 5.8470
    45015. 0.93225 5.32(3)   1602. 3.2796 5.3137
    45029. 0.93253 4.68(2)   1854. 3.2799 4.6984
    45042. 0.93281 4.27(2)   2048. 3.2803 4.2531
    45056. 0.93309 3.98(2)   2197. 3.2807 3.9548
    45069. 0.93337 3.76(2)   2329. 3.2810 3.7669
    45083. 0.93365 3.71(2)   2368. 3.2814 3.6613
    45096. 0.93393 3.73(2)   2364. 3.2818 3.6984
    45110. 0.93421 4.05(2)   2170. 3.2821 4.0220
    45123. 0.93449 4.51(2)   1877. 3.2825 4.4779
    45137. 0.93477 4.50(2)   1895. 3.2829 4.5596
    45151. 0.93506 4.20(2)   2063. 3.2832 4.2682
    45164. 0.93534 3.94(2)   2205. 3.2836 3.9731
    45178. 0.93562 3.89(2)   2235. 3.2840 3.8342
    45191. 0.93590 3.91(2)   2210. 3.2843 3.8597
    45205. 0.93618 3.96(2)   2202. 3.2847 3.9683
    45218. 0.93646 4.07(2)   2118. 3.2851 4.0572
    45232. 0.93674 4.06(2)   2132. 3.2854 4.0539
    45245. 0.93702 3.89(2)   2235. 3.2858 3.9230
    45259. 0.93730 3.74(2)   2324. 3.2862 3.7435
    45273. 0.93758 3.62(2)   2408. 3.2865 3.6126
    45286. 0.93786 3.58(2)   2441. 3.2869 3.5638
    45300. 0.93815 3.62(2)   2397. 3.2872 3.5732
    45313. 0.93843 3.66(2)   2409. 3.2876 3.6208
    45327. 0.93871 3.80(2)   2267. 3.2880 3.7367
    45341. 0.93899 3.87(2)   2218. 3.2883 3.8242
    45354. 0.93927 3.79(2)   2279. 3.2887 3.7583
    45368. 0.93955 3.60(2)   2448. 3.2891 3.6281
    45381. 0.93984 3.54(2)   2483. 3.2894 3.5491
    45395. 0.94012 3.54(2)   2472. 3.2898 3.5538
    45409. 0.94040 3.59(2)   2428. 3.2902 3.5973
    45422. 0.94068 3.59(2)   2412. 3.2905 3.5887
    45436. 0.94097 3.51(2)   2487. 3.2909 3.5216
    45449. 0.94125 3.45(2)   2547. 3.2912 3.4563
    45463. 0.94153 3.42(2)   2547. 3.2916 3.4281
    45477. 0.94181 3.42(2)   2555. 3.2920 3.4289
    45490. 0.94209 3.42(2)   2551. 3.2923 3.4212
    45504. 0.94238 3.37(2)   2604. 3.2927 3.3967
    45518. 0.94266 3.40(2)   2586. 3.2931 3.3834
    45531. 0.94294 3.40(2)   2619. 3.2934 3.4156
    45545. 0.94323 3.57(2)   2458. 3.2938 3.5277
    45559. 0.94351 3.79(2)   2317. 3.2941 3.7145
    45572. 0.94379 4.05(2)   2185. 3.2945 4.0180
    45586. 0.94408 4.47(2)   1932. 3.2949 4.4309
    45600. 0.94436 4.73(2)   1811. 3.2952 4.6797
    45613. 0.94464 4.62(2)   1881. 3.2956 4.6312
    45627. 0.94493 4.46(2)   1966. 3.2960 4.4744
    45641. 0.94521 4.36(2)   2016. 3.2963 4.3888
    45654. 0.94549 4.40(2)   1969. 3.2967 4.3839
    45668. 0.94578 4.35(2)   2010. 3.2970 4.3540
    45682. 0.94606 4.40(2)   1993. 3.2974 4.4230
    45696. 0.94634 4.69(2)   1827. 3.2978 4.6698
    45709. 0.94663 4.80(2)   1771. 3.2981 4.7776
    45723. 0.94691 4.53(2)   1908. 3.2985 4.5668
    45737. 0.94720 4.25(2)   2039. 3.2988 4.2781
    45750. 0.94748 4.14(2)   2095. 3.2992 4.1222
    45764. 0.94776 4.00(2)   2171. 3.2996 4.0168
    45778. 0.94805 3.84(2)   2260. 3.2999 3.8494
    45792. 0.94833 3.71(2)   2332. 3.3003 3.6800
    45805. 0.94862 3.58(2)   2440. 3.3006 3.5739
    45819. 0.94890 3.55(2)   2461. 3.3010 3.5446
    45833. 0.94919 3.57(2)   2437. 3.3014 3.5635
    45847. 0.94947 3.61(2)   2405. 3.3017 3.5708
    45860. 0.94976 3.52(2)   2487. 3.3021 3.5307
    45874. 0.95004 3.46(2)   2530. 3.3024 3.4677
    45888. 0.95033 3.45(2)   2518. 3.3028 3.4157
    45902. 0.95061 3.41(2)   2588. 3.3032 3.3845
    45915. 0.95090 3.42(2)   2539. 3.3035 3.3840
    45929. 0.95118 3.45(2)   2523. 3.3039 3.4322
    45943. 0.95147 3.56(2)   2426. 3.3042 3.5164
    45957. 0.95175 3.60(2)   2387. 3.3046 3.6045
    45970. 0.95204 3.68(2)   2337. 3.3050 3.6690
    45984. 0.95233 3.66(2)   2357. 3.3053 3.6690
    45998. 0.95261 3.63(2)   2382. 3.3057 3.6397
    46012. 0.95290 3.64(2)   2370. 3.3060 3.6583
    46026. 0.95318 3.75(2)   2280. 3.3064 3.7333
    46039. 0.95347 3.82(2)   2232. 3.3068 3.7689
    46053. 0.95375 3.75(2)   2289. 3.3071 3.7120
    46067. 0.95404 3.67(2)   2353. 3.3075 3.6580
    46081. 0.95433 3.71(2)   2325. 3.3078 3.6391
    46095. 0.95461 3.62(2)   2401. 3.3082 3.6196
    46109. 0.95490 3.62(2)   2392. 3.3086 3.6141
    46122. 0.95519 3.63(2)   2370. 3.3089 3.6098
    46136. 0.95547 3.64(2)   2381. 3.3093 3.6067
    46150. 0.95576 3.73(2)   2329. 3.3096 3.7035
    46164. 0.95605 3.91(2)   2205. 3.3100 3.9310
    46178. 0.95633 4.11(2)   2058. 3.3104 4.1069
    46192. 0.95662 4.06(2)   2074. 3.3107 4.0452
    46205. 0.95691 3.86(2)   2223. 3.3111 3.8431
    46219. 0.95719 3.67(2)   2352. 3.3115 3.6653
    46233. 0.95748 3.56(2)   2419. 3.3118 3.5558
    46247. 0.95777 3.53(2)   2423. 3.3122 3.5133
    46261. 0.95806 3.53(2)   2417. 3.3125 3.5179
    46275. 0.95834 3.55(2)   2386. 3.3129 3.5217
    46289. 0.95863 3.53(2)   2436. 3.3133 3.5347
    46303. 0.95892 3.63(2)   2380. 3.3136 3.6392
    46317. 0.95921 3.86(2)   2219. 3.3140 3.8218
    46330. 0.95949 4.05(2)   2115. 3.3143 4.0019
    46344. 0.95978 4.25(2)   2000. 3.3147 4.2309
    46358. 0.96007 4.43(2)   1892. 3.3151 4.4141
    46372. 0.96036 4.30(2)   1976. 3.3154 4.3444
    46386. 0.96065 4.13(2)   2070. 3.3158 4.1512
    46400. 0.96094 4.11(2)   2080. 3.3161 4.0643
    46414. 0.96122 4.18(2)   2034. 3.3165 4.0751
    46428. 0.96151 4.21(2)   2043. 3.3169 4.1528
    46442. 0.96180 4.60(2)   1874. 3.3172 4.5655
    46456. 0.96209 5.38(3)   1550. 3.3176 5.3509
    46470. 0.96238 5.98(3)   1385. 3.3180 5.9792
    46484. 0.96267 6.20(3)   1315. 3.3183 6.1971
    46497. 0.96296 5.97(3)   1367. 3.3187 5.9938
    46511. 0.96324 5.41(3)   1548. 3.3190 5.4473
    46525. 0.96353 4.81(2)   1755. 3.3194 4.8445
    46539. 0.96382 4.39(2)   1954. 3.3198 4.3869
    46553. 0.96411 4.17(2)   2061. 3.3201 4.1463
    46567. 0.96440 4.14(2)   2073. 3.3205 4.1054
    46581. 0.96469 4.25(2)   1987. 3.3209 4.1746
    46595. 0.96498 4.19(2)   1998. 3.3212 4.1666
    46609. 0.96527 3.98(2)   2133. 3.3216 3.9909
    46623. 0.96556 3.78(2)   2262. 3.3219 3.7809
    46637. 0.96585 3.65(2)   2354. 3.3223 3.6369
    46651. 0.96614 3.64(2)   2355. 3.3227 3.5955
    46665. 0.96643 3.71(2)   2284. 3.3230 3.6831
    46679. 0.96672 3.83(2)   2191. 3.3234 3.7993
    46693. 0.96701 3.77(2)   2259. 3.3238 3.7950
    46707. 0.96730 3.74(2)   2274. 3.3241 3.7403
    46721. 0.96759 3.76(2)   2255. 3.3245 3.7163
    46735. 0.96788 3.69(2)   2311. 3.3249 3.6633
    46749. 0.96817 3.59(2)   2381. 3.3252 3.5715
    46763. 0.96846 3.49(2)   2478. 3.3256 3.4899
    46777. 0.96875 3.45(2)   2501. 3.3260 3.4345
    46791. 0.96904 3.41(2)   2517. 3.3263 3.3995
    46805. 0.96933 3.39(2)   2550. 3.3267 3.3782
    46819. 0.96962 3.36(2)   2567. 3.3270 3.3670
    46833. 0.96991 3.40(2)   2504. 3.3274 3.3680
    46847. 0.97020 3.40(2)   2563. 3.3278 3.4017
    46862. 0.97050 3.53(2)   2473. 3.3281 3.5252
    46876. 0.97079 3.82(2)   2232. 3.3285 3.7703
    46890. 0.97108 4.05(2)   2080. 3.3289 3.9966
    46904. 0.97137 4.04(2)   2107. 3.3292 4.0082
    46918. 0.97166 3.89(2)   2208. 3.3296 3.8821
    46932. 0.97195 3.77(2)   2302. 3.3300 3.7406
    46946. 0.97224 3.62(2)   2411. 3.3303 3.6257
    46960. 0.97254 3.57(2)   2433. 3.3307 3.5771
    46974. 0.97283 3.62(2)   2395. 3.3311 3.6207
    46988. 0.97312 3.69(2)   2333. 3.3314 3.6928
    47002. 0.97341 3.67(2)   2355. 3.3318 3.7032
    47016. 0.97370 3.71(2)   2356. 3.3322 3.7249
    47030. 0.97400 3.87(2)   2218. 3.3326 3.8280
    47045. 0.97429 3.91(2)   2210. 3.3329 3.8881
    47059. 0.97458 3.90(2)   2215. 3.3333 3.8865
    47073. 0.97487 3.92(2)   2201. 3.3337 3.9453
    47087. 0.97517 3.97(2)   2149. 3.3340 3.9834
    47101. 0.97546 3.86(2)   2234. 3.3344 3.8831
    47115. 0.97575 3.71(2)   2342. 3.3348 3.7220
    47129. 0.97604 3.58(2)   2422. 3.3351 3.5908
    47143. 0.97634 3.53(2)   2463. 3.3355 3.5041
    47158. 0.97663 3.48(2)   2501. 3.3359 3.4517
    47172. 0.97692 3.43(2)   2542. 3.3363 3.4226
    47186. 0.97722 3.40(2)   2557. 3.3366 3.4060
    47200. 0.97751 3.42(2)   2542. 3.3370 3.4003
    47214. 0.97780 3.41(2)   2586. 3.3374 3.4297
    47228. 0.97810 3.55(2)   2472. 3.3377 3.5348
    47243. 0.97839 3.76(2)   2311. 3.3381 3.6976
    47257. 0.97868 3.87(2)   2235. 3.3385 3.7942
    47271. 0.97898 3.83(2)   2281. 3.3389 3.8104
    47285. 0.97927 3.83(2)   2273. 3.3392 3.8556
    47299. 0.97956 3.88(2)   2244. 3.3396 3.9111
    47313. 0.97986 3.94(2)   2225. 3.3400 3.9253
    47328. 0.98015 3.93(2)   2215. 3.3404 3.9167
    47342. 0.98045 3.91(2)   2237. 3.3407 3.8766
    47356. 0.98074 3.86(2)   2265. 3.3411 3.8258
    47370. 0.98103 3.89(2)   2246. 3.3415 3.8391
    47384. 0.98133 3.97(2)   2208. 3.3419 3.9301
    47399. 0.98162 4.14(2)   2097. 3.3422 4.0672
    47413. 0.98192 4.24(2)   2051. 3.3426 4.1836
    47427. 0.98221 4.45(2)   1985. 3.3430 4.3956
    47441. 0.98251 4.82(2)   1779. 3.3434 4.7693
    47456. 0.98280 4.97(2)   1709. 3.3437 4.8880
    47470. 0.98310 4.66(2)   1870. 3.3441 4.6111
    47484. 0.98339 4.32(2)   2032. 3.3445 4.2991
    47498. 0.98369 4.19(2)   2083. 3.3449 4.1837
    47513. 0.98398 4.16(2)   2079. 3.3452 4.1611
    47527. 0.98428 4.04(2)   2136. 3.3456 4.0486
    47541. 0.98457 3.84(2)   2284. 3.3460 3.8631
    47555. 0.98487 3.67(2)   2368. 3.3464 3.6948
    47570. 0.98516 3.54(2)   2481. 3.3468 3.5763
    47584. 0.98546 3.49(2)   2519. 3.3471 3.5009
    47598. 0.98575 3.44(2)   2558. 3.3475 3.4550
    47612. 0.98605 3.44(2)   2555. 3.3479 3.4342
    47627. 0.98635 3.44(2)   2568. 3.3483 3.4608
    47641. 0.98664 3.59(2)   2433. 3.3487 3.5883
    47655. 0.98694 3.79(2)   2296. 3.3490 3.8048
    47670. 0.98723 4.02(2)   2170. 3.3494 3.9995
    47684. 0.98753 4.24(2)   2079. 3.3498 4.2214
    47698. 0.98783 4.62(2)   1877. 3.3502 4.5398
    47713. 0.98812 4.72(2)   1837. 3.3506 4.6826
    47727. 0.98842 4.56(2)   1910. 3.3510 4.5793
    47741. 0.98872 4.39(2)   1978. 3.3513 4.4042
    47755. 0.98901 4.09(2)   2125. 3.3517 4.1645
    47770. 0.98931 3.87(2)   2244. 3.3521 3.9197
    47784. 0.98961 3.72(2)   2357. 3.3525 3.7453
    47798. 0.98990 3.63(2)   2420. 3.3529 3.6482
    47813. 0.99020 3.61(2)   2429. 3.3533 3.6139
    47827. 0.99050 3.65(2)   2407. 3.3536 3.6492
    47842. 0.99080 3.80(2)   2338. 3.3540 3.8499
    47856. 0.99109 4.26(2)   2048. 3.3544 4.2509
    47870. 0.99139 4.68(2)   1816. 3.3548 4.5890
    47885. 0.99169 4.69(2)   1866. 3.3552 4.6762
    47899. 0.99198 4.73(2)   1827. 3.3556 4.7193
    47913. 0.99228 4.74(2)   1811. 3.3560 4.6799
    47928. 0.99258 4.41(2)   1967. 3.3564 4.4238
    47942. 0.99288 4.16(2)   2091. 3.3567 4.1427
    47956. 0.99318 4.01(2)   2186. 3.3571 3.9927
    47971. 0.99347 3.94(2)   2220. 3.3575 3.9694
    47985. 0.99377 3.96(2)   2175. 3.3579 3.9686
    48000. 0.99407 3.90(2)   2201. 3.3583 3.8947
    48014. 0.99437 3.78(2)   2302. 3.3587 3.7955
    48028. 0.99467 3.73(2)   2313. 3.3591 3.7205
    48043. 0.99497 3.69(2)   2354. 3.3595 3.6967
    48057. 0.99526 3.78(2)   2308. 3.3599 3.7763
    48072. 0.99556 3.85(2)   2240. 3.3603 3.8652
    48086. 0.99586 3.78(2)   2290. 3.3607 3.8153
    48101. 0.99616 3.66(2)   2364. 3.3610 3.6848
    48115. 0.99646 3.56(2)   2437. 3.3614 3.5745
    48129. 0.99676 3.51(2)   2486. 3.3618 3.5077
    48144. 0.99706 3.50(2)   2481. 3.3622 3.5010
    48158. 0.99736 3.58(2)   2420. 3.3626 3.6044
    48173. 0.99766 3.81(2)   2264. 3.3630 3.7844
    48187. 0.99795 3.87(2)   2223. 3.3634 3.8459
    48202. 0.99825 3.73(2)   2325. 3.3638 3.7465
    48216. 0.99855 3.63(2)   2386. 3.3642 3.6202
    48231. 0.99885 3.53(2)   2438. 3.3646 3.5295
    48245. 0.99915 3.48(2)   2510. 3.3650 3.4713
    48259. 0.99945 3.44(2)   2540. 3.3654 3.4330
    48274. 0.99975 3.44(2)   2525. 3.3658 3.4109
    48288. 1.00005 3.39(2)   2552. 3.3662 3.4036
    48303. 1.00035 3.39(2)   2566. 3.3666 3.4205
    48317. 1.00065 3.46(2)   2496. 3.3670 3.4619
    48332. 1.00095 3.51(2)   2475. 3.3674 3.4948
    48346. 1.00125 3.52(2)   2464. 3.3678 3.5055
    48361. 1.00155 3.55(2)   2428. 3.3682 3.5259
    48375. 1.00185 3.61(2)   2432. 3.3686 3.5922
    48390. 1.00216 3.77(2)   2310. 3.3690 3.7457
    48404. 1.00246 3.95(2)   2177. 3.3694 3.9207
    48419. 1.00276 3.96(2)   2153. 3.3698 3.9389
    48433. 1.00306 3.80(2)   2273. 3.3702 3.8063
    48448. 1.00336 3.63(2)   2383. 3.3706 3.6651
    48463. 1.00366 3.55(2)   2464. 3.3710 3.5760
    48477. 1.00396 3.56(2)   2441. 3.3714 3.5617
    48492. 1.00426 3.60(2)   2412. 3.3718 3.6296
    48506. 1.00456 3.67(2)   2337. 3.3722 3.6922
    48521. 1.00486 3.66(2)   2369. 3.3727 3.6809
    48535. 1.00517 3.68(2)   2347. 3.3731 3.6868
    48550. 1.00547 3.79(2)   2274. 3.3735 3.7750
    48564. 1.00577 3.82(2)   2240. 3.3739 3.8362
    48579. 1.00607 3.77(2)   2278. 3.3743 3.7859
    48594. 1.00637 3.61(2)   2417. 3.3747 3.6878
    48608. 1.00668 3.56(2)   2436. 3.3751 3.5955
    48623. 1.00698 3.54(2)   2428. 3.3755 3.5245
    48637. 1.00728 3.45(2)   2508. 3.3759 3.4781
    48652. 1.00758 3.44(2)   2510. 3.3763 3.4591
    48667. 1.00788 3.46(2)   2498. 3.3767 3.4661
    48681. 1.00819 3.51(2)   2469. 3.3772 3.4782
    48696. 1.00849 3.50(2)   2497. 3.3776 3.4884
    48710. 1.00879 3.52(2)   2478. 3.3780 3.5296
    48725. 1.00909 3.56(2)   2453. 3.3784 3.5941
    48740. 1.00940 3.64(2)   2388. 3.3788 3.6275
    48754. 1.00970 3.69(2)   2375. 3.3792 3.6706
    48769. 1.01000 3.84(2)   2283. 3.3796 3.8826
    48783. 1.01031 4.18(2)   2059. 3.3801 4.2185
    48798. 1.01061 4.25(2)   2018. 3.3805 4.3112
    48813. 1.01091 4.04(2)   2147. 3.3809 4.1086
    48827. 1.01122 3.85(2)   2254. 3.3813 3.8691
    48842. 1.01152 3.70(2)   2339. 3.3817 3.7052
    48857. 1.01182 3.61(2)   2403. 3.3821 3.6262
    48871. 1.01213 3.59(2)   2439. 3.3826 3.6393
    48886. 1.01243 3.69(2)   2356. 3.3830 3.7082
    48901. 1.01273 3.76(2)   2305. 3.3834 3.7474
    48915. 1.01304 3.78(2)   2320. 3.3838 3.7602
    48930. 1.01334 4.04(2)   2174. 3.3843 3.9378
    48945. 1.01365 4.54(2)   1927. 3.3847 4.4990
    48959. 1.01395 5.35(3)   1576. 3.3851 5.2420
    48974. 1.01425 5.53(3)   1519. 3.3855 5.4706
    48989. 1.01456 5.11(2)   1688. 3.3859 5.1078
    49003. 1.01486 4.76(2)   1835. 3.3864 4.7777
    49018. 1.01517 4.65(2)   1849. 3.3868 4.7117
    49033. 1.01547 4.64(2)   1849. 3.3872 4.6954
    49048. 1.01578 4.53(2)   1901. 3.3876 4.5828
    49062. 1.01608 4.33(2)   1970. 3.3881 4.3610
    49077. 1.01639 4.03(2)   2150. 3.3885 4.0919
    49092. 1.01669 3.84(2)   2249. 3.3889 3.8585
    49106. 1.01700 3.67(2)   2360. 3.3894 3.6923
    49121. 1.01730 3.55(2)   2443. 3.3898 3.5840
    49136. 1.01761 3.50(2)   2468. 3.3902 3.5156
    49151. 1.01791 3.48(2)   2480. 3.3906 3.4763
    49165. 1.01822 3.44(2)   2500. 3.3911 3.4676
    49180. 1.01852 3.46(2)   2482. 3.3915 3.4900
    49195. 1.01883 3.49(2)   2468. 3.3919 3.5082
    49210. 1.01913 3.47(2)   2479. 3.3924 3.4931
    49224. 1.01944 3.47(2)   2486. 3.3928 3.4687
    49239. 1.01975 3.49(2)   2459. 3.3932 3.4753
    49254. 1.02005 3.62(2)   2349. 3.3937 3.5629
    49269. 1.02036 3.74(2)   2277. 3.3941 3.7208
    49283. 1.02066 3.81(2)   2229. 3.3945 3.8134
    49298. 1.02097 3.78(2)   2264. 3.3950 3.8125
    49313. 1.02128 3.79(2)   2264. 3.3954 3.8090
    49328. 1.02158 3.84(2)   2208. 3.3959 3.7913
    49343. 1.02189 3.76(2)   2271. 3.3963 3.7526
    49357. 1.02220 3.77(2)   2255. 3.3967 3.7438
    49372. 1.02250 3.73(2)   2304. 3.3972 3.7354
    49387. 1.02281 3.69(2)   2352. 3.3976 3.7437
    49402. 1.02312 3.88(2)   2210. 3.3981 3.8741
    49417. 1.02342 4.15(2)   2051. 3.3985 4.0950
    49432. 1.02373 4.32(2)   1989. 3.3989 4.3062
    49446. 1.02404 4.57(2)   1855. 3.3994 4.5351
    49461. 1.02434 4.69(2)   1795. 3.3998 4.6279
    49476. 1.02465 4.62(2)   1837. 3.4003 4.5456
    49491. 1.02496 4.57(2)   1874. 3.4007 4.5253
    49506. 1.02527 4.57(2)   1841. 3.4012 4.4876
    49521. 1.02557 4.32(2)   1988. 3.4016 4.3026
    49535. 1.02588 4.10(2)   2092. 3.4020 4.1010
    49550. 1.02619 3.97(2)   2138. 3.4025 3.9440
    49565. 1.02650 3.87(2)   2209. 3.4029 3.8386
    49580. 1.02681 3.82(2)   2231. 3.4034 3.8251
    49595. 1.02711 3.84(2)   2210. 3.4038 3.8436
    49610. 1.02742 3.88(2)   2222. 3.4043 3.8617
    49625. 1.02773 4.03(2)   2113. 3.4047 4.0038
    49640. 1.02804 4.32(2)   1952. 3.4052 4.2308
    49654. 1.02835 4.34(2)   1941. 3.4056 4.2847
    49669. 1.02866 4.16(2)   2042. 3.4061 4.1228
    49684. 1.02896 3.97(2)   2156. 3.4065 3.9128
    49699. 1.02927 3.80(2)   2267. 3.4070 3.7754
    49714. 1.02958 3.77(2)   2274. 3.4074 3.7393
    49729. 1.02989 3.79(2)   2266. 3.4079 3.7630
    49744. 1.03020 3.82(2)   2250. 3.4084 3.8035
    49759. 1.03051 3.82(2)   2236. 3.4088 3.8154
    49774. 1.03082 3.74(2)   2274. 3.4093 3.7456
    49789. 1.03113 3.66(2)   2325. 3.4097 3.6429
    49804. 1.03144 3.58(2)   2393. 3.4102 3.5653
    49819. 1.03175 3.53(2)   2448. 3.4106 3.5166
    49833. 1.03206 3.49(2)   2464. 3.4111 3.4839
    49848. 1.03237 3.43(2)   2536. 3.4116 3.4620
    49863. 1.03268 3.42(2)   2524. 3.4120 3.4510
    49878. 1.03299 3.47(2)   2464. 3.4125 3.4622
    49893. 1.03330 3.55(2)   2440. 3.4129 3.5351
    49908. 1.03361 3.74(2)   2302. 3.4134 3.7083
    49923. 1.03392 4.00(2)   2140. 3.4139 3.9357
    49938. 1.03423 4.18(2)   2054. 3.4143 4.1550
    49953. 1.03454 4.34(2)   1961. 3.4148 4.3123
    49968. 1.03485 4.37(2)   1935. 3.4153 4.3147
    49983. 1.03516 4.27(2)   1986. 3.4157 4.2296
    49998. 1.03547 4.10(2)   2100. 3.4162 4.0906
    50013. 1.03578 3.97(2)   2163. 3.4167 3.9420
    50028. 1.03609 3.92(2)   2221. 3.4171 3.9224
    50043. 1.03640 4.09(2)   2115. 3.4176 4.0848
    50058. 1.03671 4.21(2)   2025. 3.4181 4.1973
    50073. 1.03702 4.10(2)   2083. 3.4185 4.0761
    50088. 1.03733 3.89(2)   2190. 3.4190 3.8710
    50103. 1.03764 3.74(2)   2308. 3.4195 3.7165
    50118. 1.03796 3.63(2)   2381. 3.4200 3.6291
    50133. 1.03827 3.60(2)   2417. 3.4204 3.6116
    50148. 1.03858 3.74(2)   2312. 3.4209 3.7222
    50163. 1.03889 3.99(2)   2135. 3.4214 3.9964
    50178. 1.03920 4.23(2)   1995. 3.4219 4.2267
    50194. 1.03951 4.15(2)   2053. 3.4223 4.1798
    50209. 1.03983 3.94(2)   2179. 3.4228 3.9691
    50224. 1.04014 3.79(2)   2283. 3.4233 3.7793
    50239. 1.04045 3.67(2)   2351. 3.4238 3.6555
    50254. 1.04076 3.59(2)   2418. 3.4242 3.5999
    50269. 1.04107 3.63(2)   2398. 3.4247 3.6416
    50284. 1.04139 3.80(2)   2238. 3.4252 3.7634
    50299. 1.04170 3.87(2)   2203. 3.4257 3.8187
    50314. 1.04201 3.78(2)   2261. 3.4262 3.7631
    50329. 1.04232 3.74(2)   2314. 3.4266 3.7394
    50344. 1.04264 3.89(2)   2191. 3.4271 3.8396
    50359. 1.04295 3.98(2)   2141. 3.4276 3.9565
    50375. 1.04326 3.97(2)   2156. 3.4281 3.9564
    50390. 1.04358 3.91(2)   2209. 3.4286 3.9298
    50405. 1.04389 3.95(2)   2173. 3.4291 3.9589
    50420. 1.04420 3.97(2)   2181. 3.4295 3.9884
    50435. 1.04452 3.94(2)   2172. 3.4300 3.9347
    50450. 1.04483 3.85(2)   2239. 3.4305 3.8339
    50465. 1.04514 3.80(2)   2252. 3.4310 3.7754
    50480. 1.04546 3.77(2)   2277. 3.4315 3.7594
    50496. 1.04577 3.74(2)   2279. 3.4320 3.7368
    50511. 1.04608 3.67(2)   2317. 3.4325 3.6912
    50526. 1.04640 3.63(2)   2353. 3.4330 3.6621
    50541. 1.04671 3.65(2)   2350. 3.4335 3.6868
    50556. 1.04703 3.73(2)   2257. 3.4340 3.7226
    50571. 1.04734 3.72(2)   2269. 3.4345 3.7136
    50587. 1.04765 3.68(2)   2318. 3.4349 3.7004
    50602. 1.04797 3.68(2)   2293. 3.4354 3.7268
    50617. 1.04828 3.73(2)   2279. 3.4359 3.7278
    50632. 1.04860 3.68(2)   2322. 3.4364 3.6761
    50647. 1.04891 3.62(2)   2369. 3.4369 3.6524
    50662. 1.04923 3.68(2)   2323. 3.4374 3.7056
    50678. 1.04954 3.76(2)   2254. 3.4379 3.7693
    50693. 1.04986 3.78(2)   2262. 3.4384 3.8021
    50708. 1.05017 3.89(2)   2197. 3.4389 3.9203
    50723. 1.05049 4.12(2)   2036. 3.4394 4.1103
    50738. 1.05080 4.12(2)   2033. 3.4399 4.1353
    50754. 1.05112 3.94(2)   2157. 3.4404 3.9775
    50769. 1.05143 3.77(2)   2275. 3.4409 3.8026
    50784. 1.05175 3.64(2)   2357. 3.4414 3.6775
    50799. 1.05206 3.58(2)   2369. 3.4419 3.5970
    50815. 1.05238 3.56(2)   2386. 3.4425 3.5518
    50830. 1.05270 3.59(2)   2381. 3.4430 3.5621
    50845. 1.05301 3.71(2)   2285. 3.4435 3.7056
    50860. 1.05333 4.01(2)   2092. 3.4440 4.0002
    50876. 1.05364 4.21(2)   1975. 3.4445 4.2011
    50891. 1.05396 4.17(2)   2004. 3.4450 4.1467
    50906. 1.05428 4.06(2)   2094. 3.4455 4.0803
    50921. 1.05459 4.23(2)   2001. 3.4460 4.2470
    50937. 1.05491 4.49(2)   1840. 3.4465 4.5285
    50952. 1.05522 4.59(2)   1809. 3.4470 4.6296
    50967. 1.05554 4.47(2)   1865. 3.4475 4.5289
    50983. 1.05586 4.42(2)   1909. 3.4481 4.4296
    50998. 1.05618 4.49(2)   1864. 3.4486 4.4857
    51013. 1.05649 4.55(2)   1811. 3.4491 4.5163
    51028. 1.05681 4.30(2)   1937. 3.4496 4.3255
    51044. 1.05713 4.07(2)   2043. 3.4501 4.0602
    51059. 1.05744 3.82(2)   2191. 3.4506 3.8513
    51074. 1.05776 3.67(2)   2300. 3.4512 3.7128
    51090. 1.05808 3.58(2)   2367. 3.4517 3.6269
    51105. 1.05840 3.55(2)   2363. 3.4522 3.5778
    51120. 1.05871 3.51(2)   2386. 3.4527 3.5534
    51136. 1.05903 3.52(2)   2390. 3.4532 3.5560
    51151. 1.05935 3.57(2)   2355. 3.4538 3.5850
    51166. 1.05967 3.62(2)   2317. 3.4543 3.6046
    51182. 1.05998 3.62(2)   2301. 3.4548 3.5906
    51197. 1.06030 3.56(2)   2357. 3.4553 3.5808
    51212. 1.06062 3.61(2)   2323. 3.4559 3.6053
    51228. 1.06094 3.60(2)   2323. 3.4564 3.6333
    51243. 1.06126 3.60(2)   2323. 3.4569 3.6263
    51259. 1.06158 3.61(2)   2308. 3.4574 3.6188
    51274. 1.06189 3.60(2)   2330. 3.4580 3.6303
    51289. 1.06221 3.58(2)   2333. 3.4585 3.6220
    51305. 1.06253 3.60(2)   2319. 3.4590 3.5922
    51320. 1.06285 3.55(2)   2348. 3.4596 3.5669
    51336. 1.06317 3.50(2)   2399. 3.4601 3.5433
    51351. 1.06349 3.48(2)   2398. 3.4606 3.5193
    51366. 1.06381 3.46(2)   2408. 3.4612 3.5009
    51382. 1.06413 3.41(2)   2462. 3.4617 3.4893
    51397. 1.06445 3.45(2)   2404. 3.4622 3.4817
    51413. 1.06476 3.46(2)   2404. 3.4628 3.4784
    51428. 1.06508 3.46(2)   2429. 3.4633 3.4781
    51443. 1.06540 3.43(2)   2458. 3.4638 3.4837
    51459. 1.06572 3.51(2)   2380. 3.4644 3.5097
    51474. 1.06604 3.53(2)   2366. 3.4649 3.5824
    51490. 1.06636 3.71(2)   2257. 3.4655 3.7050
    51505. 1.06668 3.85(2)   2183. 3.4660 3.8934
    51521. 1.06700 4.17(2)   2006. 3.4665 4.1837
    51536. 1.06732 4.45(2)   1849. 3.4671 4.4145
    51552. 1.06764 4.38(2)   1889. 3.4676 4.3802
    51567. 1.06796 4.18(2)   2000. 3.4682 4.2276
    51582. 1.06828 4.05(2)   2049. 3.4687 4.0855
    51598. 1.06861 3.89(2)   2140. 3.4692 3.9298
    51613. 1.06893 3.72(2)   2251. 3.4698 3.7823
    51629. 1.06925 3.63(2)   2317. 3.4703 3.6756
    51644. 1.06957 3.57(2)   2319. 3.4709 3.6069
    51660. 1.06989 3.55(2)   2349. 3.4714 3.5670
    51675. 1.07021 3.54(2)   2393. 3.4720 3.5659
    51691. 1.07053 3.69(2)   2294. 3.4725 3.6779
    51706. 1.07085 4.07(2)   2063. 3.4731 4.0383
    51722. 1.07117 4.65(2)   1791. 3.4736 4.6279
    51737. 1.07149 5.33(3)   1551. 3.4742 5.2841
    51753. 1.07182 6.00(3)   1359. 3.4747 5.9337
    51768. 1.07214 6.43(3)   1251. 3.4753 6.3449
    51784. 1.07246 6.38(3)   1270. 3.4758 6.3135
    51800. 1.07278 5.89(3)   1379. 3.4764 5.8483
    51815. 1.07310 5.13(3)   1620. 3.4770 5.1679
    51831. 1.07342 4.56(2)   1829. 3.4775 4.5835
    51846. 1.07375 4.16(2)   2010. 3.4781 4.1847
    51862. 1.07407 3.90(2)   2146. 3.4786 3.9298
    51877. 1.07439 3.73(2)   2257. 3.4792 3.7707
    51893. 1.07471 3.66(2)   2300. 3.4797 3.6811
    51908. 1.07504 3.61(2)   2316. 3.4803 3.6440
    51924. 1.07536 3.57(2)   2349. 3.4809 3.6253
    51940. 1.07568 3.57(2)   2331. 3.4814 3.5976
    51955. 1.07600 3.52(2)   2386. 3.4820 3.5667
    51971. 1.07633 3.49(2)   2419. 3.4826 3.5401
    51986. 1.07665 3.50(2)   2392. 3.4831 3.5212
    52002. 1.07697 3.49(2)   2378. 3.4837 3.5087
    52018. 1.07730 3.50(2)   2384. 3.4843 3.5008
    52033. 1.07762 3.49(2)   2390. 3.4848 3.4960
    52049. 1.07794 3.48(2)   2376. 3.4854 3.4935
    52064. 1.07827 3.46(2)   2413. 3.4860 3.4941
    52080. 1.07859 3.45(2)   2420. 3.4865 3.4992
    52096. 1.07891 3.48(2)   2405. 3.4871 3.5152
    52111. 1.07924 3.52(2)   2369. 3.4877 3.5436
    52127. 1.07956 3.54(2)   2353. 3.4882 3.5625
    52143. 1.07988 3.50(2)   2404. 3.4888 3.5532
    52158. 1.08021 3.51(2)   2360. 3.4894 3.5362
    52174. 1.08053 3.50(2)   2394. 3.4900 3.5292
    52189. 1.08086 3.50(2)   2389. 3.4905 3.5384
    52205. 1.08118 3.53(2)   2338. 3.4911 3.5639
    52221. 1.08151 3.55(2)   2353. 3.4917 3.5839
    52236. 1.08183 3.56(2)   2333. 3.4923 3.5745
    52252. 1.08215 3.51(2)   2385. 3.4928 3.5508
    52268. 1.08248 3.49(2)   2394. 3.4934 3.5313
    52283. 1.08280 3.48(2)   2384. 3.4940 3.5193
    52299. 1.08313 3.47(2)   2389. 3.4946 3.5123
    52315. 1.08345 3.44(2)   2432. 3.4952 3.5089
    52331. 1.08378 3.47(2)   2393. 3.4957 3.5075
    52346. 1.08410 3.45(2)   2406. 3.4963 3.5074
    52362. 1.08443 3.47(2)   2398. 3.4969 3.5097
    52378. 1.08476 3.50(2)   2371. 3.4975 3.5152
    52393. 1.08508 3.47(2)   2407. 3.4981 3.5249
    52409. 1.08541 3.50(2)   2391. 3.4987 3.5566
    52425. 1.08573 3.60(2)   2324. 3.4993 3.6673
    52441. 1.08606 3.82(2)   2200. 3.4998 3.8988
    52456. 1.08638 4.19(2)   1957. 3.5004 4.1313
    52472. 1.08671 4.29(2)   1931. 3.5010 4.2223
    52488. 1.08704 4.53(2)   1870. 3.5016 4.5078
    52503. 1.08736 5.37(3)   1542. 3.5022 5.4151
    52519. 1.08769 6.37(3)   1234. 3.5028 6.3173
    52535. 1.08801 6.26(3)   1280. 3.5034 6.2667
    52551. 1.08834 5.70(3)   1435. 3.5040 5.7038
    52567. 1.08867 5.25(3)   1563. 3.5046 5.2290
    52582. 1.08899 4.82(2)   1705. 3.5052 4.8719
    52598. 1.08932 4.55(2)   1802. 3.5058 4.5723
    52614. 1.08965 4.25(2)   1947. 3.5064 4.2737
    52630. 1.08997 3.97(2)   2102. 3.5070 4.0121
    52645. 1.09030 3.80(2)   2181. 3.5076 3.8288
    52661. 1.09063 3.65(2)   2268. 3.5081 3.7117
    52677. 1.09096 3.62(2)   2303. 3.5087 3.6382
    52693. 1.09128 3.57(2)   2338. 3.5093 3.5925
    52709. 1.09161 3.55(2)   2339. 3.5099 3.5660
    52724. 1.09194 3.57(2)   2311. 3.5106 3.5618
    52740. 1.09227 3.59(2)   2338. 3.5112 3.6145
    52756. 1.09259 3.76(2)   2222. 3.5118 3.7778
    52772. 1.09292 3.95(2)   2065. 3.5124 3.9615
    52788. 1.09325 3.92(2)   2116. 3.5130 3.9730
    52804. 1.09358 3.82(2)   2162. 3.5136 3.8540
    52819. 1.09391 3.74(2)   2218. 3.5142 3.7460
    52835. 1.09423 3.68(2)   2268. 3.5148 3.6877
    52851. 1.09456 3.68(2)   2260. 3.5154 3.6761
    52867. 1.09489 3.70(2)   2261. 3.5160 3.7397
    52883. 1.09522 3.82(2)   2167. 3.5166 3.8598
    52899. 1.09555 3.90(2)   2107. 3.5172 3.9002
    52915. 1.09588 3.84(2)   2155. 3.5178 3.8466
    52930. 1.09621 3.82(2)   2166. 3.5184 3.8084
    52946. 1.09653 3.83(2)   2154. 3.5191 3.7906
    52962. 1.09686 3.81(2)   2174. 3.5197 3.7587
    52978. 1.09719 3.81(2)   2206. 3.5203 3.7868
    52994. 1.09752 4.05(2)   2090. 3.5209 4.0462
    53010. 1.09785 4.54(2)   1817. 3.5215 4.5238
    53026. 1.09818 4.98(3)   1624. 3.5221 4.8782
    53042. 1.09851 5.00(3)   1642. 3.5228 5.0101
    53058. 1.09884 4.97(3)   1631. 3.5234 4.9873
    53074. 1.09917 4.74(2)   1736. 3.5240 4.7360
    53089. 1.09950 4.36(2)   1889. 3.5246 4.3819
    53105. 1.09983 4.13(2)   2014. 3.5252 4.1100
    53121. 1.10016 4.03(2)   2068. 3.5258 4.0204
    53137. 1.10049 4.11(2)   2024. 3.5265 4.1102
    53153. 1.10082 4.18(2)   1964. 3.5271 4.1688
    53169. 1.10115 4.03(2)   2048. 3.5277 4.0525
    53185. 1.10148 3.89(2)   2112. 3.5283 3.8852
    53201. 1.10181 3.77(2)   2194. 3.5290 3.7702
    53217. 1.10214 3.71(2)   2204. 3.5296 3.7047
    53233. 1.10247 3.61(2)   2291. 3.5302 3.6566
    53249. 1.10280 3.62(2)   2285. 3.5308 3.6174
    53265. 1.10313 3.61(2)   2282. 3.5315 3.6005
    53281. 1.10346 3.61(2)   2292. 3.5321 3.6433
    53297. 1.10380 3.75(2)   2226. 3.5327 3.7940
    53313. 1.10413 3.89(2)   2115. 3.5334 3.9686
    53329. 1.10446 3.93(2)   2081. 3.5340 3.9820
    53345. 1.10479 3.84(2)   2142. 3.5346 3.8674
    53361. 1.10512 3.71(2)   2239. 3.5353 3.7635
    53377. 1.10545 3.73(2)   2225. 3.5359 3.7331
    53393. 1.10578 3.82(2)   2177. 3.5365 3.8172
    53409. 1.10612 4.06(2)   2015. 3.5372 4.0263
    53425. 1.10645 4.24(2)   1927. 3.5378 4.2274
    53441. 1.10678 4.22(2)   1947. 3.5384 4.2308
    53457. 1.10711 4.07(2)   2020. 3.5391 4.0594
    53473. 1.10744 3.93(2)   2092. 3.5397 3.8794
    53489. 1.10778 3.74(2)   2202. 3.5404 3.7549
    53505. 1.10811 3.63(2)   2265. 3.5410 3.6762
    53521. 1.10844 3.58(2)   2316. 3.5416 3.6272
    53537. 1.10877 3.58(2)   2292. 3.5423 3.5965
    53553. 1.10911 3.56(2)   2288. 3.5429 3.5775
    53569. 1.10944 3.51(2)   2346. 3.5436 3.5657
    53585. 1.10977 3.56(2)   2303. 3.5442 3.5586
    53601. 1.11011 3.58(2)   2290. 3.5448 3.5544
    53618. 1.11044 3.52(2)   2328. 3.5455 3.5520
    53634. 1.11077 3.52(2)   2321. 3.5461 3.5508
    53650. 1.11110 3.52(2)   2318. 3.5468 3.5509
    53666. 1.11144 3.54(2)   2317. 3.5474 3.5560
    53682. 1.11177 3.56(2)   2313. 3.5481 3.5822
    53698. 1.11211 3.66(2)   2243. 3.5487 3.6610
    53714. 1.11244 3.79(2)   2149. 3.5494 3.7699
    53730. 1.11277 3.81(2)   2144. 3.5500 3.8337
    53746. 1.11311 3.85(2)   2099. 3.5507 3.8630
    53762. 1.11344 3.88(2)   2080. 3.5513 3.8639
    53779. 1.11377 3.80(2)   2154. 3.5520 3.8035
    53795. 1.11411 3.72(2)   2199. 3.5526 3.7236
    53811. 1.11444 3.66(2)   2226. 3.5533 3.6643
    53827. 1.11478 3.60(2)   2254. 3.5539 3.6264
    53843. 1.11511 3.61(2)   2268. 3.5546 3.6067
    53859. 1.11545 3.66(2)   2231. 3.5553 3.6191
    53875. 1.11578 3.77(2)   2197. 3.5559 3.7388
    53892. 1.11612 4.23(2)   1957. 3.5566 4.1471
    53908. 1.11645 5.09(3)   1602. 3.5572 5.0325
    53924. 1.11679 6.21(3)   1279. 3.5579 6.2174
    53940. 1.11712 6.91(3)   1135. 3.5586 6.9352
    53956. 1.11746 6.81(3)   1153. 3.5592 6.7897
    53973. 1.11779 6.11(3)   1312. 3.5599 6.0987
    53989. 1.11813 5.32(3)   1522. 3.5605 5.2882
    54005. 1.11846 4.69(2)   1726. 3.5612 4.6583
    54021. 1.11880 4.23(2)   1922. 3.5619 4.2482
    54037. 1.11913 4.02(2)   1995. 3.5625 3.9918
    54054. 1.11947 3.81(2)   2159. 3.5632 3.8330
    54070. 1.11981 3.77(2)   2134. 3.5639 3.7416
    54086. 1.12014 3.79(2)   2129. 3.5645 3.7273
    54102. 1.12048 3.88(2)   2088. 3.5652 3.8818
    54118. 1.12081 4.23(2)   1871. 3.5659 4.2276
    54135. 1.12115 4.42(2)   1795. 3.5665 4.4440
    54151. 1.12149 4.35(2)   1829. 3.5672 4.3278
    54167. 1.12182 4.13(2)   1953. 3.5679 4.1295
    54183. 1.12216 4.07(2)   1990. 3.5685 4.0735
    54200. 1.12250 4.29(2)   1872. 3.5692 4.2013
    54216. 1.12283 4.58(2)   1766. 3.5699 4.5369
    54232. 1.12317 5.17(3)   1551. 3.5706 5.2090
    54248. 1.12351 5.75(3)   1364. 3.5712 5.8661
    54265. 1.12384 5.79(3)   1348. 3.5719 5.8291
    54281. 1.12418 5.28(3)   1513. 3.5726 5.2631
    54297. 1.12452 4.78(2)   1690. 3.5733 4.7089
    54314. 1.12486 4.52(2)   1801. 3.5739 4.4480
    54330. 1.12519 4.70(2)   1730. 3.5746 4.6780
    54346. 1.12553 5.28(3)   1485. 3.5753 5.2909
    54362. 1.12587 5.53(3)   1401. 3.5760 5.5402
    54379. 1.12621 5.21(3)   1511. 3.5766 5.1736
    54395. 1.12654 4.74(2)   1685. 3.5773 4.7207
    54411. 1.12688 4.45(2)   1809. 3.5780 4.4635
    54428. 1.12722 4.40(2)   1832. 3.5787 4.3731
    54444. 1.12756 4.37(2)   1824. 3.5794 4.3362
    54460. 1.12790 4.21(2)   1891. 3.5801 4.2067
    54477. 1.12824 4.02(2)   1994. 3.5807 4.0132
    54493. 1.12857 3.87(2)   2063. 3.5814 3.8563
    54509. 1.12891 3.76(2)   2131. 3.5821 3.7544
    54526. 1.12925 3.71(2)   2152. 3.5828 3.6915
    54542. 1.12959 3.67(2)   2158. 3.5835 3.6545
    54559. 1.12993 3.67(2)   2169. 3.5842 3.6421
    54575. 1.13027 3.69(2)   2173. 3.5849 3.6679
    54591. 1.13061 3.78(2)   2118. 3.5855 3.7522
    54608. 1.13095 3.92(2)   2041. 3.5862 3.9237
    54624. 1.13129 4.20(2)   1881. 3.5869 4.1469
    54640. 1.13163 4.27(2)   1849. 3.5876 4.2329
    54657. 1.13196 4.14(2)   1926. 3.5883 4.1269
    54673. 1.13230 4.03(2)   1977. 3.5890 3.9779
    54690. 1.13264 3.86(2)   2062. 3.5897 3.8570
    54706. 1.13298 3.74(2)   2143. 3.5904 3.7655
    54722. 1.13332 3.69(2)   2187. 3.5911 3.7027
    54739. 1.13366 3.63(2)   2214. 3.5918 3.6627
    54755. 1.13400 3.65(2)   2197. 3.5925 3.6384
    54772. 1.13434 3.63(2)   2196. 3.5932 3.6265
    54788. 1.13468 3.66(2)   2164. 3.5939 3.6333
    54805. 1.13503 3.71(2)   2154. 3.5946 3.6823
    54821. 1.13537 3.84(2)   2088. 3.5953 3.7898
    54837. 1.13571 3.95(2)   2020. 3.5960 3.9493
    54854. 1.13605 4.16(2)   1926. 3.5966 4.2004
    54870. 1.13639 4.46(2)   1765. 3.5973 4.4419
    54887. 1.13673 4.49(2)   1752. 3.5981 4.4480
    54903. 1.13707 4.33(2)   1834. 3.5988 4.2683
    54920. 1.13741 4.06(2)   1981. 3.5995 4.0599
    54936. 1.13775 3.91(2)   2051. 3.6002 3.9098
    54953. 1.13809 3.87(2)   2050. 3.6009 3.8524
    54969. 1.13844 3.83(2)   2077. 3.6016 3.8670
    54986. 1.13878 3.87(2)   2046. 3.6023 3.8612
    55002. 1.13912 3.77(2)   2114. 3.6030 3.8005
    55019. 1.13946 3.73(2)   2132. 3.6037 3.7363
    55035. 1.13980 3.69(2)   2142. 3.6044 3.6995
    55052. 1.14014 3.67(2)   2157. 3.6051 3.6896
    55068. 1.14049 3.70(2)   2142. 3.6058 3.6955
    55085. 1.14083 3.83(2)   2086. 3.6065 3.7349
    55101. 1.14117 4.02(2)   2017. 3.6072 3.9728
    55118. 1.14151 4.68(2)   1714. 3.6079 4.7032
    55134. 1.14186 5.68(3)   1342. 3.6086 5.6388
    55151. 1.14220 5.94(3)   1284. 3.6093 5.8726
    55167. 1.14254 5.38(3)   1464. 3.6101 5.3970
    55184. 1.14288 4.90(3)   1614. 3.6108 4.8505
    55200. 1.14323 4.44(2)   1778. 3.6115 4.4486
    55217. 1.14357 4.14(2)   1924. 3.6122 4.1780
    55234. 1.14391 3.97(2)   1986. 3.6129 4.0219
    55250. 1.14426 3.94(2)   1997. 3.6136 3.9352
    55267. 1.14460 3.89(2)   2039. 3.6143 3.8983
    55283. 1.14494 3.92(2)   2020. 3.6151 3.9209
    55300. 1.14529 4.01(2)   1976. 3.6158 3.9956
    55317. 1.14563 4.24(2)   1871. 3.6165 4.1983
    55333. 1.14597 4.67(2)   1696. 3.6172 4.6440
    55350. 1.14632 5.38(3)   1457. 3.6179 5.3955
    55366. 1.14666 6.17(3)   1230. 3.6186 6.0963
    55383. 1.14701 6.21(3)   1225. 3.6194 6.1596
    55400. 1.14735 5.73(3)   1352. 3.6201 5.7460
    55416. 1.14769 5.13(3)   1521. 3.6208 5.1700
    55433. 1.14804 4.63(2)   1697. 3.6215 4.6392
    55449. 1.14838 4.20(2)   1887. 3.6223 4.2632
    55466. 1.14873 4.00(2)   1954. 3.6230 4.0247
    55483. 1.14907 3.86(2)   2027. 3.6237 3.8764
    55499. 1.14942 3.77(2)   2060. 3.6244 3.7846
    55516. 1.14976 3.75(2)   2074. 3.6251 3.7283
    55533. 1.15011 3.71(2)   2111. 3.6259 3.6952
    55549. 1.15045 3.71(2)   2129. 3.6266 3.6842
    55566. 1.15080 3.77(2)   2090. 3.6273 3.7267
    55583. 1.15114 3.98(2)   1984. 3.6281 3.9352
    55599. 1.15149 4.49(2)   1744. 3.6288 4.4540
    55616. 1.15183 5.13(3)   1484. 3.6295 5.0620
    55633. 1.15218 5.37(3)   1431. 3.6302 5.3146
    55649. 1.15252 5.53(3)   1407. 3.6310 5.5011
    55666. 1.15287 5.89(3)   1285. 3.6317 5.8726
    55683. 1.15322 5.87(3)   1281. 3.6324 5.8362
    55699. 1.15356 5.37(3)   1446. 3.6332 5.3859
    55716. 1.15391 5.08(3)   1528. 3.6339 5.0657
    55733. 1.15425 4.84(3)   1588. 3.6346 4.8485
    55750. 1.15460 4.48(2)   1729. 3.6354 4.5340
    55766. 1.15495 4.22(2)   1835. 3.6361 4.2200
    55783. 1.15529 3.97(2)   1979. 3.6368 4.0003
    55800. 1.15564 3.88(2)   2008. 3.6376 3.8652
    55817. 1.15599 3.81(2)   2041. 3.6383 3.8024
    55833. 1.15633 3.88(2)   2033. 3.6390 3.8683
    55850. 1.15668 4.13(2)   1896. 3.6398 4.1573
    55867. 1.15703 4.55(2)   1679. 3.6405 4.4964
    55884. 1.15738 4.68(3)   1658. 3.6412 4.6063
    55900. 1.15772 4.90(3)   1611. 3.6420 4.8451
    55917. 1.15807 5.75(3)   1360. 3.6427 5.7969
    55934. 1.15842 7.02(3)   1054. 3.6434 7.0475
    55951. 1.15877 7.26(3)   1018. 3.6442 7.2926
    55967. 1.15911 6.46(3)   1175. 3.6449 6.4332
    55984. 1.15946 5.42(3)   1432. 3.6457 5.4469
    56001. 1.15981 4.74(3)   1656. 3.6464 4.7620
    56018. 1.16016 4.31(2)   1810. 3.6471 4.3349
    56035. 1.16050 4.03(2)   1929. 3.6479 4.0719
    56051. 1.16085 3.91(2)   1985. 3.6486 3.9100
    56068. 1.16120 3.79(2)   2032. 3.6494 3.8106
    56085. 1.16155 3.76(2)   2052. 3.6501 3.7496
    56102. 1.16190 3.70(2)   2089. 3.6509 3.7124
    56119. 1.16225 3.68(2)   2120. 3.6516 3.6898
    56136. 1.16260 3.66(2)   2115. 3.6524 3.6771
    56152. 1.16294 3.71(2)   2082. 3.6531 3.6782
    56169. 1.16329 3.76(2)   2081. 3.6538 3.7403
    56186. 1.16364 4.03(2)   1936. 3.6546 4.0181
    56203. 1.16399 4.57(2)   1667. 3.6553 4.5621
    56220. 1.16434 4.94(3)   1527. 3.6561 4.9045
    56237. 1.16469 4.75(3)   1601. 3.6568 4.7319
    56254. 1.16504 4.39(2)   1755. 3.6576 4.3787
    56270. 1.16539 4.10(2)   1880. 3.6583 4.1077
    56287. 1.16574 3.92(2)   1974. 3.6591 3.9364
    56304. 1.16609 3.78(2)   2055. 3.6598 3.8311
    56321. 1.16644 3.72(2)   2089. 3.6606 3.7667
    56338. 1.16679 3.70(2)   2089. 3.6613 3.7275
    56355. 1.16714 3.67(2)   2103. 3.6621 3.7039
    56372. 1.16749 3.64(2)   2130. 3.6628 3.6898
    56389. 1.16784 3.66(2)   2095. 3.6636 3.6819
    56406. 1.16819 3.64(2)   2120. 3.6643 3.6774
    56423. 1.16854 3.63(2)   2137. 3.6651 3.6753
    56439. 1.16889 3.67(2)   2097. 3.6659 3.6758
    56456. 1.16924 3.62(2)   2143. 3.6666 3.6786
    56473. 1.16959 3.70(2)   2080. 3.6674 3.7000
    56490. 1.16994 3.83(2)   2034. 3.6681 3.8300
    56507. 1.17029 4.23(2)   1851. 3.6689 4.2763
    56524. 1.17064 4.94(3)   1528. 3.6696 4.9675
    56541. 1.17100 5.29(3)   1430. 3.6704 5.3323
    56558. 1.17135 5.29(3)   1439. 3.6711 5.2981
    56575. 1.17170 5.16(3)   1477. 3.6719 5.1593
    56592. 1.17205 4.96(3)   1553. 3.6727 4.9840
    56609. 1.17240 5.02(3)   1546. 3.6734 5.0158
    56626. 1.17275 5.35(3)   1436. 3.6742 5.3924
    56643. 1.17311 5.79(3)   1306. 3.6749 5.8193
    56660. 1.17346 5.76(3)   1304. 3.6757 5.7973
    56677. 1.17381 5.32(3)   1431. 3.6765 5.2953
    56694. 1.17416 4.77(3)   1614. 3.6772 4.7955
    56711. 1.17451 4.56(2)   1693. 3.6780 4.5851
    56728. 1.17487 4.59(3)   1664. 3.6787 4.5974
    56745. 1.17522 4.53(2)   1684. 3.6795 4.5434
    56762. 1.17557 4.35(2)   1749. 3.6803 4.3378
    56779. 1.17593 4.15(2)   1855. 3.6810 4.1318
    56796. 1.17628 3.98(2)   1927. 3.6818 4.0324
    56813. 1.17663 4.00(2)   1902. 3.6826 4.0414
    56830. 1.17698 4.04(2)   1880. 3.6833 4.0563
    56847. 1.17734 3.94(2)   1933. 3.6841 3.9987
    56864. 1.17769 3.92(2)   1934. 3.6849 3.9058
    56881. 1.17804 3.84(2)   1981. 3.6856 3.8385
    56898. 1.17840 3.82(2)   1999. 3.6864 3.8382
    56915. 1.17875 3.93(2)   1913. 3.6872 3.9238
    56933. 1.17910 4.05(2)   1840. 3.6879 4.0088
    56950. 1.17946 4.01(2)   1895. 3.6887 4.0239
    56967. 1.17981 4.06(2)   1892. 3.6895 4.0876
    56984. 1.18017 4.29(2)   1792. 3.6902 4.2818
    57001. 1.18052 4.61(3)   1638. 3.6910 4.5979
    57018. 1.18087 4.91(3)   1503. 3.6918 4.9171
    57035. 1.18123 4.93(3)   1496. 3.6925 4.8943
    57052. 1.18158 4.61(3)   1622. 3.6933 4.5661
    57069. 1.18194 4.24(2)   1791. 3.6941 4.2467
    57086. 1.18229 4.00(2)   1905. 3.6948 4.0346
    57104. 1.18265 3.84(2)   1970. 3.6956 3.9041
    57121. 1.18300 3.80(2)   1978. 3.6964 3.8245
    57138. 1.18336 3.76(2)   2001. 3.6972 3.7768
    57155. 1.18371 3.70(2)   2041. 3.6979 3.7528
    57172. 1.18407 3.75(2)   2001. 3.6987 3.7557
    57189. 1.18442 3.80(2)   1992. 3.6995 3.7918
    57206. 1.18478 3.87(2)   1938. 3.7003 3.8673
    57224. 1.18513 3.96(2)   1894. 3.7010 3.9956
    57241. 1.18549 4.11(2)   1815. 3.7018 4.1019
    57258. 1.18584 4.10(2)   1825. 3.7026 4.1065
    57275. 1.18620 4.04(2)   1844. 3.7034 4.0367
    57292. 1.18656 3.93(2)   1917. 3.7041 3.9426
    57309. 1.18691 3.91(2)   1936. 3.7049 3.8954
    57327. 1.18727 4.05(2)   1876. 3.7057 3.9996
    57344. 1.18762 4.41(2)   1715. 3.7065 4.4055
    57361. 1.18798 5.01(3)   1481. 3.7072 4.9914
    57378. 1.18834 5.24(3)   1399. 3.7080 5.1745
    57396. 1.18869 4.90(3)   1520. 3.7088 4.8469
    57413. 1.18905 4.50(2)   1672. 3.7096 4.4433
    57430. 1.18941 4.19(2)   1797. 3.7103 4.1629
    57447. 1.18976 4.00(2)   1873. 3.7111 3.9902
    57464. 1.19012 3.89(2)   1942. 3.7119 3.8864
    57482. 1.19048 3.86(2)   1940. 3.7127 3.8343
    57499. 1.19084 3.95(2)   1911. 3.7135 3.8809
    57516. 1.19119 4.26(2)   1804. 3.7142 4.2316
    57533. 1.19155 5.04(3)   1480. 3.7150 5.0086
    57551. 1.19191 5.70(3)   1282. 3.7158 5.6536
    57568. 1.19227 5.74(3)   1294. 3.7166 5.7114
    57585. 1.19262 5.64(3)   1324. 3.7174 5.5782
    57602. 1.19298 5.69(3)   1334. 3.7181 5.6856
    57620. 1.19334 6.14(3)   1200. 3.7189 6.1555
    57637. 1.19370 6.42(3)   1125. 3.7197 6.3847
    57654. 1.19405 5.87(3)   1251. 3.7205 5.9088
    57672. 1.19441 5.23(3)   1440. 3.7213 5.2680
    57689. 1.19477 4.85(3)   1537. 3.7221 4.8653
    57706. 1.19513 4.58(3)   1628. 3.7228 4.5998
    57724. 1.19549 4.35(2)   1723. 3.7236 4.3374
    57741. 1.19585 4.15(2)   1800. 3.7244 4.1182
    57758. 1.19621 3.95(2)   1901. 3.7252 3.9767
    57776. 1.19657 3.92(2)   1917. 3.7260 3.9155
    57793. 1.19692 3.94(2)   1906. 3.7268 3.9385
    57810. 1.19728 4.03(2)   1860. 3.7275 4.0086
    57828. 1.19764 4.04(2)   1842. 3.7283 4.0198
    57845. 1.19800 4.01(2)   1854. 3.7291 3.9583
    57862. 1.19836 3.93(2)   1900. 3.7299 3.8984
    57880. 1.19872 3.94(2)   1909. 3.7307 3.9134
    57897. 1.19908 4.12(2)   1823. 3.7315 4.0928
    57914. 1.19944 4.46(2)   1675. 3.7323 4.4363
    57932. 1.19980 4.76(3)   1523. 3.7331 4.6583
    57949. 1.20016 4.60(3)   1601. 3.7338 4.5431
    57966. 1.20052 4.34(2)   1726. 3.7346 4.2869
    57984. 1.20088 4.14(2)   1796. 3.7354 4.0916
    58001. 1.20124 4.05(2)   1842. 3.7362 3.9895
    58019. 1.20160 4.08(2)   1857. 3.7370 4.0185
    58036. 1.20196 4.50(2)   1710. 3.7378 4.3480
    58053. 1.20232 5.52(3)   1430. 3.7386 5.4948
    58071. 1.20268 7.92(3)   936. 3.7394 8.0407
    58088. 1.20304 10.56(4) 645. 3.740 10.528
    58106. 1.20341 10.44(4) 668. 3.741 10.390
    58123. 1.20377 8.60(3)   842. 3.7417 8.4938
    58141. 1.20413 6.82(3)   1087. 3.7425 6.7487
    58158. 1.20449 5.62(3)   1328. 3.7433 5.6213
    58175. 1.20485 4.92(3)   1519. 3.7441 4.9558
    58193. 1.20521 4.51(3)   1640. 3.7449 4.5542
    58210. 1.20557 4.21(2)   1764. 3.7457 4.2784
    58228. 1.20593 4.03(2)   1835. 3.7465 4.0857
    58245. 1.20630 3.94(2)   1883. 3.7473 3.9607
    58263. 1.20666 3.87(2)   1893. 3.7481 3.8832
    58280. 1.20702 3.84(2)   1911. 3.7489 3.8358
    58298. 1.20738 3.79(2)   1941. 3.7496 3.8070
    58315. 1.20775 3.81(2)   1918. 3.7504 3.7899
    58333. 1.20811 3.83(2)   1894. 3.7512 3.7841
    58350. 1.20847 3.85(2)   1914. 3.7520 3.8093
    58368. 1.20883 3.94(2)   1863. 3.7528 3.9390
    58385. 1.20920 4.22(2)   1728. 3.7536 4.2119
    58403. 1.20956 4.44(3)   1638. 3.7544 4.4159
    58420. 1.20992 4.40(3)   1645. 3.7552 4.3895
    58438. 1.21028 4.41(3)   1638. 3.7560 4.3395
    58455. 1.21065 4.46(3)   1617. 3.7568 4.3930
    58473. 1.21101 4.48(3)   1613. 3.7576 4.4362
    58490. 1.21137 4.36(3)   1663. 3.7584 4.3582
    58508. 1.21174 4.22(2)   1720. 3.7592 4.2022
    58526. 1.21210 4.09(2)   1780. 3.7600 4.0785
    58543. 1.21246 4.03(2)   1790. 3.7608 4.0239
    58561. 1.21283 3.97(2)   1826. 3.7616 3.9929
    58578. 1.21319 3.97(2)   1798. 3.7623 3.9502
    58596. 1.21356 3.89(2)   1857. 3.7631 3.9078
    58613. 1.21392 3.89(2)   1870. 3.7639 3.8679
    58631. 1.21428 3.86(2)   1863. 3.7647 3.8333
    58649. 1.21465 3.78(2)   1918. 3.7655 3.8093
    58666. 1.21501 3.80(2)   1889. 3.7663 3.7960
    58684. 1.21538 3.84(2)   1888. 3.7671 3.8038
    58701. 1.21574 3.95(2)   1854. 3.7679 3.9159
    58719. 1.21611 4.37(2)   1676. 3.7687 4.3678
    58737. 1.21647 5.18(3)   1367. 3.7695 5.1808
    58754. 1.21684 5.75(3)   1204. 3.7703 5.6722
    58772. 1.21720 5.50(3)   1282. 3.7711 5.4335
    58789. 1.21757 4.98(3)   1435. 3.7719 4.9031
    58807. 1.21793 4.52(3)   1590. 3.7727 4.4736
    58825. 1.21830 4.22(2)   1698. 3.7735 4.2000
    58842. 1.21866 4.04(2)   1770. 3.7743 4.0338
    58860. 1.21903 3.91(2)   1840. 3.7751 3.9337
    58878. 1.21940 3.84(2)   1876. 3.7759 3.8762
    58895. 1.21976 3.88(2)   1855. 3.7767 3.8652
    58913. 1.22013 3.96(2)   1820. 3.7775 3.9803
    58931. 1.22049 4.31(3)   1648. 3.7783 4.3366
    58948. 1.22086 4.72(3)   1469. 3.7791 4.7231
    58966. 1.22123 4.69(3)   1492. 3.7799 4.7286
    58984. 1.22159 4.43(3)   1602. 3.7807 4.4601
    59001. 1.22196 4.20(2)   1704. 3.7815 4.2155
    59019. 1.22233 4.02(2)   1778. 3.7823 4.0816
    59037. 1.22269 4.00(2)   1786. 3.7831 4.0573
    59055. 1.22306 4.06(2)   1749. 3.7839 4.1002
    59072. 1.22343 4.10(2)   1734. 3.7847 4.1168
    59090. 1.22379 4.15(2)   1706. 3.7855 4.1337
    59108. 1.22416 4.28(3)   1659. 3.7863 4.3014
    59125. 1.22453 4.54(3)   1540. 3.7871 4.5419
    59143. 1.22489 4.59(3)   1513. 3.7879 4.5600
    59161. 1.22526 4.35(3)   1620. 3.7887 4.3659
    59179. 1.22563 4.17(2)   1695. 3.7895 4.1836
    59196. 1.22600 4.16(2)   1698. 3.7903 4.1526
    59214. 1.22637 4.24(3)   1652. 3.7911 4.2926
    59232. 1.22673 4.38(3)   1588. 3.7919 4.3958
    59250. 1.22710 4.27(3)   1631. 3.7927 4.2993
    59268. 1.22747 4.09(2)   1720. 3.7935 4.1299
    59285. 1.22784 3.97(2)   1778. 3.7943 4.0029
    59303. 1.22821 3.90(2)   1806. 3.7951 3.9267
    59321. 1.22858 3.86(2)   1823. 3.7959 3.8966
    59339. 1.22894 3.92(2)   1796. 3.7967 3.9504
    59356. 1.22931 4.12(2)   1684. 3.7975 4.1420
    59374. 1.22968 4.34(3)   1568. 3.7983 4.3522
    59392. 1.23005 4.34(3)   1573. 3.7991 4.3550
    59410. 1.23042 4.20(3)   1658. 3.7999 4.2071
    59428. 1.23079 4.08(2)   1694. 3.8007 4.0817
    59446. 1.23116 4.05(2)   1704. 3.8015 4.0617
    59463. 1.23153 4.07(2)   1703. 3.8023 4.1671
    59481. 1.23190 4.26(3)   1585. 3.8031 4.2839
    59499. 1.23227 4.21(3)   1623. 3.8039 4.2545
    59517. 1.23264 4.13(2)   1686. 3.8047 4.1498
    59535. 1.23301 4.10(2)   1687. 3.8055 4.1375
    59553. 1.23338 4.31(3)   1591. 3.8063 4.3358
    59571. 1.23375 4.64(3)   1448. 3.8071 4.6378
    59588. 1.23412 4.70(3)   1425. 3.8079 4.7117
    59606. 1.23449 4.50(3)   1512. 3.8087 4.5188
    59624. 1.23486 4.30(3)   1587. 3.8095 4.3020
    59642. 1.23523 4.21(3)   1626. 3.8103 4.1824
    59660. 1.23560 4.21(3)   1606. 3.8111 4.1478
    59678. 1.23597 4.21(3)   1602. 3.8119 4.1190
    59696. 1.23634 4.18(3)   1597. 3.8127 4.0475
    59714. 1.23671 4.12(3)   1654. 3.8135 3.9694
    59732. 1.23708 4.07(2)   1731. 3.8143 3.9133
    59749. 1.23745 4.02(2)   1778. 3.8151 3.8780
    59767. 1.23782 4.05(2)   1786. 3.8159 3.8564
    59785. 1.23820 4.04(2)   1784. 3.8167 3.8434
    59803. 1.23857 4.05(2)   1768. 3.8175 3.8358
    59821. 1.23894 4.02(2)   1773. 3.8183 3.8325
    59839. 1.23931 4.00(2)   1778. 3.8191 3.8409
    59857. 1.23968 4.11(2)   1716. 3.8199 3.9042
    59875. 1.24005 4.33(3)   1596. 3.8207 4.1006
    59893. 1.24043 4.51(3)   1358. 3.8215 4.3433
    59911. 1.24080 4.44(3)   1323. 3.8223 4.3834
    59929. 1.24117 4.37(3)   1299. 3.8231 4.2484
    59947. 1.24154 4.28(3)   1302. 3.8239 4.1426
    59965. 1.24192 4.28(3)   1309. 3.8247 4.1738
    59983. 1.24229 4.45(3)   1209. 3.8255 4.3192
    60001. 1.24266 4.48(3)   1186. 3.8263 4.3834
    60019. 1.24303 4.43(3)   1200. 3.8271 4.2770
    60037. 1.24341 4.19(3)   1287. 3.8279 4.1261
    60055. 1.24378 4.08(3)   1315. 3.8287 4.0144
    60073. 1.24415 3.97(3)   1353. 3.8295 3.9444
    60091. 1.24453 3.90(3)   1392. 3.8303 3.9017
    60109. 1.24490 3.89(3)   1375. 3.8311 3.8771
    60127. 1.24527 3.87(3)   1396. 3.8319 3.8720
    60145. 1.24565 3.89(3)   1400. 3.8327 3.9216
    60163. 1.24602 4.07(3)   1310. 3.8335 4.0774
    60181. 1.24639 4.22(3)   1252. 3.8343 4.2463
    60199. 1.24677 4.24(3)   1254. 3.8351 4.2472
    60217. 1.24714 4.18(3)   1274. 3.8359 4.1280
    60235. 1.24752 4.01(3)   1341. 3.8367 4.0186
    60253. 1.24789 3.93(3)   1377. 3.8375 3.9536
    60271. 1.24827 3.94(3)   1365. 3.8383 3.9394
    60290. 1.24864 4.01(3)   1353. 3.8391 3.9828
    60308. 1.24901 4.03(3)   1339. 3.8399 4.0393
    60326. 1.24939 4.04(3)   1351. 3.8407 4.0751
    60344. 1.24976 4.05(3)   1344. 3.8415 4.1254
    60362. 1.25014 4.12(3)   1322. 3.8423 4.1464
    60380. 1.25051 4.05(3)   1365. 3.8431 4.0870
    60398. 1.25089 3.98(3)   1379. 3.8439 4.0053
    60416. 1.25126 3.88(3)   1430. 3.8447 3.9507
    60434. 1.25164 3.91(3)   1434. 3.8455 3.9434
    60453. 1.25202 3.97(3)   1401. 3.8463 3.9963
    60471. 1.25239 4.01(3)   1395. 3.8471 4.0555
    60489. 1.25277 4.02(3)   1389. 3.8479 4.0440
    60507. 1.25314 3.92(3)   1421. 3.8487 3.9961
    60525. 1.25352 3.96(3)   1420. 3.8495 3.9893
    60543. 1.25390 4.03(3)   1399. 3.8503 4.0446
    60561. 1.25427 4.18(3)   1343. 3.8511 4.1126
    60580. 1.25465 4.43(3)   1334. 3.8519 4.3576
    60598. 1.25502 5.49(3)   1053. 3.8527 5.5508
    60616. 1.25540 7.84(4) 685. 3.854 8.028
    60634. 1.25578 9.64(4) 536. 3.854 9.656
    60652. 1.25615 8.80(4) 603. 3.855 8.852
    60671. 1.25653 7.17(4) 773. 3.856 7.152
    60689. 1.25691 5.92(3)   970. 3.8567 5.8579
    60707. 1.25729 5.02(3)   1146. 3.8575 5.0587
    60725. 1.25766 4.49(3)   1289. 3.8583 4.5789
    60743. 1.25804 4.28(3)   1361. 3.8591 4.2920
    60762. 1.25842 4.12(3)   1450. 3.8599 4.1208
    60780. 1.25880 4.05(3)   1502. 3.8607 4.0191
    60798. 1.25917 4.00(3)   1571. 3.8615 3.9620
    60816. 1.25955 4.02(3)   1596. 3.8623 3.9496
    60835. 1.25993 4.18(3)   1558. 3.8631 4.0680
    60853. 1.26031 4.65(3)   1453. 3.8639 4.5586
    60871. 1.26068 5.71(3)   1171. 3.8647 5.5677
    60889. 1.26106 6.89(3)   970. 3.8655 6.7983
    60908. 1.26144 7.95(4)   835. 3.8663 8.0150
    60926. 1.26182 8.67(4) 746. 3.867 8.701
    60944. 1.26220 8.17(4) 803. 3.868 8.093
    60962. 1.26258 6.84(3)   1004. 3.8686 6.7552
    60981. 1.26296 5.68(3)   1241. 3.8694 5.6399
    60999. 1.26333 4.93(3)   1426. 3.8702 4.9351
    61017. 1.26371 4.53(3)   1560. 3.8710 4.5266
    61036. 1.26409 4.32(3)   1637. 3.8718 4.3355
    61054. 1.26447 4.29(3)   1634. 3.8726 4.2903
    61072. 1.26485 4.26(3)   1652. 3.8734 4.2484
    61091. 1.26523 4.15(2)   1689. 3.8742 4.1481
    61109. 1.26561 4.04(2)   1750. 3.8750 4.0486
    61127. 1.26599 4.02(2)   1747. 3.8758 3.9837
    61146. 1.26637 3.98(2)   1781. 3.8766 3.9552
    61164. 1.26675 4.05(2)   1756. 3.8774 3.9978
    61182. 1.26713 4.26(2)   1671. 3.8782 4.2323
    61201. 1.26751 4.80(3)   1483. 3.8790 4.8226
    61219. 1.26789 5.60(3)   1259. 3.8798 5.6721
    61237. 1.26827 6.11(3)   1121. 3.8805 6.1925
    61256. 1.26865 5.99(3)   1145. 3.8813 5.9646
    61274. 1.26903 5.41(3)   1298. 3.8821 5.3651
    61292. 1.26941 4.95(3)   1429. 3.8829 4.8948
    61311. 1.26979 4.67(3)   1500. 3.8837 4.6724
    61329. 1.27018 4.56(3)   1520. 3.8845 4.5620
    61348. 1.27056 4.37(3)   1615. 3.8853 4.4140
    61366. 1.27094 4.24(2)   1667. 3.8861 4.2661
    61384. 1.27132 4.19(2)   1677. 3.8869 4.1944
    61403. 1.27170 4.18(2)   1671. 3.8877 4.1633
    61421. 1.27208 4.10(2)   1723. 3.8885 4.1533
    61440. 1.27246 4.22(3)   1662. 3.8892 4.2069
    61458. 1.27285 4.27(3)   1630. 3.8900 4.2745
    61477. 1.27323 4.33(3)   1608. 3.8908 4.2724
    61495. 1.27361 4.20(3)   1663. 3.8916 4.2438
    61513. 1.27399 4.18(3)   1655. 3.8924 4.1972
    61532. 1.27437 4.12(2)   1687. 3.8932 4.1190
    61550. 1.27476 4.09(2)   1704. 3.8940 4.0716
    61569. 1.27514 4.26(3)   1659. 3.8948 4.2139
    61587. 1.27552 4.79(3)   1476. 3.8956 4.8572
    61606. 1.27590 5.86(3)   1148. 3.8963 5.8764
    61624. 1.27629 6.22(3)   1071. 3.8971 6.2578
    61643. 1.27667 5.71(3)   1186. 3.8979 5.7453
    61661. 1.27705 5.06(3)   1361. 3.8987 5.0759
    61680. 1.27744 4.59(3)   1508. 3.8995 4.6105
    61698. 1.27782 4.31(3)   1612. 3.9003 4.3276
    61717. 1.27820 4.13(2)   1666. 3.9011 4.1587
    61735. 1.27859 4.08(2)   1671. 3.9019 4.0605
    61754. 1.27897 3.98(2)   1736. 3.9026 4.0060
    61772. 1.27935 3.98(2)   1716. 3.9034 3.9737
    61791. 1.27974 3.93(2)   1747. 3.9042 3.9505
    61809. 1.28012 3.90(2)   1778. 3.9050 3.9341
    61828. 1.28051 3.96(2)   1734. 3.9058 3.9248
    61846. 1.28089 3.98(2)   1716. 3.9066 3.9291
    61865. 1.28127 4.04(2)   1728. 3.9073 4.0088
    61884. 1.28166 4.37(3)   1600. 3.9081 4.3824
    61902. 1.28204 5.12(3)   1331. 3.9089 5.1549
    61921. 1.28243 5.74(3)   1137. 3.9097 5.6755
    61939. 1.28281 5.47(3)   1225. 3.9105 5.4392
    61958. 1.28320 4.98(3)   1360. 3.9113 4.9162
    61976. 1.28358 4.55(3)   1501. 3.9120 4.5179
    61995. 1.28397 4.30(3)   1572. 3.9128 4.2743
    62014. 1.28435 4.12(3)   1651. 3.9136 4.1359
    62032. 1.28474 4.05(2)   1690. 3.9144 4.0827
    62051. 1.28512 4.09(2)   1674. 3.9152 4.1067
    62069. 1.28551 4.15(3)   1618. 3.9159 4.1355
    62088. 1.28589 4.08(3)   1651. 3.9167 4.1009
    62107. 1.28628 4.07(3)   1653. 3.9175 4.0388
    62125. 1.28667 3.99(2)   1701. 3.9183 3.9917
    62144. 1.28705 3.93(2)   1747. 3.9191 3.9640
    62163. 1.28744 3.96(2)   1726. 3.9198 3.9525
    62181. 1.28782 3.96(2)   1720. 3.9206 3.9755
    62200. 1.28821 4.12(3)   1666. 3.9214 4.1358
    62219. 1.28860 4.56(3)   1489. 3.9222 4.5547
    62237. 1.28898 4.99(3)   1341. 3.9230 4.9554
    62256. 1.28937 4.96(3)   1352. 3.9237 4.9143
    62275. 1.28976 4.67(3)   1454. 3.9245 4.6061
    62293. 1.29015 4.33(3)   1582. 3.9253 4.3396
    62312. 1.29053 4.19(3)   1633. 3.9261 4.1723
    62331. 1.29092 4.03(2)   1705. 3.9268 4.0729
    62349. 1.29131 3.95(2)   1737. 3.9276 4.0143
    62368. 1.29169 3.97(2)   1709. 3.9284 3.9797
    62387. 1.29208 3.93(2)   1731. 3.9292 3.9596
    62406. 1.29247 3.91(2)   1745. 3.9299 3.9480
    62424. 1.29286 3.90(2)   1747. 3.9307 3.9415
    62443. 1.29325 3.86(2)   1775. 3.9315 3.9380
    62462. 1.29363 3.85(2)   1794. 3.9323 3.9362
    62480. 1.29402 3.91(2)   1734. 3.9330 3.9355
    62499. 1.29441 3.88(2)   1767. 3.9338 3.9362
    62518. 1.29480 3.87(2)   1752. 3.9346 3.9376
    62537. 1.29519 3.89(2)   1762. 3.9354 3.9379
    62555. 1.29558 3.90(2)   1748. 3.9361 3.9392
    62574. 1.29596 3.92(2)   1713. 3.9369 3.9413
    62593. 1.29635 3.91(2)   1753. 3.9377 3.9481
    62612. 1.29674 3.94(2)   1742. 3.9384 3.9665
    62631. 1.29713 4.01(2)   1697. 3.9392 3.9950
    62649. 1.29752 4.04(2)   1687. 3.9400 4.0435
    62668. 1.29791 4.28(3)   1612. 3.9407 4.2497
    62687. 1.29830 4.91(3)   1389. 3.9415 4.8738
    62706. 1.29869 5.96(3)   1125. 3.9423 5.9158
    62725. 1.29908 6.91(3)   942. 3.9431 6.7799
    62743. 1.29947 6.99(3)   944. 3.9438 6.7958
    62762. 1.29986 6.24(3)   1071. 3.9446 6.1240
    62781. 1.30025 5.42(3)   1246. 3.9454 5.3683
    62800. 1.30064 4.87(3)   1395. 3.9461 4.8148
    62819. 1.30103 4.47(3)   1516. 3.9469 4.4678
    62838. 1.30142 4.25(3)   1593. 3.9477 4.2618
    62856. 1.30181 4.13(3)   1618. 3.9484 4.1410
    62875. 1.30220 4.02(2)   1689. 3.9492 4.0716
    62894. 1.30259 4.02(2)   1667. 3.9499 4.0330
    62913. 1.30298 4.00(2)   1673. 3.9507 4.0150
    62932. 1.30337 3.99(2)   1680. 3.9515 4.0196
    62951. 1.30376 4.03(2)   1676. 3.9522 4.0879
    62970. 1.30415 4.28(3)   1595. 3.9530 4.3378
    62989. 1.30455 4.82(3)   1394. 3.9538 4.8268
    63007. 1.30494 5.30(3)   1233. 3.9545 5.2439
    63026. 1.30533 5.27(3)   1249. 3.9553 5.2358
    63045. 1.30572 5.03(3)   1344. 3.9561 5.0744
    63064. 1.30611 4.91(3)   1357. 3.9568 4.9421
    63083. 1.30650 4.72(3)   1402. 3.9576 4.7380
    63102. 1.30690 4.52(3)   1487. 3.9583 4.5513
    63121. 1.30729 4.67(3)   1458. 3.9591 4.6681
    63140. 1.30768 5.26(3)   1282. 3.9599 5.3931
    63159. 1.30807 6.41(3)   1000. 3.9606 6.4577
    63178. 1.30847 6.90(3)   918. 3.9614 6.8895
    63197. 1.30886 6.64(3)   978. 3.9621 6.6948
    63216. 1.30925 6.43(3)   1010. 3.9629 6.5110
    63235. 1.30964 6.19(3)   1042. 3.9636 6.1613
    63254. 1.31004 5.55(3)   1177. 3.9644 5.5219
    63273. 1.31043 4.96(3)   1324. 3.9652 4.9401
    63292. 1.31082 4.53(3)   1473. 3.9659 4.5693
    63311. 1.31122 4.42(3)   1495. 3.9667 4.4016
    63330. 1.31161 4.45(3)   1505. 3.9674 4.4904
    63349. 1.31200 4.79(3)   1372. 3.9682 4.8377
    63368. 1.31240 5.10(3)   1270. 3.9689 5.1036
    63387. 1.31279 4.99(3)   1305. 3.9697 4.9728
    63406. 1.31318 4.70(3)   1413. 3.9704 4.6825
    63425. 1.31358 4.66(3)   1441. 3.9712 4.5910
    63444. 1.31397 5.08(3)   1332. 3.9719 5.1072
    63463. 1.31437 6.30(3)   1036. 3.9727 6.4194
    63482. 1.31476 7.49(3)   841. 3.9735 7.5758
    63501. 1.31516 7.58(4)   837. 3.9742 7.5639
    63520. 1.31555 7.16(3)   931. 3.9750 7.0889
    63539. 1.31594 7.56(3)   881. 3.9757 7.6564
    63558. 1.31634 8.95(4) 695. 3.976 9.050
    63577. 1.31673 8.99(4) 690. 3.977 9.109
    63596. 1.31713 7.74(4)   825. 3.9780 7.6913
    63615. 1.31752 6.29(3)   1047. 3.9787 6.2617
    63634. 1.31792 5.33(3)   1241. 3.9794 5.3308
    63653. 1.31832 4.74(3)   1391. 3.9802 4.7787
    63672. 1.31871 4.45(3)   1476. 3.9809 4.4596
    63691. 1.31911 4.24(3)   1560. 3.9817 4.2821
    63711. 1.31950 4.12(3)   1593. 3.9824 4.1823
    63730. 1.31990 4.14(3)   1614. 3.9832 4.1312
    63749. 1.32029 4.10(3)   1617. 3.9839 4.1259
    63768. 1.32069 4.19(3)   1571. 3.9847 4.1392
    63787. 1.32109 4.13(3)   1587. 3.9854 4.1283
    63806. 1.32148 4.10(3)   1598. 3.9862 4.1054
    63825. 1.32188 4.07(3)   1600. 3.9869 4.0828
    63844. 1.32228 4.02(3)   1631. 3.9876 4.0570
    63864. 1.32267 4.03(3)   1632. 3.9884 4.0354
    63883. 1.32307 4.03(3)   1622. 3.9891 4.0212
    63902. 1.32347 4.01(3)   1630. 3.9899 4.0137
    63921. 1.32386 4.01(3)   1632. 3.9906 4.0206
    63940. 1.32426 4.14(3)   1601. 3.9914 4.1185
    63959. 1.32466 4.64(3)   1440. 3.9921 4.6041
    63979. 1.32506 5.69(3)   1138. 3.9928 5.6878
    63998. 1.32545 6.61(3)   947. 3.9936 6.5187
    64017. 1.32585 6.32(3)   1002. 3.9943 6.2549
    64036. 1.32625 5.53(3)   1179. 3.9950 5.5046
    64055. 1.32665 4.95(3)   1325. 3.9958 4.9270
    64075. 1.32704 4.68(3)   1412. 3.9965 4.6437
    64094. 1.32744 4.74(3)   1420. 3.9973 4.7719
    64113. 1.32784 5.54(3)   1193. 3.9980 5.5314
    64132. 1.32824 6.76(3)   934. 3.9987 6.6189
    64152. 1.32864 7.25(3)   860. 3.9995 7.0844
    64171. 1.32904 6.85(3)   926. 4.0002 6.8004
    64190. 1.32944 6.21(3)   1032. 4.0009 6.2310
    64209. 1.32983 5.55(3)   1158. 4.0017 5.5816
    64229. 1.33023 4.95(3)   1325. 4.0024 5.0056
    64248. 1.33063 4.56(3)   1429. 4.0031 4.6098
    64267. 1.33103 4.32(3)   1502. 4.0039 4.3687
    64286. 1.33143 4.21(3)   1540. 4.0046 4.2256
    64306. 1.33183 4.08(3)   1587. 4.0053 4.1407
    64325. 1.33223 4.04(3)   1593. 4.0061 4.0904
    64344. 1.33263 4.06(3)   1571. 4.0068 4.0606
    64364. 1.33303 4.04(3)   1594. 4.0075 4.0431
    64383. 1.33343 4.05(3)   1581. 4.0082 4.0328
    64402. 1.33383 4.03(3)   1584. 4.0090 4.0270
    64422. 1.33423 4.00(3)   1598. 4.0097 4.0239
    64441. 1.33463 4.08(3)   1554. 4.0104 4.0238
    64460. 1.33503 3.99(3)   1613. 4.0112 4.0247
    64480. 1.33543 4.05(3)   1588. 4.0119 4.0318
    64499. 1.33583 4.17(3)   1548. 4.0126 4.0791
    64518. 1.33623 4.54(3)   1435. 4.0133 4.3588
    64538. 1.33663 5.44(3)   1214. 4.0141 5.4559
    64557. 1.33704 7.47(4)   833. 4.0148 7.6627
    64576. 1.33744 9.29(4) 636. 4.016 9.335
    64596. 1.33784 8.99(4) 667. 4.016 8.956
    64615. 1.33824 7.65(4) 809. 4.017 7.520
    64635. 1.33864 6.45(3)   982. 4.0177 6.3202
    64654. 1.33904 5.78(3)   1098. 4.0184 5.7099
    64673. 1.33944 5.59(3)   1131. 4.0191 5.5173
    64693. 1.33985 5.65(3)   1110. 4.0198 5.5877
    64712. 1.34025 5.97(3)   1051. 4.0206 6.0397
    64732. 1.34065 6.54(3)   920. 4.0213 6.5374
    64751. 1.34105 6.37(3)   956. 4.0220 6.3257
    64770. 1.34145 5.60(3)   1120. 4.0227 5.6141
    64790. 1.34186 4.98(3)   1268. 4.0234 4.9942
    64809. 1.34226 4.63(3)   1359. 4.0242 4.6115
    64829. 1.34266 4.47(3)   1404. 4.0249 4.4610
    64848. 1.34307 4.53(3)   1399. 4.0256 4.6127
    64868. 1.34347 4.91(3)   1264. 4.0263 4.9883
    64887. 1.34387 5.05(3)   1218. 4.0270 5.1140
    64906. 1.34427 4.82(3)   1290. 4.0277 4.8602
    64926. 1.34468 4.55(3)   1381. 4.0285 4.5501
    64945. 1.34508 4.31(3)   1451. 4.0292 4.3409
    64965. 1.34548 4.19(3)   1496. 4.0299 4.2173
    64984. 1.34589 4.11(3)   1516. 4.0306 4.1458
    65004. 1.34629 4.01(3)   1573. 4.0313 4.1047
    65023. 1.34670 4.02(3)   1563. 4.0320 4.0824
    65043. 1.34710 4.05(3)   1552. 4.0327 4.0780
    65062. 1.34750 4.07(3)   1552. 4.0334 4.1145
    65082. 1.34791 4.17(3)   1505. 4.0342 4.2155
    65101. 1.34831 4.32(3)   1448. 4.0349 4.3050
    65121. 1.34872 4.25(3)   1468. 4.0356 4.2888
    65141. 1.34912 4.20(3)   1478. 4.0363 4.2173
    65160. 1.34953 4.08(3)   1553. 4.0370 4.1607
    65180. 1.34993 4.07(3)   1555. 4.0377 4.1282
    65199. 1.35034 4.03(3)   1564. 4.0384 4.1151
    65219. 1.35074 4.04(3)   1535. 4.0391 4.1143
    65238. 1.35115 4.04(3)   1549. 4.0398 4.1236
    65258. 1.35155 4.02(3)   1558. 4.0405 4.1447
    65277. 1.35196 4.10(3)   1528. 4.0412 4.1901
    65297. 1.35236 4.25(3)   1496. 4.0419 4.3363
    65317. 1.35277 4.73(3)   1380. 4.0426 4.9108
    65336. 1.35318 6.14(3)   1074. 4.0433 6.5568
    65356. 1.35358 9.15(4) 651. 4.044 9.205
    65375. 1.35399 11.25(4) 511. 4.045 10.876
    65395. 1.35439 10.46(4) 572. 4.045 10.441
    65415. 1.35480 9.26(4) 655. 4.046 9.261
    65434. 1.35521 8.00(4) 761. 4.047 7.980
    65454. 1.35561 6.57(3)   953. 4.0475 6.7037
    65474. 1.35602 5.63(3)   1114. 4.0482 5.7067
    65493. 1.35643 4.93(3)   1270. 4.0489 5.0626
    65513. 1.35683 4.56(3)   1370. 4.0496 4.6730
    65533. 1.35724 4.36(3)   1441. 4.0503 4.4410
    65552. 1.35765 4.24(3)   1478. 4.0510 4.3162
    65572. 1.35806 4.30(3)   1440. 4.0517 4.3267
    65592. 1.35846 4.55(3)   1363. 4.0524 4.5658
    65611. 1.35887 4.93(3)   1244. 4.0531 4.9150
    65631. 1.35928 5.01(3)   1225. 4.0538 4.9978
    65651. 1.35969 4.87(3)   1277. 4.0545 4.8192
    65670. 1.36009 4.71(3)   1314. 4.0552 4.6909
    65690. 1.36050 4.65(3)   1315. 4.0559 4.6411
    65710. 1.36091 4.56(3)   1354. 4.0566 4.5260
    65729. 1.36132 4.37(3)   1408. 4.0573 4.3716
    65749. 1.36173 4.24(3)   1465. 4.0580 4.2547
    65769. 1.36214 4.15(3)   1497. 4.0587 4.1868
    65789. 1.36255 4.16(3)   1492. 4.0594 4.1715
    65808. 1.36295 4.31(3)   1450. 4.0601 4.2651
    65828. 1.36336 4.62(3)   1347. 4.0607 4.5993
    65848. 1.36377 5.32(3)   1179. 4.0614 5.3784
    65868. 1.36418 6.36(3)   946. 4.0621 6.4322
    65887. 1.36459 6.91(3)   860. 4.0628 6.8860
    65907. 1.36500 6.68(3)   897. 4.0635 6.5924
    65927. 1.36541 6.22(3)   988. 4.0642 6.1077
    65947. 1.36582 5.88(3)   1043. 4.0649 5.8752
    65966. 1.36623 5.88(3)   1018. 4.0656 5.8579
    65986. 1.36664 5.66(3)   1054. 4.0662 5.6005
    66006. 1.36705 5.14(3)   1189. 4.0669 5.1165
    66026. 1.36746 4.66(3)   1306. 4.0676 4.7069
    66046. 1.36787 4.41(3)   1389. 4.0683 4.4490
    66065. 1.36828 4.23(3)   1454. 4.0690 4.3026
    66085. 1.36869 4.16(3)   1451. 4.0697 4.2301
    66105. 1.36910 4.16(3)   1456. 4.0703 4.1995
    66125. 1.36951 4.13(3)   1469. 4.0710 4.1689
    66145. 1.36992 4.07(3)   1506. 4.0717 4.1393
    66165. 1.37033 4.14(3)   1454. 4.0724 4.1195
    66184. 1.37074 4.05(3)   1506. 4.0731 4.1161
    66204. 1.37116 4.12(3)   1477. 4.0737 4.1563
    66224. 1.37157 4.32(3)   1406. 4.0744 4.2911
    66244. 1.37198 4.65(3)   1317. 4.0751 4.5319
    66264. 1.37239 5.32(3)   1171. 4.0758 5.1658
    66284. 1.37280 7.03(3)   867. 4.0764 7.0715
    66304. 1.37321 9.77(4) 574. 4.077 9.737
    66324. 1.37363 10.59(4) 519. 4.078 10.450
    66343. 1.37404 9.00(4) 641. 4.078 8.901
    66363. 1.37445 7.18(4)   829. 4.0792 7.0751
    66383. 1.37486 5.88(3)   1017. 4.0798 5.8406
    66403. 1.37528 5.07(3)   1190. 4.0805 5.1084
    66423. 1.37569 4.64(3)   1295. 4.0812 4.6824
    66443. 1.37610 4.38(3)   1379. 4.0818 4.4348
    66463. 1.37651 4.31(3)   1373. 4.0825 4.2909
    66483. 1.37693 4.14(3)   1448. 4.0832 4.2064
    66503. 1.37734 4.13(3)   1453. 4.0839 4.1579
    66523. 1.37775 4.10(3)   1453. 4.0845 4.1298
    66543. 1.37817 4.07(3)   1469. 4.0852 4.1137
    66563. 1.37858 4.07(3)   1480. 4.0859 4.1071
    66583. 1.37899 4.07(3)   1470. 4.0865 4.1033
    66603. 1.37941 4.12(3)   1444. 4.0872 4.1043
    66623. 1.37982 4.13(3)   1454. 4.0879 4.1693
    66643. 1.38024 4.31(3)   1393. 4.0885 4.3542
    66663. 1.38065 4.59(3)   1282. 4.0892 4.5612
    66683. 1.38106 4.58(3)   1289. 4.0899 4.5771
    66703. 1.38148 4.42(3)   1358. 4.0905 4.4419
    66723. 1.38189 4.32(3)   1388. 4.0912 4.3270
    66743. 1.38231 4.27(3)   1403. 4.0919 4.2935
    66763. 1.38272 4.30(3)   1391. 4.0925 4.3380
    66783. 1.38314 4.40(3)   1346. 4.0932 4.3971
    66803. 1.38355 4.45(3)   1349. 4.0939 4.4059
    66823. 1.38397 4.51(3)   1356. 4.0945 4.5118
    66843. 1.38438 5.05(3)   1226. 4.0952 5.1066
    66863. 1.38480 6.28(3)   934. 4.0958 6.2887
    66883. 1.38521 7.21(4) 781. 4.097 7.051
    66903. 1.38563 6.79(3)   854. 4.0972 6.6331
    66923. 1.38604 5.84(3)   1011. 4.0978 5.7780
    66943. 1.38646 5.11(3)   1167. 4.0985 5.1209
    66963. 1.38688 4.68(3)   1276. 4.0991 4.7227
    66983. 1.38729 4.47(3)   1335. 4.0998 4.4971
    67003. 1.38771 4.33(3)   1381. 4.1005 4.3875
    67023. 1.38812 4.44(3)   1354. 4.1011 4.4332
    67044. 1.38854 4.86(3)   1279. 4.1018 4.9492
    67064. 1.38896 6.24(3)   982. 4.1024 6.4448
    67084. 1.38937 8.45(4) 663. 4.103 8.398
    67104. 1.38979 9.13(4) 604. 4.104 8.889
    67124. 1.39021 7.89(4) 727. 4.104 7.762
    67144. 1.39063 6.39(3)   930. 4.1050 6.4296
    67164. 1.39104 5.40(3)   1106. 4.1057 5.5103
    67184. 1.39146 4.92(3)   1206. 4.1064 4.9764
    67205. 1.39188 4.79(3)   1250. 4.1070 4.8016
    67225. 1.39230 5.03(3)   1198. 4.1077 5.1341
    67245. 1.39271 5.80(3)   1000. 4.1083 5.8105
    67265. 1.39313 6.37(3)   909. 4.1090 6.2461
    67285. 1.39355 6.80(3)   870. 4.1096 6.7114
    67306. 1.39397 7.85(4) 730. 4.110 7.809
    67326. 1.39439 8.79(4) 627. 4.111 8.793
    67346. 1.39480 8.56(4) 648. 4.112 8.524
    67366. 1.39522 7.38(4) 766. 4.112 7.329
    67386. 1.39564 6.14(3)   938. 4.1128 6.1199
    67407. 1.39606 5.28(3)   1112. 4.1135 5.2970
    67427. 1.39648 4.79(3)   1236. 4.1141 4.8244
    67447. 1.39690 4.70(3)   1258. 4.1148 4.6821
    67467. 1.39732 5.03(3)   1169. 4.1154 5.0662
    67487. 1.39774 5.87(3)   963. 4.1161 5.8678
    67508. 1.39816 6.29(3)   880. 4.1167 6.1806
    67528. 1.39857 5.83(3)   970. 4.1174 5.7136
    67548. 1.39899 5.26(3)   1084. 4.1180 5.1213
    67568. 1.39941 4.80(3)   1202. 4.1187 4.7221
    67589. 1.39983 4.54(3)   1267. 4.1193 4.4814
    67609. 1.40025 4.36(3)   1311. 4.1199 4.3512
    67629. 1.40067 4.31(3)   1335. 4.1206 4.3234
    67650. 1.40109 4.42(3)   1284. 4.1212 4.3639
    67670. 1.40151 4.44(3)   1284. 4.1219 4.3845
    67690. 1.40194 4.44(3)   1274. 4.1225 4.3497
    67711. 1.40236 4.33(3)   1312. 4.1231 4.2863
    67731. 1.40278 4.22(3)   1358. 4.1238 4.2259
    67751. 1.40320 4.20(3)   1370. 4.1244 4.1848
    67771. 1.40362 4.16(3)   1367. 4.1251 4.1590
    67792. 1.40404 4.11(3)   1378. 4.1257 4.1453
    67812. 1.40446 4.12(3)   1368. 4.1263 4.1378
    67832. 1.40488 4.12(3)   1369. 4.1270 4.1337
    67853. 1.40530 4.13(3)   1365. 4.1276 4.1316
    67873. 1.40573 4.08(3)   1384. 4.1282 4.1304
    67894. 1.40615 4.08(3)   1378. 4.1289 4.1303
    67914. 1.40657 4.16(3)   1354. 4.1295 4.1304
    67934. 1.40699 4.12(3)   1371. 4.1301 4.1308
    67955. 1.40741 4.12(3)   1363. 4.1308 4.1313
    67975. 1.40784 4.14(3)   1348. 4.1314 4.1318
    67995. 1.40826 4.17(3)   1332. 4.1320 4.1322
    68016. 1.40868 4.17(3)   1341. 4.1327 4.1329
    68036. 1.40910 4.14(3)   1360. 4.1333 4.1335
    68057. 1.40953 4.16(3)   1343. 4.1339 4.1342
    68077. 1.40995 4.15(3)   1360. 4.1346 4.1349
    68098. 1.41037 4.15(3)   1342. 4.1352 4.1356
    68118. 1.41080 4.16(3)   1339. 4.1358 4.1364
    68138. 1.41122 4.14(3)   1353. 4.1365 4.1372
    68159. 1.41164 4.15(3)   1336. 4.1371 4.1389
    68179. 1.41207 4.19(3)   1332. 4.1377 4.1412
    68200. 1.41249 4.28(3)   1311. 4.1383 4.1550
    68220. 1.41291 4.52(3)   1272. 4.1390 4.2697
    68241. 1.41334 5.29(3)   1135. 4.1396 5.0052
    68261. 1.41376 7.56(4) 771. 4.140 7.648
    68282. 1.41419 11.79(5) 438. 4.141 11.876
    68302. 1.41461 13.93(5) 357. 4.141 13.642
    68323. 1.41503 11.83(5) 442. 4.142 11.603
    68343. 1.41546 9.02(4) 612. 4.143 8.764
    68364. 1.41588 6.94(4) 812. 4.143 6.807
    68384. 1.41631 5.75(3)   978. 4.1440 5.6642
    68405. 1.41673 5.04(3)   1110. 4.1446 5.0122
    68425. 1.41716 4.67(3)   1198. 4.1452 4.6409
    68446. 1.41758 4.41(3)   1268. 4.1458 4.4297
    68466. 1.41801 4.27(3)   1323. 4.1465 4.3104
    68487. 1.41843 4.30(3)   1299. 4.1471 4.2474
    68507. 1.41886 4.27(3)   1311. 4.1477 4.2358
    68528. 1.41929 4.32(3)   1287. 4.1483 4.3054
    68548. 1.41971 4.48(3)   1251. 4.1489 4.4647
    68569. 1.42014 4.70(3)   1183. 4.1496 4.6658
    68590. 1.42056 4.89(3)   1123. 4.1502 4.8317
    68610. 1.42099 4.97(3)   1111. 4.1508 4.8957
    68631. 1.42142 4.99(3)   1122. 4.1514 5.0128
    68651. 1.42184 5.21(3)   1058. 4.1520 5.1887
    68672. 1.42227 5.17(3)   1064. 4.1526 5.1239
    68692. 1.42270 4.86(3)   1147. 4.1533 4.8569
    68713. 1.42312 4.66(3)   1189. 4.1539 4.6180
    68734. 1.42355 4.48(3)   1246. 4.1545 4.4668
    68754. 1.42398 4.37(3)   1267. 4.1551 4.3678
    68775. 1.42440 4.34(3)   1281. 4.1557 4.3080
    68796. 1.42483 4.36(3)   1282. 4.1563 4.3547
    68816. 1.42526 4.62(3)   1205. 4.1570 4.6842
    68837. 1.42569 5.30(3)   1028. 4.1576 5.3315
    68857. 1.42611 5.81(3)   908. 4.1582 5.7624
    68878. 1.42654 5.57(3)   970. 4.1588 5.6009
    68899. 1.42697 5.21(3)   1045. 4.1594 5.1903
    68919. 1.42740 4.84(3)   1121. 4.1600 4.8155
    68940. 1.42783 4.55(3)   1209. 4.1606 4.5524
    68961. 1.42826 4.43(3)   1235. 4.1612 4.3923
    68982. 1.42868 4.28(3)   1288. 4.1619 4.2997
    69002. 1.42911 4.24(3)   1278. 4.1625 4.2476
    69023. 1.42954 4.21(3)   1291. 4.1631 4.2195
    69044. 1.42997 4.23(3)   1288. 4.1637 4.2060
    69064. 1.43040 4.16(3)   1313. 4.1643 4.2063
    69085. 1.43083 4.27(3)   1282. 4.1649 4.2465
    69106. 1.43126 4.52(3)   1217. 4.1655 4.4574
    69127. 1.43169 5.05(3)   1087. 4.1661 5.0805
    69147. 1.43212 5.97(3)   883. 4.1667 5.9730
    69168. 1.43255 6.44(4)   813. 4.1673 6.3374
    69189. 1.43298 5.99(3)   887. 4.1679 5.9487
    69210. 1.43341 5.37(3)   1005. 4.1686 5.3402
    69230. 1.43384 4.84(3)   1126. 4.1692 4.8687
    69251. 1.43427 4.54(3)   1195. 4.1698 4.5781
    69272. 1.43470 4.36(3)   1237. 4.1704 4.4092
    69293. 1.43513 4.28(3)   1261. 4.1710 4.3116
    69313. 1.43556 4.15(3)   1306. 4.1716 4.2553
    69334. 1.43599 4.18(3)   1290. 4.1722 4.2228
    69355. 1.43642 4.15(3)   1300. 4.1728 4.2041
    69376. 1.43685 4.20(3)   1271. 4.1734 4.1933
    69397. 1.43728 4.18(3)   1274. 4.1740 4.1870
    69417. 1.43771 4.19(3)   1269. 4.1746 4.1835
    69438. 1.43814 4.19(3)   1255. 4.1752 4.1819
    69459. 1.43858 4.20(3)   1249. 4.1758 4.1809
    69480. 1.43901 4.14(3)   1287. 4.1764 4.1805
    69501. 1.43944 4.19(3)   1277. 4.1770 4.1804
    69522. 1.43987 4.19(3)   1272. 4.1776 4.1805
    69542. 1.44030 4.16(3)   1278. 4.1782 4.1808
    69563. 1.44073 4.18(3)   1285. 4.1788 4.1812
    69584. 1.44117 4.21(3)   1268. 4.1794 4.1818
    69605. 1.44160 4.14(3)   1284. 4.1800 4.1825
    69626. 1.44203 4.24(3)   1252. 4.1806 4.1850
    69647. 1.44246 4.25(3)   1256. 4.1812 4.2052
    69668. 1.44290 4.35(3)   1239. 4.1818 4.3276
    69689. 1.44333 4.65(3)   1147. 4.1824 4.6628
    69710. 1.44376 5.07(3)   1036. 4.1830 5.0042
    69730. 1.44420 5.03(3)   1056. 4.1836 4.9892
    69751. 1.44463 4.82(3)   1097. 4.1842 4.7351
    69772. 1.44506 4.57(3)   1173. 4.1848 4.5169
    69793. 1.44550 4.41(3)   1227. 4.1854 4.4123
    69814. 1.44593 4.48(3)   1205. 4.1860 4.4328
    69835. 1.44636 4.61(3)   1161. 4.1866 4.5351
    69856. 1.44680 4.59(3)   1157. 4.1872 4.5698
    69877. 1.44723 4.50(3)   1181. 4.1878 4.4857
    69898. 1.44767 4.39(3)   1222. 4.1884 4.3793
    69919. 1.44810 4.28(3)   1275. 4.1890 4.3054
    69940. 1.44854 4.29(3)   1261. 4.1896 4.2624
    69961. 1.44897 4.31(3)   1248. 4.1902 4.2454
    69982. 1.44941 4.45(3)   1224. 4.1908 4.3103
    70003. 1.44984 4.93(3)   1124. 4.1913 4.7779
    70024. 1.45028 6.06(3)   891. 4.1919 6.1277
    70045. 1.45071 7.58(4) 670. 4.193 7.600
    70066. 1.45115 7.76(4) 658. 4.193 7.624
    70087. 1.45158 6.70(4) 799. 4.194 6.625
    70108. 1.45202 6.00(3)   918. 4.1943 5.9475
    70129. 1.45245 6.15(3)   885. 4.1949 6.1062
    70150. 1.45289 6.84(4) 776. 4.195 6.767
    70171. 1.45332 7.51(4) 704. 4.196 7.472
    70192. 1.45376 8.11(4) 633. 4.197 7.924
    70213. 1.45420 7.55(4) 681. 4.197 7.485
    70234. 1.45463 6.45(4)   829. 4.1979 6.4742
    70255. 1.45507 5.51(3)   980. 4.1985 5.5921
    70276. 1.45551 4.96(3)   1088. 4.1990 5.0285
    70297. 1.45594 4.62(3)   1167. 4.1996 4.7126
    70319. 1.45638 4.61(3)   1171. 4.2002 4.6162
    70340. 1.45682 4.78(3)   1134. 4.2008 4.8213
    70361. 1.45725 5.22(3)   1012. 4.2014 5.2380
    70382. 1.45769 5.38(3)   977. 4.2020 5.3886
    70403. 1.45813 5.09(3)   1052. 4.2026 5.1270
    70424. 1.45856 4.80(3)   1114. 4.2032 4.7920
    70445. 1.45900 4.54(3)   1186. 4.2038 4.5698
    70466. 1.45944 4.52(3)   1186. 4.2043 4.4909
    70487. 1.45988 4.66(3)   1167. 4.2049 4.6794
    70509. 1.46032 5.29(3)   1027. 4.2055 5.3569
    70530. 1.46075 6.45(4) 796. 4.206 6.272
    70551. 1.46119 6.93(4) 746. 4.207 6.728
    70572. 1.46163 7.20(4) 739. 4.207 7.120
    70593. 1.46207 8.02(4) 642. 4.208 7.942
    70614. 1.46251 8.61(4) 594. 4.208 8.619
    70636. 1.46295 8.93(4) 566. 4.209 8.877
    70657. 1.46339 8.50(4) 590. 4.210 8.447
    70678. 1.46383 7.29(4) 703. 4.210 7.307
    70699. 1.46426 6.13(3)   854. 4.2108 6.1201
    70720. 1.46470 5.21(3)   1025. 4.2114 5.3035
    70742. 1.46514 4.80(3)   1099. 4.2120 4.8294
    70763. 1.46558 4.50(3)   1176. 4.2126 4.5615
    70784. 1.46602 4.35(3)   1223. 4.2131 4.4117
    70805. 1.46646 4.33(3)   1224. 4.2137 4.3277
    70827. 1.46690 4.32(3)   1209. 4.2143 4.2807
    70848. 1.46734 4.19(3)   1245. 4.2149 4.2545
    70869. 1.46778 4.19(3)   1265. 4.2155 4.2405
    70890. 1.46822 4.24(3)   1247. 4.2161 4.2328
    70912. 1.46866 4.24(3)   1233. 4.2166 4.2289
    70933. 1.46910 4.21(3)   1243. 4.2172 4.2274
    70954. 1.46955 4.19(3)   1254. 4.2178 4.2281
    70975. 1.46999 4.21(3)   1252. 4.2184 4.2413
    70997. 1.47043 4.34(3)   1230. 4.2190 4.3384
    71018. 1.47087 4.67(3)   1141. 4.2196 4.7163
    71039. 1.47131 5.32(3)   965. 4.2201 5.3869
    71061. 1.47175 5.70(3)   885. 4.2207 5.7422
    71082. 1.47219 5.39(3)   957. 4.2213 5.4660
    71103. 1.47263 4.91(3)   1068. 4.2219 5.0051
    71125. 1.47308 4.62(3)   1138. 4.2225 4.6795
    71146. 1.47352 4.44(3)   1180. 4.2231 4.4970
    71167. 1.47396 4.34(3)   1209. 4.2236 4.4178
    71189. 1.47440 4.39(3)   1209. 4.2242 4.4666
    71210. 1.47484 4.63(3)   1158. 4.2248 4.7547
    71231. 1.47529 5.29(3)   976. 4.2254 5.2832
    71253. 1.47573 5.74(3)   889. 4.2260 5.6451
    71274. 1.47617 5.54(3)   945. 4.2266 5.5082
    71296. 1.47662 5.31(3)   1002. 4.2271 5.2928
    71317. 1.47706 5.44(3)   966. 4.2277 5.4512
    71338. 1.47750 5.78(3)   888. 4.2283 5.7209
    71360. 1.47795 5.60(3)   925. 4.2289 5.5520
    71381. 1.47839 5.19(3)   1020. 4.2295 5.1134
    71403. 1.47883 4.83(3)   1117. 4.2300 4.8248
    71424. 1.47928 4.92(3)   1068. 4.2306 4.8825
    71445. 1.47972 5.13(3)   1016. 4.2312 5.1622
    71467. 1.48016 5.25(3)   977. 4.2318 5.2172
    71488. 1.48061 5.06(3)   1038. 4.2324 4.9747
    71510. 1.48105 5.02(3)   1074. 4.2329 4.8811
    71531. 1.48150 5.87(3)   939. 4.2335 5.7448
    71553. 1.48194 8.04(4) 649. 4.234 8.324
    71574. 1.48239 10.70(5) 445. 4.235 10.836
    71596. 1.48283 10.46(5) 467. 4.235 10.508
    71617. 1.48328 8.43(4) 605. 4.236 8.431
    71639. 1.48372 6.66(4) 788. 4.236 6.667
    71660. 1.48417 5.70(3)   913. 4.2370 5.6215
    71682. 1.48461 5.20(3)   1010. 4.2376 5.1314
    71703. 1.48506 5.25(3)   1003. 4.2382 5.2153
    71725. 1.48550 5.98(3)   867. 4.2387 5.9957
    71746. 1.48595 7.07(4) 693. 4.239 6.960
    71768. 1.48639 7.18(4) 684. 4.240 7.009
    71789. 1.48684 6.36(4) 797. 4.240 6.235
    71811. 1.48729 5.76(3)   894. 4.2411 5.6304
    71832. 1.48773 5.64(3)   898. 4.2416 5.6108
    71854. 1.48818 5.77(3)   852. 4.2422 5.7453
    71875. 1.48862 5.52(3)   893. 4.2428 5.4881
    71897. 1.48907 4.97(3)   1016. 4.2434 5.0388
    71918. 1.48952 4.69(3)   1070. 4.2440 4.6991
    71940. 1.48996 4.51(3)   1116. 4.2445 4.5033
    71962. 1.49041 4.46(3)   1126. 4.2451 4.4258
    71983. 1.49086 4.65(3)   1086. 4.2457 4.5701
    72005. 1.49131 5.10(3)   980. 4.2463 5.1417
    72026. 1.49175 5.90(4) 806. 4.247 5.859
    72048. 1.49220 6.07(4) 781. 4.247 6.018
    72070. 1.49265 5.67(3)   842. 4.2480 5.6122
    72091. 1.49310 5.16(3)   944. 4.2486 5.1061
    72113. 1.49355 4.71(3)   1040. 4.2492 4.7459
    72134. 1.49399 4.48(3)   1105. 4.2498 4.5366
    72156. 1.49444 4.36(3)   1131. 4.2503 4.4232
    72178. 1.49489 4.30(3)   1150. 4.2509 4.3704
    72199. 1.49534 4.34(3)   1130. 4.2515 4.3828
    72221. 1.49579 4.53(3)   1090. 4.2521 4.5829
    72243. 1.49624 5.16(3)   938. 4.2527 5.2212
    72264. 1.49668 6.19(4) 738. 4.253 6.161
    72286. 1.49713 6.71(4) 666. 4.254 6.534
    72308. 1.49758 6.12(4) 750. 4.254 6.067
    72329. 1.49803 5.43(3)   864. 4.2550 5.4111
    72351. 1.49848 4.87(3)   977. 4.2556 4.9377
    72373. 1.49893 4.59(3)   1034. 4.2561 4.6541
    72395. 1.49938 4.43(3)   1062. 4.2567 4.4907
    72416. 1.49983 4.31(3)   1110. 4.2573 4.3967
    72438. 1.50028 4.25(3)   1125. 4.2579 4.3426
    72460. 1.50073 4.21(3)   1128. 4.2585 4.3113
    72481. 1.50118 4.21(3)   1119. 4.2590 4.2930
    72503. 1.50163 4.21(3)   1127. 4.2596 4.2823
    72525. 1.50208 4.26(3)   1098. 4.2602 4.2761
    72547. 1.50253 4.28(3)   1089. 4.2608 4.2723
    72569. 1.50298 4.25(3)   1098. 4.2614 4.2701
    72590. 1.50343 4.27(3)   1094. 4.2619 4.2689
    72612. 1.50389 4.25(3)   1088. 4.2625 4.2682
    72634. 1.50434 4.27(3)   1091. 4.2631 4.2678
    72656. 1.50479 4.26(3)   1092. 4.2637 4.2677
    72677. 1.50524 4.22(3)   1113. 4.2643 4.2678
    72699. 1.50569 4.19(3)   1130. 4.2648 4.2680
    72721. 1.50614 4.28(3)   1088. 4.2654 4.2684
    72743. 1.50660 4.24(3)   1092. 4.2660 4.2697
    72765. 1.50705 4.26(3)   1102. 4.2666 4.2723
    72787. 1.50750 4.27(3)   1087. 4.2672 4.2747
    72808. 1.50795 4.22(3)   1109. 4.2678 4.2747
    72830. 1.50840 4.23(3)   1099. 4.2683 4.2734
    72852. 1.50886 4.25(3)   1091. 4.2689 4.2708
    72874. 1.50931 4.27(3)   1084. 4.2695 4.2706
    72896. 1.50976 4.22(3)   1109. 4.2701 4.2707
    72918. 1.51022 4.26(3)   1089. 4.2707 4.2710
    72939. 1.51067 4.26(3)   1081. 4.2712 4.2714
    72961. 1.51112 4.20(3)   1094. 4.2718 4.2719
    72983. 1.51158 4.26(3)   1076. 4.2724 4.2725
    73005. 1.51203 4.25(3)   1081. 4.2730 4.2730
    73027. 1.51248 4.28(3)   1067. 4.2736 4.2736
    73049. 1.51294 4.25(3)   1082. 4.2742 4.2742
    73071. 1.51339 4.26(3)   1076. 4.2747 4.2748
    73093. 1.51384 4.23(3)   1088. 4.2753 4.2753
    73115. 1.51430 4.24(3)   1087. 4.2759 4.2759
    73137. 1.51475 4.25(3)   1077. 4.2765 4.2772
    73159. 1.51521 4.27(3)   1073. 4.2771 4.2779
    73181. 1.51566 4.25(3)   1073. 4.2777 4.2786
    73203. 1.51612 4.26(3)   1071. 4.2783 4.2792
    73224. 1.51657 4.26(3)   1074. 4.2788 4.2801
    73246. 1.51703 4.28(3)   1065. 4.2794 4.2814
    73268. 1.51748 4.29(3)   1058. 4.2800 4.2891
    73290. 1.51794 4.38(3)   1041. 4.2806 4.3463
    73312. 1.51839 4.68(3)   964. 4.2812 4.5983
    73334. 1.51885 5.24(3)   851. 4.2818 5.1267
    73356. 1.51930 5.86(4) 749. 4.282 5.723
    73378. 1.51976 6.44(4) 676. 4.283 6.434
    73400. 1.52022 7.08(4) 589. 4.284 7.063
    73422. 1.52067 6.81(4) 619. 4.284 6.814
    73444. 1.52113 5.99(4) 731. 4.285 5.967
    73466. 1.52158 5.30(3)   844. 4.2853 5.2779
    73489. 1.52204 5.01(3)   893. 4.2859 4.9790
    73511. 1.52250 5.13(3)   866. 4.2865 5.0901
    73533. 1.52295 5.60(4) 772. 4.287 5.425
    73555. 1.52341 5.95(4) 731. 4.288 5.770
    73577. 1.52387 6.50(4) 667. 4.288 6.530
    73599. 1.52433 7.48(4) 543. 4.289 7.434
    73621. 1.52478 7.39(4) 550. 4.289 7.286
    73643. 1.52524 6.42(4) 661. 4.290 6.322
    73665. 1.52570 5.59(4) 780. 4.291 5.492
    73687. 1.52616 5.06(3)   880. 4.2912 5.0417
    73709. 1.52661 4.81(3)   917. 4.2918 4.8200
    73731. 1.52707 4.67(3)   941. 4.2924 4.6586
    73754. 1.52753 4.47(3)   997. 4.2930 4.5216
    73776. 1.52799 4.39(3)   1015. 4.2935 4.4281
    73798. 1.52845 4.34(3)   1018. 4.2941 4.3739
    73820. 1.52891 4.31(3)   1025. 4.2947 4.3446
    73842. 1.52936 4.28(3)   1026. 4.2953 4.3301
    73864. 1.52982 4.25(3)   1048. 4.2959 4.3249
    73886. 1.53028 4.32(3)   1020. 4.2965 4.3337
    73909. 1.53074 4.37(3)   1028. 4.2971 4.4143
    73931. 1.53120 4.72(3)   953. 4.2977 4.7977
    73953. 1.53166 5.59(4) 779. 4.298 5.711
    73975. 1.53212 6.64(4) 625. 4.299 6.630
    73997. 1.53258 7.11(4) 594. 4.299 6.975
    74019. 1.53304 7.76(4) 549. 4.300 7.860
    74042. 1.53350 9.56(5) 412. 4.301 9.620
    74064. 1.53396 10.01(5) 384. 4.301 9.988
    74086. 1.53442 8.52(5) 481. 4.302 8.444
    74108. 1.53488 6.86(4) 626. 4.302 6.741
    74131. 1.53534 5.64(4) 790. 4.303 5.654
    74153. 1.53580 5.03(3)   891. 4.3037 5.0475
    74175. 1.53626 4.65(3)   968. 4.3043 4.7150
    74197. 1.53672 4.46(3)   1005. 4.3049 4.5323
    74220. 1.53718 4.38(3)   1026. 4.3054 4.4323
    74242. 1.53764 4.31(3)   1047. 4.3060 4.3776
    74264. 1.53811 4.30(3)   1044. 4.3066 4.3477
    74286. 1.53857 4.27(3)   1054. 4.3072 4.3315
    74309. 1.53903 4.28(3)   1052. 4.3078 4.3229
    74331. 1.53949 4.29(3)   1055. 4.3084 4.3185
    74353. 1.53995 4.28(3)   1061. 4.3090 4.3165
    74376. 1.54041 4.25(3)   1074. 4.3096 4.3159
    74398. 1.54088 4.29(3)   1067. 4.3103 4.3162
    74420. 1.54134 4.29(3)   1064. 4.3109 4.3174
    74443. 1.54180 4.28(3)   1067. 4.3115 4.3232
    74465. 1.54226 4.27(3)   1081. 4.3121 4.3394
    74487. 1.54273 4.37(3)   1058. 4.3127 4.4100
    74510. 1.54319 4.60(3)   999. 4.3133 4.6353
    74532. 1.54365 4.89(3)   939. 4.3139 5.0056
    74554. 1.54412 5.11(3)   882. 4.3145 5.1894
    74577. 1.54458 4.92(3)   931. 4.3151 5.0232
    74599. 1.54504 4.66(3)   994. 4.3157 4.7632
    74621. 1.54551 4.50(3)   1026. 4.3163 4.5806
    74644. 1.54597 4.43(3)   1042. 4.3169 4.4793
    74666. 1.54643 4.44(3)   1038. 4.3175 4.4353
    74689. 1.54690 4.49(3)   1065. 4.3181 4.4901
    74711. 1.54736 5.01(3)   970. 4.3187 4.9658
    74733. 1.54783 6.38(4) 741. 4.319 6.507
    74756. 1.54829 8.51(4) 517. 4.320 8.674
    74778. 1.54876 9.35(5) 460. 4.321 9.294
    74801. 1.54922 8.04(4) 560. 4.321 8.043
    74823. 1.54968 6.55(4) 706. 4.322 6.560
    74846. 1.55015 5.52(3)   845. 4.3224 5.5824
    74868. 1.55061 4.96(3)   938. 4.3230 5.0278
    74890. 1.55108 4.65(3)   993. 4.3236 4.7202
    74913. 1.55155 4.49(3)   1029. 4.3242 4.5517
    74935. 1.55201 4.42(3)   1036. 4.3248 4.4567
    74958. 1.55248 4.37(3)   1049. 4.3254 4.4046
    74980. 1.55294 4.34(3)   1051. 4.3261 4.3761
    75003. 1.55341 4.29(3)   1064. 4.3267 4.3619
    75025. 1.55387 4.31(3)   1060. 4.3273 4.3658
    75048. 1.55434 4.37(3)   1045. 4.3279 4.4289
    75070. 1.55481 4.53(3)   1006. 4.3285 4.6149
    75093. 1.55527 4.82(3)   924. 4.3291 4.8390
    75115. 1.55574 4.89(3)   910. 4.3297 4.8980
    75138. 1.55621 4.82(3)   932. 4.3304 4.8270
    75160. 1.55667 4.71(3)   949. 4.3310 4.7312
    75183. 1.55714 4.60(3)   976. 4.3316 4.6095
    75206. 1.55761 4.47(3)   1003. 4.3322 4.5028
    75228. 1.55808 4.39(3)   1014. 4.3328 4.4381
    75251. 1.55854 4.40(3)   1018. 4.3335 4.4086
    75273. 1.55901 4.43(3)   1006. 4.3341 4.4224
    75296. 1.55948 4.56(3)   999. 4.3347 4.5809
    75318. 1.55995 5.08(3)   881. 4.3353 5.1258
    75341. 1.56041 6.06(4) 710. 4.336 6.044
    75364. 1.56088 6.65(4) 633. 4.337 6.596
    75386. 1.56135 6.34(4) 674. 4.337 6.312
    75409. 1.56182 5.65(4) 772. 4.338 5.665
    75432. 1.56229 5.11(3)   861. 4.3384 5.1190
    75454. 1.56276 4.69(3)   948. 4.3391 4.7807
    75477. 1.56323 4.53(3)   974. 4.3397 4.5897
    75499. 1.56369 4.47(3)   979. 4.3403 4.4834
    75522. 1.56416 4.39(3)   996. 4.3410 4.4243
    75545. 1.56463 4.33(3)   1013. 4.3416 4.3913
    75567. 1.56510 4.36(3)   995. 4.3422 4.3728
    75590. 1.56557 4.35(3)   1005. 4.3428 4.3624
    75613. 1.56604 4.35(3)   1004. 4.3435 4.3566
    75635. 1.56651 4.28(3)   1023. 4.3441 4.3545
    75658. 1.56698 4.39(3)   997. 4.3447 4.3547
    75681. 1.56745 4.43(3)   993. 4.3454 4.3772
    75704. 1.56792 4.70(3)   950. 4.3460 4.5768
    75726. 1.56839 5.42(4)   824. 4.3466 5.4331
    75749. 1.56886 6.95(4) 605. 4.347 7.011
    75772. 1.56933 7.97(4) 508. 4.348 7.841
    75794. 1.56980 7.32(4) 571. 4.349 7.149
    75817. 1.57028 6.18(4) 695. 4.349 6.043
    75840. 1.57075 5.35(4)   819. 4.3498 5.2848
    75863. 1.57122 4.89(3)   892. 4.3504 4.8603
    75885. 1.57169 4.67(3)   942. 4.3511 4.6325
    75908. 1.57216 4.59(3)   952. 4.3517 4.5124
    75931. 1.57263 4.54(3)   973. 4.3524 4.4736
    75954. 1.57310 4.78(3)   927. 4.3530 4.6415
    75977. 1.57358 5.46(4)   820. 4.3536 5.4470
    75999. 1.57405 6.91(4) 616. 4.354 6.928
    76022. 1.57452 7.88(4) 523. 4.355 7.718
    76045. 1.57499 7.15(4) 596. 4.356 7.071
    76068. 1.57547 6.10(4) 716. 4.356 6.014
    76091. 1.57594 5.32(4)   819. 4.3569 5.2790
    76113. 1.57641 4.90(3)   893. 4.3575 4.8634
    76136. 1.57688 4.62(3)   947. 4.3581 4.6373
    76159. 1.57736 4.52(3)   971. 4.3588 4.5148
    76182. 1.57783 4.46(3)   972. 4.3594 4.4488
    76205. 1.57830 4.45(3)   972. 4.3601 4.4137
    76228. 1.57878 4.45(3)   973. 4.3607 4.3956
    76250. 1.57925 4.49(3)   956. 4.3614 4.3871
    76273. 1.57973 4.45(3)   967. 4.3620 4.3844
    76296. 1.58020 4.47(3)   958. 4.3627 4.3865
    76319. 1.58067 4.47(3)   966. 4.3633 4.3940
    76342. 1.58115 4.58(3)   951. 4.3640 4.4299
    76365. 1.58162 4.97(3)   893. 4.3646 4.6955
    76388. 1.58210 6.12(4) 743. 4.365 5.973
    76411. 1.58257 8.96(5) 474. 4.366 9.145
    76434. 1.58305 12.44(6) 308.5 4.367 12.266
    76457. 1.58352 12.27(6) 315.8 4.367 12.021
    76480. 1.58400 9.69(5) 426. 4.368 9.504
    76502. 1.58447 7.45(4) 570. 4.369 7.288
    76525. 1.58495 6.02(4) 709. 4.369 5.965
    76548. 1.58542 5.21(4)   828. 4.3699 5.2403
    76571. 1.58590 4.85(3)   876. 4.3705 4.8474
    76594. 1.58637 4.62(3)   912. 4.3712 4.6342
    76617. 1.58685 4.58(3)   927. 4.3719 4.5196
    76640. 1.58733 4.55(3)   933. 4.3725 4.4719
    76663. 1.58780 4.64(3)   912. 4.3732 4.5517
    76686. 1.58828 4.89(3)   878. 4.3739 4.9391
    76709. 1.58876 5.49(4) 752. 4.375 5.518
    76732. 1.58923 5.69(4) 712. 4.375 5.672
    76755. 1.58971 5.41(4) 761. 4.376 5.321
    76778. 1.59019 5.01(4)   828. 4.3765 4.9258
    76801. 1.59066 4.78(3)   860. 4.3772 4.6772
    76824. 1.59114 4.54(3)   912. 4.3779 4.5415
    76847. 1.59162 4.55(3)   910. 4.3785 4.4767
    76871. 1.59210 4.59(3)   906. 4.3792 4.5092
    76894. 1.59257 4.81(3)   862. 4.3799 4.7964
    76917. 1.59305 5.34(4) 756. 4.381 5.352
    76940. 1.59353 5.56(4) 720. 4.381 5.639
    76963. 1.59401 5.26(4) 779. 4.382 5.383
    76986. 1.59449 5.01(4)   827. 4.3826 4.9858
    77009. 1.59496 4.77(3)   859. 4.3832 4.7190
    77032. 1.59544 4.65(3)   876. 4.3839 4.5989
    77055. 1.59592 4.60(3)   897. 4.3846 4.5985
    77078. 1.59640 4.73(3)   855. 4.3853 4.6430
    77101. 1.59688 4.66(3)   878. 4.3860 4.6229
    77125. 1.59736 4.61(3)   884. 4.3866 4.5485
    77148. 1.59784 4.51(3)   914. 4.3873 4.4848
    77171. 1.59832 4.48(3)   915. 4.3880 4.4485
    77194. 1.59880 4.44(3)   917. 4.3887 4.4332
    77217. 1.59928 4.47(3)   920. 4.3894 4.4416
    77240. 1.59976 4.54(3)   902. 4.3900 4.5161
    77263. 1.60024 4.70(3)   872. 4.3907 4.7409
    77287. 1.60072 5.14(4) 782. 4.391 5.086
    77310. 1.60120 5.32(4) 753. 4.392 5.254
    77333. 1.60168 5.08(4) 799. 4.393 5.101
    77356. 1.60216 4.81(3)   855. 4.3935 4.8573
    77379. 1.60264 4.73(3)   862. 4.3942 4.7137
    77403. 1.60312 4.76(3)   860. 4.3949 4.7461
    77426. 1.60360 4.99(4)   826. 4.3956 4.9688
    77449. 1.60408 5.31(4) 757. 4.396 5.262
    77472. 1.60456 5.39(4) 740. 4.397 5.321
    77496. 1.60504 5.17(4) 778. 4.398 5.078
    77519. 1.60552 4.87(4)   829. 4.3983 4.7998
    77542. 1.60601 4.71(3)   870. 4.3990 4.6285
    77565. 1.60649 4.61(3)   906. 4.3997 4.5766
    77589. 1.60697 4.90(3)   852. 4.4004 4.7274
    77612. 1.60745 5.46(4) 759. 4.401 5.385
    77635. 1.60793 6.64(4) 605. 4.402 6.577
    77658. 1.60842 7.29(4) 538. 4.403 7.190
    77682. 1.60890 6.74(4) 593. 4.403 6.621
    77705. 1.60938 5.80(4) 709. 4.404 5.737
    77728. 1.60987 5.12(4) 808. 4.405 5.136
    77752. 1.61035 4.89(4)   836. 4.4053 4.8057
    77775. 1.61083 4.59(3)   888. 4.4060 4.6341
    77798. 1.61131 4.54(3)   902. 4.4067 4.5599
    77822. 1.61180 4.65(3)   872. 4.4075 4.6049
    77845. 1.61228 4.86(3)   853. 4.4082 4.9078
    77868. 1.61277 5.43(4) 743. 4.409 5.508
    77892. 1.61325 5.96(4) 663. 4.410 5.938
    77915. 1.61373 5.80(4) 685. 4.410 5.764
    77939. 1.61422 5.30(4) 761. 4.411 5.336
    77962. 1.61470 4.99(4)   818. 4.4117 5.0197
    77985. 1.61519 4.77(3)   851. 4.4124 4.8212
    78009. 1.61567 4.65(3)   859. 4.4132 4.6709
    78032. 1.61616 4.53(3)   885. 4.4139 4.5645
    78055. 1.61664 4.49(3)   885. 4.4146 4.5010
    78079. 1.61713 4.40(3)   920. 4.4153 4.4658
    78102. 1.61761 4.43(3)   904. 4.4160 4.4464
    78126. 1.61810 4.42(3)   899. 4.4167 4.4358
    78149. 1.61858 4.44(3)   887. 4.4175 4.4301
    78173. 1.61907 4.45(3)   882. 4.4182 4.4270
    78196. 1.61955 4.42(3)   903. 4.4189 4.4253
    78220. 1.62004 4.40(3)   908. 4.4196 4.4246
    78243. 1.62053 4.36(3)   912. 4.4204 4.4243
    78267. 1.62101 4.37(3)   910. 4.4211 4.4244
    78290. 1.62150 4.40(3)   888. 4.4218 4.4246
    78313. 1.62198 4.41(3)   889. 4.4226 4.4250
    78337. 1.62247 4.40(3)   891. 4.4233 4.4254
    78360. 1.62296 4.38(3)   907. 4.4240 4.4259
    78384. 1.62344 4.43(3)   888. 4.4247 4.4271
    78407. 1.62393 4.39(3)   894. 4.4255 4.4265
    78431. 1.62442 4.39(3)   893. 4.4262 4.4308
    78455. 1.62491 4.45(3)   881. 4.4269 4.4678
    78478. 1.62539 4.66(3)   845. 4.4277 4.6598
    78502. 1.62588 5.05(4) 773. 4.428 5.111
    78525. 1.62637 5.42(4) 706. 4.429 5.489
    78549. 1.62686 5.43(4) 702. 4.430 5.468
    78572. 1.62735 5.43(4) 715. 4.431 5.406
    78596. 1.62783 5.56(4) 688. 4.431 5.497
    78619. 1.62832 5.44(4) 698. 4.432 5.401
    78643. 1.62881 5.09(4) 762. 4.433 5.085
    78667. 1.62930 4.86(4) 804. 4.434 4.803
    78690. 1.62979 4.59(3)   862. 4.4344 4.6329
    78714. 1.63028 4.52(3)   861. 4.4351 4.5414
    78737. 1.63077 4.48(3)   873. 4.4359 4.4929
    78761. 1.63126 4.45(3)   875. 4.4366 4.4674
    78785. 1.63175 4.43(3)   886. 4.4374 4.4541
    78808. 1.63223 4.38(3)   900. 4.4381 4.4474
    78832. 1.63272 4.40(3)   892. 4.4389 4.4441
    78856. 1.63321 4.36(3)   907. 4.4396 4.4427
    78879. 1.63370 4.41(3)   880. 4.4404 4.4422
    78903. 1.63419 4.40(3)   880. 4.4411 4.4423
    78927. 1.63468 4.37(3)   896. 4.4419 4.4427
    78950. 1.63518 4.42(3)   878. 4.4426 4.4428
    78974. 1.63567 4.46(3)   868. 4.4434 4.4436
    78998. 1.63616 4.40(3)   893. 4.4442 4.4443
    79021. 1.63665 4.40(3)   887. 4.4449 4.4451
    79045. 1.63714 4.43(3)   890. 4.4457 4.4459
    79069. 1.63763 4.38(3)   892. 4.4464 4.4467
    79093. 1.63812 4.36(3)   895. 4.4472 4.4475
    79116. 1.63861 4.43(3)   877. 4.4480 4.4484
    79140. 1.63910 4.44(3)   885. 4.4487 4.4566
    79164. 1.63960 4.42(3)   882. 4.4495 4.4585
    79187. 1.64009 4.40(3)   883. 4.4503 4.4623
    79211. 1.64058 4.43(3)   882. 4.4511 4.4821
    79235. 1.64107 4.55(3)   854. 4.4518 4.5682
    79259. 1.64156 4.69(4)   827. 4.4526 4.7447
    79283. 1.64206 4.92(4) 779. 4.453 4.869
    79306. 1.64255 4.84(4) 797. 4.454 4.835
    79330. 1.64304 4.75(4)   819. 4.4549 4.7474
    79354. 1.64354 4.71(4)   819. 4.4557 4.6855
    79378. 1.64403 4.70(4)   822. 4.4565 4.6471
    79402. 1.64452 4.60(3)   848. 4.4573 4.6155
    79425. 1.64502 4.49(3)   866. 4.4580 4.5938
    79449. 1.64551 4.67(4)   837. 4.4588 4.6117
    79473. 1.64600 4.99(4) 799. 4.460 4.849
    79497. 1.64650 6.29(4) 645. 4.460 6.135
    79521. 1.64699 9.48(5) 403. 4.461 9.768
    79545. 1.64748 14.21(7) 235.5 4.462 14.322
    79568. 1.64798 15.35(7) 212.1 4.463 15.172
    79592. 1.64847 12.17(6) 286.3 4.464 12.216
    79616. 1.64897 8.96(5) 415. 4.464 9.003
    79640. 1.64946 6.92(4) 568. 4.465 6.953
    79664. 1.64996 5.71(4) 708. 4.466 5.822
    79688. 1.65045 5.14(4) 792. 4.467 5.213
    79712. 1.65095 4.85(3)   840. 4.4675 4.8840
    79736. 1.65144 4.72(3)   860. 4.4683 4.7062
    79760. 1.65194 4.64(3)   872. 4.4691 4.6132
    79784. 1.65243 4.58(3)   879. 4.4699 4.5916
    79807. 1.65293 4.67(4) 794. 4.471 4.677
    79831. 1.65343 4.81(4) 712. 4.471 4.831
    79855. 1.65392 4.78(4) 697. 4.472 4.870
    79879. 1.65442 4.74(4) 693. 4.473 4.764
    79903. 1.65491 4.64(4) 696. 4.474 4.644
    79927. 1.65541 4.56(4) 704. 4.475 4.573
    79951. 1.65591 4.53(4) 699. 4.476 4.533
    79975. 1.65640 4.46(4) 716. 4.476 4.503
    79999. 1.65690 4.46(4) 727. 4.477 4.495
    80023. 1.65740 4.62(4) 681. 4.478 4.502
    80047. 1.65790 4.81(4) 659. 4.479 4.625
    80071. 1.65839 5.31(4) 613. 4.480 5.290
    80095. 1.65889 6.73(5) 458. 4.480 6.877
    80119. 1.65939 8.28(5) 347.0 4.481 8.193
    80143. 1.65989 7.85(5) 379. 4.482 7.823
    80167. 1.66039 6.70(5) 468. 4.483 6.668
    80191. 1.66088 6.16(4) 525. 4.484 6.127
    80215. 1.66138 6.71(5) 474. 4.484 6.829
    80239. 1.66188 8.25(5) 359. 4.485 8.182
    80264. 1.66238 8.56(5) 340.0 4.486 8.477
    80288. 1.66288 7.53(5) 404. 4.487 7.520
    80312. 1.66338 6.37(5) 486. 4.488 6.369
    80336. 1.66388 5.58(4) 566. 4.489 5.545
    80360. 1.66437 5.02(4) 635. 4.489 5.063
    80384. 1.66487 4.76(4) 669. 4.490 4.802
    80408. 1.66537 4.63(4) 681. 4.491 4.663
    80432. 1.66587 4.54(4) 696. 4.492 4.590
    80456. 1.66637 4.50(4) 697. 4.493 4.552
    80481. 1.66687 4.48(4) 705. 4.494 4.532
    80505. 1.66737 4.48(4) 701. 4.494 4.523
    80529. 1.66787 4.51(4) 698. 4.495 4.519
    80553. 1.66837 4.38(4) 724. 4.496 4.519
    80577. 1.66887 4.49(4) 698. 4.497 4.521
    80601. 1.66938 4.52(4) 697. 4.498 4.526
    80626. 1.66988 4.49(4) 704. 4.499 4.531
    80650. 1.67038 4.57(4) 693. 4.499 4.548
    80674. 1.67088 4.60(4) 695. 4.500 4.603
    80698. 1.67138 4.79(4) 683. 4.501 4.863
    80722. 1.67188 5.70(4) 574. 4.502 5.813
    80747. 1.67238 7.70(5) 400. 4.503 7.768
    80771. 1.67288 9.79(6) 297.2 4.504 9.373
    80795. 1.67339 9.12(6) 329.5 4.505 8.964
    80819. 1.67389 7.39(5) 419. 4.505 7.426
    80843. 1.67439 6.04(4) 528. 4.506 6.146
    80868. 1.67489 5.28(4) 609. 4.507 5.397
    80892. 1.67540 4.97(4) 635. 4.508 4.992
    80916. 1.67590 4.76(4) 665. 4.509 4.776
    80941. 1.67640 4.65(4) 674. 4.510 4.660
    80965. 1.67690 4.62(4) 677. 4.511 4.599
    80989. 1.67741 4.59(4) 692. 4.511 4.566
    81013. 1.67791 4.67(4) 699. 4.512 4.564
    81038. 1.67841 5.15(4) 659. 4.513 4.767
    81062. 1.67892 6.69(4) 537. 4.514 6.355
    81086. 1.67942 11.40(6) 298.9 4.515 11.904
    81111. 1.67992 19.06(8) 151.8 4.516 19.718
    81135. 1.68043 21.18(9) 133.6 4.517 21.587
    81159. 1.68093 16.45(7) 190.1 4.517 16.722
    81184. 1.68144 11.38(6) 301.5 4.518 11.409
    81208. 1.68194 8.16(5) 433. 4.519 8.147
    81232. 1.68245 6.36(4) 560. 4.520 6.413
    81257. 1.68295 5.49(4) 647. 4.521 5.511
    81281. 1.68346 5.06(4) 691. 4.522 5.042
    81306. 1.68396 4.79(4) 733. 4.523 4.804
    81330. 1.68447 4.78(4) 729. 4.524 4.702
    81354. 1.68497 4.72(4) 738. 4.524 4.688
    81379. 1.68548 4.70(4) 734. 4.525 4.691
    81403. 1.68598 4.68(4) 750. 4.526 4.656
    81428. 1.68649 4.62(4) 756. 4.527 4.601
    81452. 1.68700 4.63(4) 746. 4.528 4.583
    81476. 1.68750 4.63(4) 745. 4.529 4.597
    81501. 1.68801 4.70(4) 729. 4.530 4.674
    81525. 1.68851 4.84(4) 720. 4.531 4.800
    81550. 1.68902 5.06(4) 683. 4.531 4.946
    81574. 1.68953 5.27(4) 653. 4.532 5.270
    81599. 1.69003 5.84(4) 572. 4.533 5.734
    81623. 1.69054 5.93(4) 556. 4.534 5.818
    81648. 1.69105 5.53(4) 620. 4.535 5.475
    81672. 1.69156 5.16(4) 664. 4.536 5.147
    81697. 1.69206 5.05(4) 687. 4.537 5.038
    81721. 1.69257 5.17(4) 673. 4.538 5.220
    81746. 1.69308 5.81(4) 606. 4.539 6.003
    81770. 1.69359 7.44(5) 450. 4.540 7.586
    81795. 1.69410 9.22(5) 339.7 4.540 8.958
    81819. 1.69460 8.86(5) 364. 4.541 8.737
    81844. 1.69511 7.61(5) 448. 4.542 7.762
    81868. 1.69562 7.18(5) 481. 4.543 7.390
    81893. 1.69613 7.53(5) 434. 4.544 7.537
    81918. 1.69664 7.28(5) 449. 4.545 7.179
    81942. 1.69715 6.24(4) 542. 4.546 6.320
    81967. 1.69766 5.57(4) 613. 4.547 5.574
    81991. 1.69817 5.13(4) 670. 4.548 5.121
    82016. 1.69868 4.86(4) 708. 4.549 4.874
    82040. 1.69919 4.73(4) 721. 4.550 4.742
    82065. 1.69969 4.66(4) 736. 4.550 4.683
    82090. 1.70020 4.73(4) 734. 4.551 4.740
    82114. 1.70071 5.07(4) 685. 4.552 5.082
    82139. 1.70123 5.63(4) 599. 4.553 5.664
    82164. 1.70174 5.89(4) 568. 4.554 5.902
    82188. 1.70225 5.57(4) 606. 4.555 5.586
    82213. 1.70276 5.10(4) 669. 4.556 5.163
    82238. 1.70327 4.86(4) 697. 4.557 4.885
    82262. 1.70378 4.73(4) 719. 4.558 4.735
    82287. 1.70429 4.66(4) 728. 4.559 4.658
    82312. 1.70480 4.75(4) 711. 4.560 4.645
    82336. 1.70531 4.83(4) 707. 4.561 4.819
    82361. 1.70582 5.33(4) 634. 4.562 5.434
    82386. 1.70634 6.14(4) 538. 4.562 6.221
    82410. 1.70685 6.23(4) 527. 4.563 6.324
    82435. 1.70736 5.76(4) 584. 4.564 5.779
    82460. 1.70787 5.24(4) 646. 4.565 5.240
    82485. 1.70839 4.87(4) 703. 4.566 4.920
    82509. 1.70890 4.86(4) 701. 4.567 4.813
    82534. 1.70941 5.10(4) 670. 4.568 5.049
    82559. 1.70992 5.72(4) 581. 4.569 5.776
    82584. 1.71044 6.48(4) 497. 4.570 6.463
    82608. 1.71095 6.41(4) 506. 4.571 6.400
    82633. 1.71146 5.86(4) 564. 4.572 5.818
    82658. 1.71198 5.33(4) 618. 4.573 5.273
    82683. 1.71249 4.99(4) 665. 4.574 4.938
    82708. 1.71300 4.78(4) 695. 4.575 4.763
    82732. 1.71352 4.71(4) 704. 4.576 4.672
    82757. 1.71403 4.65(4) 711. 4.577 4.628
    82782. 1.71455 4.58(4) 716. 4.578 4.605
    82807. 1.71506 4.64(4) 700. 4.579 4.593
    82832. 1.71558 4.57(4) 712. 4.579 4.588
    82857. 1.71609 4.66(4) 695. 4.580 4.586
    82881. 1.71660 4.58(4) 715. 4.581 4.584
    82906. 1.71712 4.63(4) 693. 4.582 4.585
    82931. 1.71764 4.56(4) 709. 4.583 4.586
    82956. 1.71815 4.60(4) 703. 4.584 4.587
    82981. 1.71867 4.65(4) 694. 4.585 4.588
    83006. 1.71918 4.61(4) 698. 4.586 4.590
    83031. 1.71970 4.56(4) 714. 4.587 4.591
    83056. 1.72021 4.59(4) 701. 4.588 4.592
    83081. 1.72073 4.59(4) 702. 4.589 4.594
    83105. 1.72125 4.61(4) 695. 4.590 4.596
    83130. 1.72176 4.60(4) 703. 4.591 4.597
    83155. 1.72228 4.61(4) 706. 4.592 4.601
    83180. 1.72280 4.69(4) 688. 4.593 4.614
    83205. 1.72331 4.56(4) 713. 4.594 4.668
    83230. 1.72383 4.71(4) 678. 4.595 4.765
    83255. 1.72435 4.79(4) 662. 4.596 4.819
    83280. 1.72486 4.75(4) 681. 4.597 4.780
    83305. 1.72538 4.72(4) 675. 4.598 4.717
    83330. 1.72590 4.68(4) 679. 4.599 4.680
    83355. 1.72642 4.64(4) 696. 4.600 4.670
    83380. 1.72693 4.69(4) 683. 4.601 4.696
    83405. 1.72745 4.70(4) 698. 4.602 4.832
    83430. 1.72797 5.11(4) 646. 4.603 5.243
    83455. 1.72849 5.94(4) 536. 4.604 5.947
    83480. 1.72901 6.59(5) 469. 4.605 6.435
    83505. 1.72953 6.23(4) 508. 4.606 6.225
    83530. 1.73005 5.64(4) 566. 4.607 5.690
    83555. 1.73057 5.12(4) 636. 4.608 5.241
    83580. 1.73108 4.91(4) 653. 4.609 4.967
    83606. 1.73160 4.80(4) 665. 4.610 4.814
    83631. 1.73212 4.63(4) 694. 4.611 4.731
    83656. 1.73264 4.65(4) 687. 4.612 4.685
    83681. 1.73316 4.63(4) 694. 4.613 4.659
    83706. 1.73368 4.60(4) 695. 4.614 4.645
    83731. 1.73420 4.62(4) 694. 4.615 4.637
    83756. 1.73472 4.60(4) 699. 4.616 4.632
    83781. 1.73524 4.62(4) 691. 4.617 4.629
    83806. 1.73576 4.62(4) 692. 4.618 4.628
    83832. 1.73629 4.67(4) 692. 4.619 4.628
    83857. 1.73681 4.60(4) 694. 4.620 4.628
    83882. 1.73733 4.60(4) 693. 4.621 4.628
    83907. 1.73785 4.68(4) 674. 4.622 4.628
    83932. 1.73837 4.61(4) 697. 4.623 4.628
    83957. 1.73889 4.67(4) 671. 4.624 4.628
    83983. 1.73941 4.64(4) 677. 4.625 4.629
    84008. 1.73994 4.64(4) 675. 4.626 4.629
    84033. 1.74046 4.63(4) 676. 4.627 4.632
    84058. 1.74098 4.61(4) 680. 4.628 4.640
    84083. 1.74150 4.76(4) 647. 4.629 4.653
    84109. 1.74202 4.68(4) 661. 4.630 4.660
    84134. 1.74255 4.65(4) 658. 4.631 4.655
    84159. 1.74307 4.65(4) 662. 4.632 4.646
    84184. 1.74359 4.64(4) 666. 4.633 4.641
    84210. 1.74412 4.69(4) 661. 4.634 4.637
    84235. 1.74464 4.69(4) 657. 4.635 4.639
    84260. 1.74516 4.64(4) 673. 4.636 4.668
    84285. 1.74569 4.86(4) 645. 4.637 4.854
    84311. 1.74621 5.37(4) 576. 4.638 5.408
    84336. 1.74673 6.08(5) 484. 4.639 6.038
    84361. 1.74726 6.11(5) 481. 4.640 6.056
    84387. 1.74778 5.61(4) 541. 4.641 5.583
    84412. 1.74831 5.21(4) 579. 4.642 5.153
    84437. 1.74883 4.99(4) 609. 4.643 4.910
    84463. 1.74936 4.79(4) 634. 4.644 4.792
    84488. 1.74988 4.73(4) 640. 4.645 4.737
    84513. 1.75041 4.69(4) 641. 4.646 4.702
    84539. 1.75093 4.66(4) 650. 4.647 4.679
    84564. 1.75146 4.64(4) 655. 4.648 4.665
    84589. 1.75198 4.68(4) 640. 4.649 4.661
    84615. 1.75251 4.67(4) 640. 4.650 4.659
    84640. 1.75303 4.68(4) 648. 4.651 4.658
    84665. 1.75356 4.70(4) 640. 4.652 4.664
    84691. 1.75409 4.72(4) 647. 4.654 4.709
    84716. 1.75461 4.99(4) 618. 4.655 4.967
    84742. 1.75514 5.66(4) 535. 4.656 5.697
    84767. 1.75566 6.69(5) 439. 4.657 6.631
    84793. 1.75619 7.32(5) 402. 4.658 7.366
    84818. 1.75672 8.10(5) 357. 4.659 8.220
    84843. 1.75725 8.48(5) 332.2 4.660 8.529
    84869. 1.75777 7.76(5) 373. 4.661 7.603
    84894. 1.75830 6.46(5) 465. 4.662 6.374
    84920. 1.75883 5.67(4) 533. 4.663 5.577
    84945. 1.75936 5.44(4) 567. 4.664 5.278
    84971. 1.75988 5.89(4) 531. 4.665 5.792
    84996. 1.76041 7.56(5) 401. 4.666 7.699
    85022. 1.76094 9.99(6) 284.0 4.667 10.169
    85047. 1.76147 11.25(6) 246.8 4.668 11.209
    85073. 1.76200 10.65(6) 266.6 4.669 10.311
    85098. 1.76252 9.42(6) 320.4 4.670 9.211
    85124. 1.76305 10.16(6) 293.7 4.671 10.118
    85149. 1.76358 12.17(7) 224.2 4.672 11.989
    85175. 1.76411 11.87(7) 230.9 4.674 11.547
    85200. 1.76464 9.43(6) 307.6 4.675 9.201
    85226. 1.76517 7.43(5) 403. 4.676 7.250
    85252. 1.76570 6.31(5) 478. 4.677 6.213
    85277. 1.76623 5.58(4) 539. 4.678 5.637
    85303. 1.76676 5.25(4) 575. 4.679 5.243
    85328. 1.76729 5.02(4) 594. 4.680 4.988
    85354. 1.76782 4.87(4) 608. 4.681 4.845
    85380. 1.76835 4.74(4) 629. 4.682 4.770
    85405. 1.76888 4.81(4) 611. 4.683 4.732
    85431. 1.76941 4.70(4) 632. 4.684 4.712
    85456. 1.76994 4.71(4) 628. 4.685 4.702
    85482. 1.77047 4.74(4) 624. 4.686 4.697
    85508. 1.77101 4.79(4) 612. 4.687 4.695
    85533. 1.77154 4.68(4) 634. 4.689 4.691
    85559. 1.77207 4.73(4) 619. 4.690 4.692
    85585. 1.77260 4.70(4) 623. 4.691 4.692
    85610. 1.77313 4.73(4) 616. 4.692 4.693
    85636. 1.77366 4.68(4) 629. 4.693 4.694
    85662. 1.77420 4.61(4) 645. 4.694 4.695
    85687. 1.77473 4.71(4) 621. 4.695 4.696
    85713. 1.77526 4.71(4) 619. 4.696 4.701
    85739. 1.77579 4.76(4) 603. 4.697 4.702
    85765. 1.77633 4.77(4) 603. 4.698 4.704
    85790. 1.77686 4.70(4) 612. 4.699 4.706
    85816. 1.77739 4.62(4) 623. 4.700 4.708
    85842. 1.77793 4.76(4) 592. 4.702 4.710
    85868. 1.77846 4.75(4) 601. 4.703 4.724
    85893. 1.77899 4.88(4) 595. 4.704 4.839
    85919. 1.77953 5.33(4) 542. 4.705 5.361
    85945. 1.78006 6.32(5) 440. 4.706 6.405
    85971. 1.78059 7.07(5) 383. 4.707 7.079
    85996. 1.78113 6.79(5) 407. 4.708 6.808
    86022. 1.78166 6.19(5) 455. 4.709 6.242
    86048. 1.78220 5.76(5) 488. 4.710 5.757
    86074. 1.78273 5.37(4) 520. 4.711 5.349
    86100. 1.78327 5.06(4) 555. 4.713 5.074
    86125. 1.78380 4.90(4) 575. 4.714 4.932
    86151. 1.78434 4.90(4) 577. 4.715 4.883
    86177. 1.78487 4.96(4) 582. 4.716 4.974
    86203. 1.78541 5.46(4) 537. 4.717 5.524
    86229. 1.78594 6.88(5) 417. 4.718 7.031
    86255. 1.78648 9.20(6) 281.8 4.719 8.966
    86281. 1.78702 9.76(6) 260.8 4.720 9.414
    86307. 1.78755 8.21(5) 331.2 4.721 8.185
    86332. 1.78809 6.65(5) 428. 4.722 6.759
    86358. 1.78862 5.72(5) 493. 4.724 5.827
    86384. 1.78916 5.22(4) 547. 4.725 5.319
    86410. 1.78970 4.98(4) 574. 4.726 5.052
    86436. 1.79023 4.72(4) 605. 4.727 4.911
    86462. 1.79077 4.80(4) 584. 4.728 4.836
    86488. 1.79131 4.71(4) 602. 4.729 4.796
    86514. 1.79185 4.74(4) 593. 4.730 4.774
    86540. 1.79238 4.71(4) 608. 4.731 4.762
    86566. 1.79292 4.68(4) 609. 4.732 4.755
    86592. 1.79346 4.72(4) 597. 4.734 4.751
    86618. 1.79400 4.70(4) 604. 4.735 4.749
    86644. 1.79454 4.73(4) 598. 4.736 4.747
    86670. 1.79507 4.71(4) 605. 4.737 4.747
    86696. 1.79561 4.70(4) 607. 4.738 4.746
    86722. 1.79615 4.72(4) 597. 4.739 4.747
    86748. 1.79669 4.69(4) 605. 4.740 4.747
    86774. 1.79723 4.75(4) 597. 4.741 4.748
    86800. 1.79777 4.71(4) 599. 4.743 4.749
    86826. 1.79831 4.73(4) 595. 4.744 4.748
    86852. 1.79885 4.77(4) 587. 4.745 4.751
    86878. 1.79939 4.80(4) 582. 4.746 4.764
    86904. 1.79993 4.93(4) 567. 4.747 4.859
    86930. 1.80047 5.24(4) 534. 4.748 5.196
    86956. 1.80101 5.73(5) 483. 4.749 5.692
    86982. 1.80155 5.97(5) 456. 4.750 5.832
    87008. 1.80209 5.56(4) 500. 4.752 5.532
    87034. 1.80263 5.10(4) 555. 4.753 5.191
    87061. 1.80317 4.99(4) 559. 4.754 4.985
    87087. 1.80371 4.84(4) 569. 4.755 4.883
    87113. 1.80425 4.79(4) 583. 4.756 4.837
    87139. 1.80479 4.76(4) 586. 4.757 4.820
    87165. 1.80534 4.84(4) 571. 4.758 4.829
    87191. 1.80588 4.86(4) 583. 4.760 4.912
    87217. 1.80642 5.32(4) 537. 4.761 5.363
    87244. 1.80696 6.71(5) 416. 4.762 6.763
    87270. 1.80750 8.85(6) 291.6 4.763 8.856
    87296. 1.80805 9.93(6) 251.2 4.764 9.742
    87322. 1.80859 8.95(6) 290.4 4.765 8.847
    87348. 1.80913 7.89(5) 342.3 4.766 7.943
    87374. 1.80967 7.80(5) 337.2 4.767 7.956
    87401. 1.81022 7.88(6) 320.7 4.769 7.831
    87427. 1.81076 6.98(5) 374. 4.770 6.942
    87453. 1.81130 6.00(5) 448. 4.771 5.991
    87479. 1.81185 5.38(4) 495. 4.772 5.402
    87506. 1.81239 5.01(4) 533. 4.773 5.096
    87532. 1.81293 4.87(4) 558. 4.774 4.943
    87558. 1.81348 4.81(4) 561. 4.775 4.866
    87584. 1.81402 4.83(4) 555. 4.777 4.829
    87611. 1.81457 4.92(4) 550. 4.778 4.834
    87637. 1.81511 5.29(4) 521. 4.779 5.089
    87663. 1.81566 6.58(5) 420. 4.780 6.515
    87690. 1.81620 9.48(6) 265.5 4.781 9.918
    87716. 1.81674 12.40(7) 185.9 4.782 12.730
    87742. 1.81729 11.47(7) 207.1 4.783 11.859
    87768. 1.81783 9.09(6) 278.4 4.785 9.120
    87795. 1.81838 6.99(5) 381. 4.786 7.035
    87821. 1.81893 5.81(5) 466. 4.787 5.908
    87847. 1.81947 5.28(4) 507. 4.788 5.345
    87874. 1.82002 5.03(4) 535. 4.789 5.064
    87900. 1.82056 4.90(4) 545. 4.790 4.926
    87927. 1.82111 4.78(4) 564. 4.792 4.859
    87953. 1.82166 4.82(4) 551. 4.793 4.826
    87979. 1.82220 4.78(4) 558. 4.794 4.811
    88006. 1.82275 4.83(4) 549. 4.795 4.796
    88032. 1.82330 4.74(4) 572. 4.796 4.805
    88059. 1.82384 4.75(4) 563. 4.797 4.823
    88085. 1.82439 4.83(4) 547. 4.798 4.839
    88111. 1.82494 4.82(4) 550. 4.800 4.836
    88138. 1.82549 4.81(4) 550. 4.801 4.823
    88164. 1.82603 4.81(4) 547. 4.802 4.814
    88191. 1.82658 4.86(4) 543. 4.803 4.809
    88217. 1.82713 4.80(4) 555. 4.804 4.807
    88244. 1.82768 4.73(4) 567. 4.805 4.807
    88270. 1.82823 4.77(4) 558. 4.807 4.807
    88297. 1.82877 4.80(4) 548. 4.808 4.808
    88323. 1.82932 4.81(4) 549. 4.809 4.809
    88350. 1.82987 4.76(4) 550. 4.810 4.810
    88376. 1.83042 4.87(4) 538. 4.811 4.811
    88403. 1.83097 4.88(4) 534. 4.812 4.812
    88429. 1.83152 4.82(4) 539. 4.814 4.814
    88456. 1.83207 4.73(4) 555. 4.815 4.815
    88482. 1.83262 4.79(4) 540. 4.816 4.816
    88509. 1.83317 4.89(4) 526. 4.817 4.817
    88535. 1.83372 4.82(4) 543. 4.818 4.818
    88562. 1.83427 4.80(4) 551. 4.819 4.819
    88588. 1.83482 4.83(4) 534. 4.821 4.821
    88615. 1.83537 4.93(4) 518. 4.822 4.822
    88642. 1.83592 4.89(4) 527. 4.823 4.823
    88668. 1.83647 4.82(4) 531. 4.824 4.824
    88695. 1.83702 4.80(4) 535. 4.825 4.826
    88721. 1.83757 4.81(4) 530. 4.826 4.827
    88748. 1.83812 4.90(4) 515. 4.828 4.828
    88775. 1.83868 4.82(4) 532. 4.829 4.830
    88801. 1.83923 4.90(4) 518. 4.830 4.831
    88828. 1.83978 4.87(4) 521. 4.831 4.832
    88855. 1.84033 4.86(4) 518. 4.832 4.833
    88881. 1.84088 4.79(4) 528. 4.833 4.835
    88908. 1.84144 4.76(4) 526. 4.835 4.836
    88935. 1.84199 4.88(4) 508. 4.836 4.837
    88961. 1.84254 4.81(4) 519. 4.837 4.839
    88988. 1.84309 4.88(4) 509. 4.838 4.840
    89015. 1.84365 4.85(4) 517. 4.839 4.842
    89041. 1.84420 4.81(4) 518. 4.840 4.843
    89068. 1.84475 4.85(4) 506. 4.842 4.845
    89095. 1.84531 4.87(4) 509. 4.843 4.847
    89121. 1.84586 4.86(4) 502. 4.844 4.849
    89148. 1.84641 4.88(4) 496. 4.845 4.851
    89175. 1.84697 4.83(4) 506. 4.846 4.854
    89202. 1.84752 4.93(4) 494. 4.847 4.859
    89228. 1.84808 4.89(4) 505. 4.849 4.865
    89255. 1.84863 4.91(4) 498. 4.850 4.883
    89282. 1.84919 4.94(4) 500. 4.851 4.956
    89309. 1.84974 5.16(5) 479. 4.852 5.181
    89336. 1.85030 5.74(5) 425. 4.853 5.601
    89362. 1.85085 6.21(5) 386. 4.854 6.096
    89389. 1.85141 6.62(5) 361. 4.856 6.564
    89416. 1.85196 6.78(5) 347.3 4.857 6.716
    89443. 1.85252 6.31(5) 384. 4.858 6.289
    89470. 1.85307 5.73(5) 428. 4.859 5.694
    89496. 1.85363 5.29(5) 469. 4.860 5.291
    89523. 1.85419 5.13(5) 476. 4.862 5.079
    89550. 1.85474 4.96(4) 503. 4.863 4.974
    89577. 1.85530 4.92(4) 497. 4.864 4.922
    89604. 1.85585 4.92(4) 506. 4.865 4.896
    89631. 1.85641 4.96(5) 489. 4.866 4.885
    89658. 1.85697 4.98(4) 498. 4.867 4.892
    89685. 1.85753 5.21(5) 471. 4.869 5.013
    89712. 1.85808 5.62(5) 447. 4.870 5.593
    89738. 1.85864 6.86(5) 348.5 4.871 6.770
    89765. 1.85920 7.62(6) 307.0 4.872 7.509
    89792. 1.85976 7.07(5) 340.4 4.873 7.032
    89819. 1.86031 6.20(5) 399. 4.875 6.132
    89846. 1.86087 5.62(5) 435. 4.876 5.512
    89873. 1.86143 5.39(5) 462. 4.877 5.205
    89900. 1.86199 5.48(5) 461. 4.878 5.225
    89927. 1.86255 6.41(5) 396. 4.879 6.173
    89954. 1.86311 8.71(6) 276.1 4.880 8.770
    89981. 1.86367 11.17(7) 199.1 4.882 11.206
    90008. 1.86422 10.85(7) 207.2 4.883 10.745
    90035. 1.86478 8.59(6) 277.3 4.884 8.541
    90062. 1.86534 6.88(5) 353. 4.885 6.769
    90089. 1.86590 5.79(5) 423. 4.886 5.810
    90116. 1.86646 5.29(5) 464. 4.887 5.338
    90143. 1.86702 5.18(5) 465. 4.889 5.108
    90170. 1.86758 5.06(5) 482. 4.890 4.997
    90197. 1.86814 4.94(5) 485. 4.891 4.943
    90224. 1.86870 4.94(5) 485. 4.892 4.918
    90251. 1.86926 4.91(5) 489. 4.893 4.906
    90278. 1.86983 4.94(5) 486. 4.895 4.895
    90305. 1.87039 4.91(5) 486. 4.896 4.896
    90333. 1.87095 4.92(5) 485. 4.897 4.900
    90360. 1.87151 5.08(5) 475. 4.898 4.933
    90387. 1.87207 5.59(5) 440. 4.899 5.245
    90414. 1.87263 7.02(5) 346.8 4.900 6.768
    90441. 1.87319 10.44(7) 210.9 4.902 10.310
    90468. 1.87376 13.92(8) 141.0 4.903 13.553
    90495. 1.87432 13.61(8) 146.4 4.904 13.107
    90522. 1.87488 10.35(7) 211.2 4.905 10.181
    90550. 1.87544 7.90(6) 289.7 4.906 7.665
    90577. 1.87601 6.35(5) 367. 4.908 6.262
    90604. 1.87657 5.66(5) 412. 4.909 5.567
    90631. 1.87713 5.26(5) 445. 4.910 5.231
    90658. 1.87769 5.14(5) 456. 4.911 5.069
    90686. 1.87826 5.07(5) 458. 4.912 4.993
    90713. 1.87882 5.00(5) 469. 4.913 4.967
    90740. 1.87939 5.01(5) 475. 4.915 5.019
    90767. 1.87995 5.30(5) 438. 4.916 5.269
    90794. 1.88051 5.79(5) 398. 4.917 5.735
    90822. 1.88108 6.10(5) 370. 4.918 6.034
    90849. 1.88164 5.96(5) 382. 4.919 5.880
    90876. 1.88221 5.48(5) 428. 4.921 5.514
    90903. 1.88277 5.26(5) 442. 4.922 5.231
    90931. 1.88334 5.11(5) 456. 4.923 5.077
    90958. 1.88390 5.06(5) 457. 4.924 5.001
    90985. 1.88447 4.93(5) 473. 4.925 4.964
    91013. 1.88503 4.93(5) 475. 4.926 4.947
    91040. 1.88560 4.97(5) 471. 4.928 4.939
    91067. 1.88616 4.87(5) 488. 4.929 4.935
    91094. 1.88673 4.89(5) 480. 4.930 4.934
    91122. 1.88730 4.90(5) 479. 4.931 4.934
    91149. 1.88786 4.86(5) 482. 4.932 4.935
    91176. 1.88843 4.93(5) 474. 4.933 4.936
    91204. 1.88899 4.94(5) 475. 4.935 4.938
    91231. 1.88956 4.92(5) 483. 4.936 4.940
    91259. 1.89013 4.97(5) 475. 4.937 4.945
    91286. 1.89070 5.05(5) 465. 4.938 4.970
    91313. 1.89126 5.26(5) 450. 4.939 5.111
    91341. 1.89183 5.84(5) 414. 4.941 5.721
    91368. 1.89240 7.14(6) 319.4 4.942 6.975
    91396. 1.89297 8.00(6) 274.3 4.943 7.832
    91423. 1.89353 7.67(6) 289.8 4.944 7.395
    91450. 1.89410 6.52(5) 359. 4.945 6.420
    91478. 1.89467 5.77(5) 404. 4.946 5.708
    91505. 1.89524 5.39(5) 434. 4.948 5.326
    91533. 1.89581 5.14(5) 452. 4.949 5.137
    91560. 1.89638 5.07(5) 452. 4.950 5.044
    91588. 1.89694 4.99(5) 460. 4.951 4.998
    91615. 1.89751 4.93(5) 464. 4.952 4.976
    91643. 1.89808 4.95(5) 461. 4.953 4.966
    91670. 1.89865 4.97(5) 463. 4.955 4.962
    91698. 1.89922 4.90(5) 466. 4.956 4.960
    91725. 1.89979 4.94(5) 462. 4.957 4.960
    91753. 1.90036 5.00(5) 452. 4.958 4.960
    91780. 1.90093 4.89(5) 468. 4.959 4.961
    91808. 1.90150 4.93(5) 455. 4.961 4.962
    91835. 1.90207 4.92(5) 462. 4.962 4.962
    91863. 1.90264 4.92(5) 459. 4.963 4.965
    91890. 1.90321 4.94(5) 451. 4.964 4.966
    91918. 1.90379 4.95(5) 449. 4.965 4.967
    91945. 1.90436 4.88(5) 459. 4.966 4.969
    91973. 1.90493 4.93(5) 452. 4.968 4.970
    92001. 1.90550 4.99(5) 440. 4.969 4.972
    92028. 1.90607 4.96(5) 446. 4.970 4.974
    92056. 1.90664 4.95(5) 447. 4.971 4.976
    92083. 1.90722 4.95(5) 447. 4.972 4.978
    92111. 1.90779 4.95(5) 447. 4.973 4.983
    92139. 1.90836 5.00(5) 439. 4.975 5.005
    92166. 1.90893 5.19(5) 425. 4.976 5.133
    92194. 1.90951 5.63(5) 394. 4.977 5.566
    92222. 1.91008 6.42(5) 336.2 4.978 6.332
    92249. 1.91065 7.23(6) 294.5 4.979 7.193
    92277. 1.91122 8.11(6) 257.4 4.980 8.130
    92305. 1.91180 8.57(7) 236.6 4.982 8.488
    92332. 1.91237 7.67(6) 273.0 4.983 7.666
    92360. 1.91295 6.54(5) 332.2 4.984 6.509
    92388. 1.91352 5.75(5) 382. 4.985 5.744
    92415. 1.91409 5.27(5) 417. 4.986 5.354
    92443. 1.91467 5.08(5) 432. 4.987 5.165
    92471. 1.91524 4.97(5) 447. 4.989 5.075
    92499. 1.91582 5.00(5) 440. 4.990 5.033
    92526. 1.91639 5.01(5) 432. 4.991 5.012
    92554. 1.91697 5.00(5) 439. 4.992 5.003
    92582. 1.91754 4.99(5) 439. 4.993 4.999
    92610. 1.91812 4.94(5) 447. 4.994 4.998
    92638. 1.91869 4.91(5) 457. 4.995 4.998
    92665. 1.91927 4.92(5) 452. 4.997 4.997
    92693. 1.91984 4.95(5) 449. 4.998 4.998
    92721. 1.92042 5.00(5) 438. 4.999 4.999
    92749. 1.92100 5.01(5) 436. 5.000 5.000
    92777. 1.92157 4.96(5) 441. 5.001 5.001
    92804. 1.92215 4.99(5) 435. 5.002 5.002
    92832. 1.92273 4.91(5) 446. 5.004 5.004
    92860. 1.92330 5.02(5) 432. 5.005 5.005
    92888. 1.92388 5.04(5) 429. 5.006 5.006
    92916. 1.92446 5.03(5) 431. 5.007 5.007
    92944. 1.92503 4.99(5) 438. 5.008 5.008
    92972. 1.92561 5.00(5) 435. 5.009 5.009
    92999. 1.92619 5.01(5) 434. 5.010 5.010
    93027. 1.92677 5.02(5) 434. 5.012 5.012
    93055. 1.92735 5.05(5) 429. 5.013 5.013
    93083. 1.92792 4.94(5) 438. 5.014 5.014
    93111. 1.92850 5.00(5) 427. 5.015 5.015
    93139. 1.92908 5.03(5) 420. 5.016 5.016
    93167. 1.92966 4.99(5) 431. 5.017 5.017
    93195. 1.93024 4.98(5) 429. 5.019 5.019
    93223. 1.93082 4.97(5) 430. 5.020 5.020
    93251. 1.93140 4.97(5) 428. 5.021 5.021
    93279. 1.93198 5.02(5) 418. 5.022 5.022
    93307. 1.93256 4.99(5) 422. 5.023 5.023
    93335. 1.93314 4.99(5) 422. 5.024 5.026
    93363. 1.93372 5.02(5) 418. 5.025 5.045
    93391. 1.93430 5.15(5) 412. 5.027 5.175
    93419. 1.93488 5.56(5) 379. 5.028 5.608
    93447. 1.93546 6.14(6) 329.6 5.029 6.177
    93475. 1.93604 6.20(6) 324.5 5.030 6.277
    93503. 1.93662 5.89(5) 347.0 5.031 5.887
    93531. 1.93720 5.43(5) 382. 5.032 5.487
    93559. 1.93778 5.16(5) 401. 5.033 5.257
    93587. 1.93836 5.08(5) 405. 5.035 5.147
    93615. 1.93894 5.03(5) 412. 5.036 5.096
    93643. 1.93953 4.99(5) 410. 5.037 5.075
    93671. 1.94011 5.00(5) 413. 5.038 5.069
    93699. 1.94069 5.03(5) 401. 5.039 5.073
    93728. 1.94127 5.17(5) 397. 5.040 5.102
    93756. 1.94185 5.46(5) 376. 5.041 5.295
    93784. 1.94244 6.16(5) 339.1 5.042 6.161
    93812. 1.94302 7.99(6) 245.9 5.044 8.086
    93840. 1.94360 9.83(7) 187.6 5.045 9.728
    93868. 1.94419 9.45(7) 198.3 5.046 9.307
    93896. 1.94477 7.73(6) 258.2 5.047 7.721
    93925. 1.94535 6.36(6) 321.4 5.048 6.442
    93953. 1.94594 5.69(5) 363. 5.049 5.741
    93981. 1.94652 5.43(5) 377. 5.050 5.412
    94009. 1.94710 5.29(5) 387. 5.052 5.348
    94037. 1.94769 5.54(5) 372. 5.053 5.559
    94066. 1.94827 5.92(5) 337.6 5.054 5.834
    94094. 1.94886 5.86(5) 343.2 5.055 5.802
    94122. 1.94944 5.46(5) 372. 5.056 5.534
    94150. 1.95003 5.33(5) 387. 5.057 5.304
    94178. 1.95061 5.15(5) 403. 5.058 5.179
    94207. 1.95120 5.07(5) 409. 5.059 5.119
    94235. 1.95178 5.01(5) 414. 5.061 5.091
    94263. 1.95237 5.13(5) 398. 5.062 5.073
    94292. 1.95295 4.99(5) 413. 5.063 5.068
    94320. 1.95354 4.92(5) 423. 5.064 5.067
    94348. 1.95413 5.01(5) 404. 5.065 5.066
    94376. 1.95471 5.04(5) 401. 5.066 5.066
    94405. 1.95530 5.03(5) 406. 5.067 5.067
    94433. 1.95589 5.02(5) 407. 5.068 5.068
    94461. 1.95647 5.03(5) 408. 5.069 5.069
    94490. 1.95706 5.01(5) 406. 5.071 5.071
    94518. 1.95765 5.00(5) 408. 5.072 5.072
    94546. 1.95823 5.03(5) 406. 5.073 5.073
    94575. 1.95882 5.09(5) 397. 5.074 5.074
    94603. 1.95941 5.08(5) 395. 5.075 5.075
    94632. 1.96000 5.01(5) 397. 5.076 5.076
    94660. 1.96059 5.08(5) 393. 5.077 5.077
    94688. 1.96117 5.00(5) 403. 5.078 5.078
    94717. 1.96176 5.04(5) 398. 5.079 5.079
    94745. 1.96235 5.05(5) 389. 5.081 5.081
    94774. 1.96294 5.08(5) 390. 5.082 5.082
    94802. 1.96353 5.05(5) 397. 5.083 5.085
    94830. 1.96412 5.10(5) 388. 5.084 5.106
    94859. 1.96471 5.25(5) 376. 5.085 5.217
    94887. 1.96530 5.51(5) 356. 5.086 5.482
    94916. 1.96589 5.91(6) 320.4 5.087 5.720
    94944. 1.96648 5.91(6) 323.5 5.088 5.790
    94973. 1.96707 6.14(6) 317.1 5.089 6.104
    95001. 1.96766 6.85(6) 269.0 5.090 6.817
    95030. 1.96825 7.20(6) 254.8 5.092 7.085
    95058. 1.96884 6.55(6) 288.9 5.093 6.553
    95087. 1.96943 5.84(6) 326.7 5.094 5.886
    95115. 1.97002 5.41(5) 355. 5.095 5.477
    95144. 1.97061 5.16(5) 373. 5.096 5.275
    95172. 1.97120 5.08(5) 383. 5.097 5.181
    95201. 1.97179 5.09(5) 381. 5.098 5.137
    95230. 1.97238 5.13(5) 371. 5.099 5.117
    95258. 1.97298 5.08(5) 372. 5.100 5.109
    95287. 1.97357 5.04(5) 377. 5.101 5.105
    95315. 1.97416 5.02(5) 383. 5.102 5.102
    95344. 1.97475 5.08(5) 376. 5.103 5.103
    95372. 1.97534 5.04(5) 380. 5.105 5.105
    95401. 1.97594 5.02(5) 380. 5.106 5.106
    95430. 1.97653 5.04(5) 377. 5.107 5.107
    95458. 1.97712 5.01(5) 379. 5.108 5.108
    95487. 1.97772 5.02(5) 386. 5.109 5.112
    95516. 1.97831 5.04(5) 374. 5.110 5.114
    95544. 1.97890 4.93(5) 393. 5.111 5.115
    95573. 1.97950 5.07(5) 374. 5.112 5.117
    95602. 1.98009 5.05(5) 377. 5.113 5.119
    95630. 1.98068 5.09(5) 376. 5.114 5.121
    95659. 1.98128 4.99(5) 387. 5.115 5.123
    95688. 1.98187 5.07(5) 375. 5.116 5.125
    95716. 1.98247 5.01(5) 385. 5.117 5.127
    95745. 1.98306 5.04(5) 381. 5.119 5.130
    95774. 1.98366 5.02(5) 384. 5.120 5.134
    95803. 1.98425 5.07(5) 378. 5.121 5.138
    95831. 1.98485 5.07(5) 381. 5.122 5.144
    95860. 1.98544 5.05(5) 377. 5.123 5.153
    95889. 1.98604 5.04(5) 387. 5.124 5.166
    95918. 1.98664 5.23(5) 367. 5.125 5.208
    95946. 1.98723 5.78(5) 340.9 5.126 5.510
    95975. 1.98783 7.09(6) 283.1 5.127 7.077
    96004. 1.98842 10.87(8) 168.0 5.128 11.204
    96033. 1.98902 15.93(10) 98.9 5.129 15.625
    96062. 1.98962 16.10(10) 99.4 5.130 15.980
    96090. 1.99021 13.86(9) 124.4 5.131 14.243
    96119. 1.99081 13.63(9) 122.6 5.132 13.906
    96148. 1.99141 13.21(9) 122.7 5.133 13.126
    96177. 1.99201 10.60(8) 160.5 5.134 10.557
    96206. 1.99260 8.08(7) 224.5 5.136 8.028
    96235. 1.99320 6.59(6) 274.3 5.137 6.536
    96263. 1.99380 5.76(6) 318.5 5.138 5.806
    96292. 1.99440 5.43(5) 336.0 5.139 5.462
    96321. 1.99500 5.30(5) 339.8 5.140 5.300
    96350. 1.99559 5.20(5) 337.3 5.141 5.224
    96379. 1.99619 5.09(5) 350.0 5.142 5.187
    96408. 1.99679 5.16(5) 342.4 5.143 5.170
    96437. 1.99739 5.20(5) 335.0 5.144 5.161
    96466. 1.99799 5.16(5) 339.1 5.145 5.157
    96495. 1.99859 5.13(5) 347.2 5.146 5.155
    96524. 1.99919 5.15(5) 339.4 5.147 5.155
    96553. 1.99979 5.12(5) 339.8 5.148 5.155
    96582. 2.00039 5.19(6) 328.3 5.149 5.155
    96611. 2.00099 5.13(5) 337.9 5.150 5.150
    96640. 2.00159 5.16(5) 336.0 5.151 5.151
    96669. 2.00219 5.10(5) 339.7 5.152 5.152
    96698. 2.00279 5.07(5) 337.9 5.153 5.153
    96727. 2.00339 5.22(6) 323.8 5.154 5.154
    96756. 2.00399 5.10(5) 340.3 5.155 5.155
    96785. 2.00460 5.11(5) 335.4 5.156 5.156
    96814. 2.00520 5.16(6) 326.8 5.157 5.157
    96843. 2.00580 5.15(5) 330.8 5.158 5.158
    96872. 2.00640 5.22(6) 324.7 5.159 5.159
    96901. 2.00700 5.09(5) 334.0 5.160 5.160
    96930. 2.00760 5.15(6) 328.8 5.161 5.161
    96959. 2.00821 5.11(6) 330.1 5.163 5.163
    96988. 2.00881 5.16(6) 330.4 5.164 5.164
    97017. 2.00941 5.14(5) 330.9 5.165 5.165
    97046. 2.01001 5.05(5) 343.1 5.166 5.166
    97075. 2.01062 5.14(5) 332.4 5.167 5.167
    97104. 2.01122 5.18(6) 325.6 5.168 5.168
    97134. 2.01182 5.11(5) 338.3 5.169 5.170
    97163. 2.01243 5.05(5) 343.7 5.170 5.171
    97192. 2.01303 5.06(5) 335.4 5.171 5.172
    97221. 2.01364 5.24(6) 325.5 5.172 5.173
    97250. 2.01424 5.12(5) 334.0 5.173 5.176
    97279. 2.01484 5.22(6) 319.7 5.174 5.193
    97309. 2.01545 5.19(6) 329.1 5.175 5.252
    97338. 2.01605 5.32(6) 319.6 5.176 5.339
    97367. 2.01666 5.34(6) 313.7 5.177 5.366
    97396. 2.01726 5.29(6) 321.8 5.178 5.313
    97425. 2.01787 5.18(6) 322.5 5.179 5.252
    97455. 2.01847 5.19(6) 319.4 5.180 5.217
    97484. 2.01908 5.15(6) 329.0 5.181 5.201
    97513. 2.01969 5.25(6) 316.2 5.182 5.196
    97542. 2.02029 5.20(6) 322.2 5.183 5.216
    97572. 2.02090 5.32(6) 315.5 5.184 5.342
    97601. 2.02150 5.71(6) 286.5 5.185 5.674
    97630. 2.02211 6.08(6) 266.3 5.186 5.998
    97659. 2.02272 5.91(6) 274.4 5.187 5.961
    97689. 2.02332 5.73(6) 287.7 5.188 5.707
    97718. 2.02393 5.55(6) 296.5 5.189 5.600
    97747. 2.02454 5.83(6) 279.5 5.190 5.795
    97777. 2.02515 6.25(6) 250.7 5.191 6.139
    97806. 2.02575 6.31(6) 251.7 5.192 6.231
    97835. 2.02636 6.21(6) 259.4 5.193 6.120
    97865. 2.02697 6.55(6) 249.0 5.194 6.520
    97894. 2.02758 8.05(7) 192.9 5.195 8.063
    97923. 2.02819 9.91(8) 142.9 5.196 9.705
    97953. 2.02879 9.70(8) 146.3 5.197 9.490
    97982. 2.02940 8.05(7) 186.0 5.198 7.907
    98012. 2.03001 6.56(6) 239.3 5.199 6.561
    98041. 2.03062 5.85(6) 267.1 5.200 5.837
    98070. 2.03123 5.42(6) 291.8 5.201 5.497
    98100. 2.03184 5.37(6) 287.5 5.201 5.340
    98129. 2.03245 5.24(6) 293.1 5.202 5.269
    98159. 2.03306 5.29(6) 290.4 5.203 5.236
    98188. 2.03367 5.28(6) 292.3 5.204 5.222
    98218. 2.03428 5.22(6) 298.3 5.205 5.216
    98247. 2.03489 5.37(6) 287.7 5.206 5.223
    98277. 2.03550 5.77(6) 270.0 5.207 5.365
    98306. 2.03611 6.70(6) 241.8 5.208 6.426
    98336. 2.03672 9.65(8) 156.8 5.209 10.075
    98365. 2.03733 14.64(11) 87.1 5.210 15.189
    98395. 2.03794 16.03(11) 77.6 5.211 16.376
    98424. 2.03856 12.70(10) 107.8 5.212 12.956
    98454. 2.03917 9.14(8) 165.9 5.213 9.247
    98483. 2.03978 7.03(7) 226.5 5.214 7.100
    98513. 2.04039 5.98(6) 269.5 5.215 6.079
    98542. 2.04100 5.70(6) 278.6 5.216 5.611
    98572. 2.04162 5.47(6) 297.7 5.217 5.398
    98601. 2.04223 5.41(6) 295.7 5.218 5.301
    98631. 2.04284 5.33(6) 301.2 5.219 5.257
    98661. 2.04345 5.30(6) 305.8 5.220 5.220
    98690. 2.04407 5.29(6) 309.0 5.221 5.222
    98720. 2.04468 5.25(6) 315.8 5.222 5.223
    98749. 2.04529 5.31(6) 309.6 5.223 5.224
    98779. 2.04591 5.27(6) 313.4 5.224 5.225
    98809. 2.04652 5.27(6) 315.5 5.225 5.227
    98838. 2.04713 5.20(6) 322.1 5.226 5.228
    98868. 2.04775 5.21(6) 321.2 5.226 5.232
    98898. 2.04836 5.26(6) 320.8 5.227 5.247
    98927. 2.04898 5.35(6) 316.7 5.228 5.304
    98957. 2.04959 5.38(6) 317.4 5.229 5.419
    98987. 2.05021 5.59(6) 298.0 5.230 5.512
    99016. 2.05082 5.49(6) 311.7 5.231 5.484
    99046. 2.05144 5.47(6) 307.6 5.232 5.390
    99076. 2.05205 5.22(6) 329.0 5.233 5.320
    99105. 2.05267 5.30(6) 324.0 5.234 5.282
    99135. 2.05329 5.35(6) 317.1 5.235 5.272
    99165. 2.05390 5.52(6) 312.6 5.236 5.369
    99195. 2.05452 6.38(6) 281.6 5.237 6.159
    99224. 2.05513 8.85(7) 193.4 5.238 9.032
    99254. 2.05575 13.39(10) 108.8 5.239 13.436
    99284. 2.05637 14.93(10) 93.8 5.240 14.910
    99314. 2.05698 12.17(9) 125.3 5.241 12.230
    99344. 2.05760 8.95(7) 185.1 5.241 8.960
    99373. 2.05822 6.98(6) 246.3 5.242 6.991
    99403. 2.05884 6.09(6) 279.2 5.243 6.046
    99433. 2.05945 5.53(6) 313.6 5.244 5.613
    99463. 2.06007 5.36(6) 317.0 5.245 5.416
    99493. 2.06069 5.19(5) 332.4 5.246 5.326
    99522. 2.06131 5.15(5) 333.0 5.247 5.286
    99552. 2.06193 5.18(5) 343.7 5.248 5.267
    99582. 2.06255 5.21(5) 348.8 5.249 5.259
    99612. 2.06316 5.13(5) 361. 5.250 5.250
    99642. 2.06378 5.11(5) 367. 5.251 5.251
    99672. 2.06440 5.13(5) 363. 5.252 5.252
    99702. 2.06502 5.16(5) 360. 5.253 5.253
    99732. 2.06564 5.30(6) 316.0 5.253 5.253
    99762. 2.06626 5.20(6) 308.7 5.254 5.254
    99792. 2.06688 5.12(6) 311.0 5.255 5.255
    99821. 2.06750 5.14(6) 299.6 5.256 5.256
    99851. 2.06812 5.18(6) 293.1 5.257 5.257
    99881. 2.06874 5.16(6) 294.7 5.258 5.258
    99911. 2.06936 5.16(6) 295.4 5.259 5.259
    99941. 2.06998 5.11(6) 301.7 5.260 5.260
    99971. 2.07060 5.14(6) 292.9 5.261 5.261
    100001. 2.07123 5.19(6) 288.2 5.262 5.262
    100031. 2.07185 5.13(6) 297.4 5.263 5.263
    100061. 2.07247 5.23(6) 287.8 5.263 5.263
    100091. 2.07309 5.21(6) 284.4 5.264 5.264
    100121. 2.07371 5.21(6) 285.8 5.265 5.268
    100151. 2.07433 5.29(6) 283.1 5.266 5.270
    100181. 2.07496 5.13(6) 298.2 5.267 5.272
    100211. 2.07558 5.18(6) 294.8 5.268 5.275
    100242. 2.07620 5.25(6) 288.1 5.269 5.280
    100272. 2.07683 5.37(6) 281.6 5.270 5.318
    100302. 2.07745 5.83(6) 260.0 5.271 5.618
    100332. 2.07807 6.88(7) 220.0 5.271 6.894
    100362. 2.07870 9.28(8) 151.1 5.272 9.323
    100392. 2.07932 11.01(9) 119.2 5.273 10.758
    100422. 2.07994 9.67(8) 142.8 5.274 9.681
    100452. 2.08057 7.61(7) 193.8 5.275 7.759
    100482. 2.08119 6.48(7) 227.2 5.276 6.463
    100512. 2.08182 5.82(6) 250.7 5.277 5.822
    100543. 2.08244 5.51(6) 261.2 5.278 5.528
    100573. 2.08306 5.39(6) 271.0 5.279 5.395
    100603. 2.08369 5.41(6) 265.7 5.279 5.335
    100633. 2.08431 5.22(6) 279.2 5.280 5.307
    100663. 2.08494 5.29(6) 268.6 5.281 5.295
    100694. 2.08557 5.34(6) 262.9 5.282 5.290
    100724. 2.08619 5.41(6) 259.1 5.283 5.283
    100754. 2.08682 5.45(6) 252.2 5.284 5.284
    100784. 2.08744 5.34(6) 261.0 5.285 5.285
    100814. 2.08807 5.42(6) 256.6 5.286 5.286
    100845. 2.08870 5.35(6) 257.8 5.286 5.286
    100875. 2.08932 5.37(6) 255.4 5.287 5.287
    100905. 2.08995 5.43(6) 253.8 5.288 5.288
    100935. 2.09058 5.36(6) 255.0 5.289 5.289
    100966. 2.09120 5.31(6) 255.6 5.290 5.290
    100996. 2.09183 5.45(6) 245.4 5.291 5.292
    101026. 2.09246 5.36(6) 250.3 5.292 5.293
    101057. 2.09309 5.42(6) 246.4 5.293 5.295
    101087. 2.09372 5.37(6) 252.2 5.293 5.296
    101117. 2.09434 5.42(6) 244.8 5.294 5.298
    101148. 2.09497 5.43(6) 244.2 5.295 5.300
    101178. 2.09560 5.40(6) 243.2 5.296 5.302
    101208. 2.09623 5.36(6) 247.1 5.297 5.307
    101239. 2.09686 5.55(6) 238.3 5.298 5.342
    101269. 2.09749 5.78(7) 234.5 5.299 5.565
    101299. 2.09812 6.25(7) 218.1 5.299 6.292
    101330. 2.09875 7.62(8) 171.2 5.300 7.350
    101360. 2.09938 7.94(8) 165.1 5.301 7.714
    101391. 2.10001 7.36(7) 187.8 5.302 7.185
    101421. 2.10064 6.66(7) 217.8 5.303 6.526
    101451. 2.10127 6.09(6) 241.8 5.304 6.034
    101482. 2.10190 5.73(6) 260.6 5.305 5.692
    101512. 2.10253 5.64(6) 263.0 5.305 5.498
    101543. 2.10316 5.58(6) 268.6 5.306 5.406
    101573. 2.10379 5.51(6) 269.0 5.307 5.367
    101604. 2.10442 5.57(6) 269.6 5.308 5.359
    101634. 2.10505 5.69(6) 262.6 5.309 5.425
    101665. 2.10568 6.23(6) 244.9 5.310 5.895
    101695. 2.10631 7.55(7) 196.4 5.311 7.466
    101726. 2.10695 9.90(9) 136.2 5.311 9.719
    101756. 2.10758 10.53(9) 124.3 5.312 10.363
    101787. 2.10821 8.87(8) 157.4 5.313 8.924
    101817. 2.10884 7.14(7) 205.9 5.314 7.248
    101848. 2.10948 6.21(6) 240.3 5.315 6.261
    101878. 2.11011 5.81(6) 253.3 5.316 5.826
    101909. 2.11074 5.78(6) 257.3 5.316 5.782
    101940. 2.11138 6.33(7) 233.0 5.317 6.368
    101970. 2.11201 7.67(7) 179.5 5.318 7.955
    102001. 2.11264 9.86(9) 124.9 5.319 9.784
    102031. 2.11328 10.07(9) 118.3 5.320 9.968
    102062. 2.11391 8.41(8) 150.0 5.321 8.578
    102093. 2.11454 6.73(7) 200.9 5.322 7.124
    102123. 2.11518 6.03(7) 221.8 5.322 6.235
    102154. 2.11581 5.68(7) 228.4 5.323 5.792
    102184. 2.11645 5.46(6) 240.9 5.324 5.583
    102215. 2.11708 5.51(7) 229.9 5.325 5.487
    102246. 2.11772 5.35(6) 239.0 5.326 5.450
    102276. 2.11835 5.53(7) 226.7 5.327 5.486
    102307. 2.11899 5.87(7) 209.3 5.327 5.798
    102338. 2.11963 7.02(8) 164.9 5.328 6.890
    102369. 2.12026 9.29(10) 106.4 5.329 9.013
    102399. 2.12090 11.75(12) 72.7 5.330 11.610
    102430. 2.12153 13.57(13) 56.1 5.331 13.727
    102461. 2.12217 13.52(14) 54.3 5.332 13.579
    102491. 2.12281 10.64(11) 78.0 5.332 10.998
    102522. 2.12344 8.11(9) 117.0 5.333 8.328
    102553. 2.12408 6.46(8) 159.1 5.334 6.748
    102584. 2.12472 5.78(7) 182.5 5.335 5.993
    102614. 2.12536 5.52(7) 189.3 5.336 5.649
    102645. 2.12599 5.39(7) 191.9 5.336 5.492
    102676. 2.12663 5.27(7) 197.3 5.337 5.415
    102707. 2.12727 5.26(7) 195.5 5.338 5.381
    102738. 2.12791 5.27(7) 193.8 5.339 5.365
    102768. 2.12855 5.28(7) 189.0 5.340 5.358
    102799. 2.12918 5.21(7) 193.4 5.341 5.354
    102830. 2.12982 5.29(7) 186.8 5.341 5.354
    102861. 2.13046 5.35(7) 184.9 5.342 5.382
    102892. 2.13110 5.69(8) 170.5 5.343 5.634
    102923. 2.13174 6.63(9) 137.0 5.344 6.743
    102954. 2.13238 8.64(11) 88.8 5.345 8.786
    102985. 2.13302 9.94(12) 69.9 5.346 9.876
    103015. 2.13366 8.73(11) 86.2 5.346 8.877
    103046. 2.13430 7.18(9) 117.7 5.347 7.275
    103077. 2.13494 6.18(8) 146.4 5.348 6.240
    103108. 2.13558 5.64(8) 166.8 5.349 5.745
    103139. 2.13622 5.48(8) 174.0 5.350 5.524
    103170. 2.13686 5.40(8) 176.0 5.350 5.428
    103201. 2.13750 5.39(8) 175.6 5.351 5.385
    103232. 2.13815 5.21(7) 185.5 5.352 5.367
    103263. 2.13879 5.15(7) 189.2 5.353 5.353
    103294. 2.13943 5.16(7) 188.4 5.354 5.354
    103325. 2.14007 5.23(7) 185.0 5.354 5.355
    103356. 2.14071 5.34(7) 178.6 5.355 5.356
    103387. 2.14136 5.20(7) 186.8 5.356 5.360
    103418. 2.14200 5.35(7) 177.9 5.357 5.374
    103449. 2.14264 5.42(8) 174.5 5.358 5.410
    103480. 2.14328 5.55(8) 169.0 5.359 5.445
    103511. 2.14393 5.48(8) 172.9 5.359 5.442
    103542. 2.14457 5.44(8) 174.1 5.360 5.412
    103573. 2.14521 5.42(8) 175.4 5.361 5.387
    103604. 2.14586 5.33(7) 178.7 5.362 5.374
    103635. 2.14650 5.37(7) 178.8 5.363 5.368
    103666. 2.14714 5.56(8) 167.0 5.363 5.366
    103697. 2.14779 5.64(8) 162.9 5.364 5.365
    103729. 2.14843 5.49(8) 170.5 5.365 5.366
    103760. 2.14908 5.53(8) 166.9 5.366 5.366
    103791. 2.14972 5.46(8) 171.2 5.367 5.367
    103822. 2.15037 5.40(8) 172.8 5.367 5.368
    103853. 2.15101 5.47(8) 170.1 5.368 5.368
    103884. 2.15166 5.45(8) 169.0 5.369 5.369
    103915. 2.15230 5.37(8) 173.2 5.370 5.370
    103947. 2.15295 5.35(8) 173.9 5.371 5.371
    103978. 2.15359 5.43(8) 170.7 5.371 5.371
    104009. 2.15424 5.38(8) 172.9 5.372 5.372
    104040. 2.15489 5.51(8) 165.9 5.373 5.373
    104071. 2.15553 5.43(8) 170.1 5.374 5.374
    104103. 2.15618 5.44(8) 170.7 5.375 5.375
    104134. 2.15683 5.54(8) 164.7 5.375 5.375
    104165. 2.15747 5.44(8) 171.4 5.376 5.376
    104196. 2.15812 5.48(8) 168.0 5.377 5.377
    104228. 2.15877 5.46(8) 169.4 5.378 5.378
    104259. 2.15942 5.40(8) 173.9 5.379 5.379
    104290. 2.16007 5.44(8) 173.9 5.379 5.379
    104321. 2.16071 5.54(8) 170.2 5.380 5.380
    104353. 2.16136 5.47(8) 175.3 5.381 5.387
    104384. 2.16201 5.41(7) 178.9 5.382 5.388
    104415. 2.16266 5.41(7) 181.4 5.383 5.389
    104447. 2.16331 5.42(7) 182.1 5.383 5.391
    104478. 2.16396 5.41(7) 186.5 5.384 5.392
    104509. 2.16461 5.52(7) 180.1 5.385 5.394
    104541. 2.16526 5.40(7) 191.5 5.386 5.396
    104572. 2.16590 5.51(7) 188.4 5.387 5.398
    104603. 2.16655 5.40(7) 197.8 5.387 5.400
    104635. 2.16720 5.53(7) 192.4 5.388 5.403
    104666. 2.16786 5.43(7) 200.9 5.389 5.406
    104698. 2.16851 5.47(7) 201.3 5.390 5.409
    104729. 2.16916 5.44(7) 205.4 5.390 5.413
    104760. 2.16981 5.38(7) 216.4 5.391 5.418
    104792. 2.17046 5.48(7) 214.6 5.392 5.424
    104823. 2.17111 5.45(7) 215.4 5.393 5.432
    104855. 2.17176 5.40(7) 221.6 5.394 5.443
    104886. 2.17241 5.38(7) 227.4 5.394 5.458
    104918. 2.17306 5.52(7) 221.1 5.395 5.480
    104949. 2.17372 5.50(7) 226.5 5.396 5.522
    104981. 2.17437 5.77(7) 217.9 5.397 5.665
    105012. 2.17502 6.22(7) 212.7 5.398 6.314
    105044. 2.17567 8.09(8) 158.8 5.398 8.471
    105075. 2.17633 12.39(11) 89.5 5.399 12.606
    105107. 2.17698 16.52(13) 60.0 5.400 16.069
    105138. 2.17763 15.56(12) 66.6 5.401 15.401
    105170. 2.17829 11.53(10) 103.5 5.402 11.905
    105201. 2.17894 8.45(8) 154.0 5.402 8.758
    105233. 2.17959 6.80(7) 200.9 5.403 6.993
    105264. 2.18025 6.05(7) 227.1 5.404 6.160
    105296. 2.18090 5.63(6) 242.9 5.405 5.780
    105328. 2.18156 5.61(6) 241.1 5.405 5.605
    105359. 2.18221 5.50(6) 252.9 5.406 5.522
    105391. 2.18286 5.45(6) 252.4 5.407 5.481
    105422. 2.18352 5.52(6) 247.7 5.408 5.461
    105454. 2.18417 5.39(6) 260.8 5.409 5.450
    105486. 2.18483 5.47(6) 253.6 5.409 5.445
    105517. 2.18549 5.44(6) 255.9 5.410 5.443
    105549. 2.18614 5.47(6) 247.0 5.411 5.448
    105581. 2.18680 5.58(6) 238.8 5.412 5.486
    105612. 2.18745 5.69(6) 237.0 5.413 5.650
    105644. 2.18811 6.13(7) 218.3 5.413 6.035
    105676. 2.18877 6.68(7) 191.7 5.414 6.424
    105707. 2.18942 6.59(7) 193.2 5.415 6.405
    105739. 2.19008 6.30(7) 207.8 5.416 6.077
    105771. 2.19074 6.19(7) 208.6 5.417 5.866
    105803. 2.19139 6.56(7) 203.0 5.417 6.358
    105834. 2.19205 8.28(8) 151.2 5.418 8.201
    105866. 2.19271 10.60(10) 105.7 5.419 10.343
    105898. 2.19337 10.46(10) 108.2 5.420 10.357
    105930. 2.19402 8.53(8) 143.4 5.420 8.572
    105961. 2.19468 7.08(7) 179.0 5.421 6.959
    105993. 2.19534 6.25(7) 205.8 5.422 6.102
    106025. 2.19600 5.78(7) 225.0 5.423 5.718
    106057. 2.19666 5.72(7) 224.2 5.424 5.552
    106089. 2.19732 5.61(7) 231.9 5.424 5.481
    106120. 2.19798 5.55(6) 238.1 5.425 5.451
    106152. 2.19864 5.46(6) 246.7 5.426 5.438
    106184. 2.19930 5.48(6) 244.6 5.427 5.433
    106216. 2.19996 5.47(6) 242.3 5.428 5.431
    106248. 2.20062 5.45(6) 245.3 5.428 5.428
    106280. 2.20128 5.42(6) 246.9 5.429 5.429
    106312. 2.20194 5.40(6) 248.0 5.430 5.430
    106343. 2.20260 5.43(6) 248.8 5.431 5.431
    106375. 2.20326 5.49(6) 246.1 5.431 5.431
    106407. 2.20392 5.44(6) 251.1 5.432 5.432
    106439. 2.20458 5.37(6) 251.0 5.433 5.433
    106471. 2.20524 5.44(6) 250.6 5.434 5.434
    106503. 2.20590 5.49(6) 245.5 5.435 5.435
    106535. 2.20657 5.45(6) 248.8 5.435 5.435
    106567. 2.20723 5.43(6) 248.6 5.436 5.436
    106599. 2.20789 5.38(6) 250.5 5.437 5.437
    106631. 2.20855 5.52(6) 242.7 5.438 5.439
    106663. 2.20922 5.52(6) 246.1 5.438 5.442
    106695. 2.20988 5.77(6) 237.1 5.439 5.492
    106727. 2.21054 6.76(7) 205.5 5.440 6.038
    106759. 2.21120 9.35(8) 148.7 5.441 9.029
    106791. 2.21187 16.00(12) 70.5 5.442 16.451
    106823. 2.21253 23.44(16) 39.8 5.442 23.251
    106855. 2.21320 21.53(15) 45.4 5.443 21.833
    106887. 2.21386 14.96(12) 75.5 5.444 15.305
    106919. 2.21452 10.01(9) 125.5 5.445 10.116
    106951. 2.21519 7.42(8) 175.3 5.446 7.481
    106983. 2.21585 6.32(7) 210.4 5.446 6.320
    107015. 2.21652 5.83(7) 223.0 5.447 5.822
    107047. 2.21718 5.63(7) 228.5 5.448 5.609
    107080. 2.21785 5.60(7) 233.8 5.449 5.518
    107112. 2.21851 5.50(7) 230.7 5.449 5.479
    107144. 2.21918 5.48(7) 234.3 5.450 5.463
    107176. 2.21984 5.50(7) 229.4 5.451 5.457
    107208. 2.22051 5.45(7) 231.9 5.452 5.455
    107240. 2.22118 5.36(7) 234.9 5.453 5.454
    107273. 2.22184 5.29(6) 243.1 5.453 5.454
    107305. 2.22251 5.43(7) 230.3 5.454 5.456
    107337. 2.22318 5.47(7) 230.7 5.455 5.459
    107369. 2.22384 5.53(7) 223.7 5.456 5.464
    107401. 2.22451 5.48(7) 229.7 5.457 5.468
    107434. 2.22518 5.44(7) 230.0 5.457 5.468
    107466. 2.22585 5.48(7) 226.6 5.458 5.465
    107498. 2.22651 5.48(7) 225.9 5.459 5.463
    107530. 2.22718 5.48(7) 224.6 5.460 5.462
    107562. 2.22785 5.38(7) 233.1 5.460 5.461
    107595. 2.22852 5.39(7) 234.7 5.461 5.462
    107627. 2.22919 5.48(7) 229.7 5.462 5.462
    107659. 2.22986 5.52(7) 227.3 5.463 5.463
    107692. 2.23052 5.53(7) 225.9 5.464 5.464
    107724. 2.23119 5.45(7) 233.6 5.464 5.465
    107756. 2.23186 5.40(6) 236.7 5.465 5.465
    107789. 2.23253 5.38(7) 235.1 5.466 5.466
    107821. 2.23320 5.33(6) 240.0 5.467 5.467
    107853. 2.23387 5.40(7) 236.3 5.467 5.468
    107886. 2.23454 5.51(7) 228.8 5.468 5.468
    107918. 2.23521 5.39(6) 238.1 5.469 5.469
    107950. 2.23588 5.47(7) 234.5 5.470 5.470
    107983. 2.23655 5.45(6) 241.2 5.471 5.471
    108015. 2.23723 5.43(6) 237.2 5.471 5.471
    108048. 2.23790 5.44(7) 236.6 5.472 5.473
    108080. 2.23857 5.41(6) 240.2 5.473 5.474
    108112. 2.23924 5.50(7) 231.3 5.474 5.483
    108145. 2.23991 5.75(7) 222.6 5.475 5.596
    108177. 2.24058 6.59(7) 196.7 5.475 6.332
    108210. 2.24126 8.38(8) 149.8 5.476 8.564
    108242. 2.24193 11.30(10) 98.4 5.477 11.285
    108275. 2.24260 11.57(10) 95.1 5.478 11.542
    108307. 2.24327 9.17(9) 129.8 5.478 9.441
    108340. 2.24395 7.35(8) 168.5 5.479 7.417
    108372. 2.24462 6.21(7) 204.9 5.480 6.324
    108405. 2.24529 5.79(7) 217.2 5.481 5.839
    108437. 2.24597 5.52(7) 226.6 5.482 5.634
    108470. 2.24664 5.50(7) 222.8 5.482 5.547
    108502. 2.24732 5.69(7) 211.9 5.483 5.511
    108535. 2.24799 5.51(7) 221.7 5.484 5.484
    108567. 2.24866 5.43(7) 227.7 5.485 5.485
    108600. 2.24934 5.37(7) 227.4 5.486 5.486
    108632. 2.25001 5.46(7) 221.7 5.486 5.486
    108665. 2.25069 5.47(7) 218.6 5.487 5.487
    108698. 2.25136 5.49(7) 217.5 5.488 5.490
    108730. 2.25204 5.45(7) 220.0 5.489 5.492
    108763. 2.25272 5.58(7) 208.8 5.489 5.493
    108796. 2.25339 5.44(7) 216.4 5.490 5.494
    108828. 2.25407 5.39(7) 220.2 5.491 5.495
    108861. 2.25474 5.45(7) 218.7 5.492 5.497
    108893. 2.25542 5.37(7) 221.5 5.493 5.498
    108926. 2.25610 5.39(7) 222.1 5.493 5.500
    108959. 2.25677 5.49(7) 212.9 5.494 5.502
    108992. 2.25745 5.45(7) 216.9 5.495 5.505
    109024. 2.25813 5.42(7) 219.5 5.496 5.508
    109057. 2.25881 5.47(7) 217.5 5.497 5.513
    109090. 2.25948 5.45(7) 216.3 5.497 5.520
    109122. 2.26016 5.50(7) 215.6 5.498 5.534
    109155. 2.26084 5.67(7) 210.0 5.499 5.601
    109188. 2.26152 5.96(7) 198.5 5.500 5.933
    109221. 2.26220 6.67(7) 180.5 5.500 6.902
    109253. 2.26288 8.37(9) 132.9 5.501 8.249
    109286. 2.26355 8.73(9) 125.0 5.502 8.661
    109319. 2.26423 7.81(8) 145.4 5.503 7.806
    109352. 2.26491 6.73(8) 173.9 5.504 6.745
    109385. 2.26559 6.08(7) 194.9 5.504 6.087
    109417. 2.26627 5.75(7) 207.2 5.505 5.773
    109450. 2.26695 5.67(7) 210.2 5.506 5.633
    109483. 2.26763 5.57(7) 214.9 5.507 5.571
    109516. 2.26831 5.51(7) 217.9 5.507 5.542
    109549. 2.26899 5.53(7) 216.6 5.508 5.529
    109582. 2.26967 5.53(7) 217.4 5.509 5.523
    109614. 2.27035 5.54(7) 216.1 5.510 5.520
    109647. 2.27104 5.49(7) 219.9 5.511 5.518
    109680. 2.27172 5.51(7) 215.3 5.511 5.518
    109713. 2.27240 5.56(7) 214.6 5.512 5.517
    109746. 2.27308 5.58(7) 213.5 5.513 5.517
    109779. 2.27376 5.54(7) 210.8 5.514 5.517
    109812. 2.27444 5.57(7) 208.3 5.514 5.518
    109845. 2.27513 5.62(7) 207.6 5.515 5.515
    109878. 2.27581 5.58(7) 208.8 5.516 5.516
    109911. 2.27649 5.57(7) 206.7 5.517 5.517
    109944. 2.27717 5.60(7) 205.9 5.518 5.518
    109977. 2.27786 5.54(7) 208.4 5.518 5.518
    110010. 2.27854 5.62(7) 202.2 5.519 5.519
    110043. 2.27923 5.71(7) 196.5 5.520 5.520
    110076. 2.27991 5.65(7) 200.8 5.521 5.521
    110109. 2.28059 5.56(7) 203.9 5.521 5.521
    110142. 2.28128 5.46(7) 204.9 5.522 5.522
    110175. 2.28196 5.61(7) 198.4 5.523 5.523
    110208. 2.28265 5.59(7) 198.4 5.524 5.524
    110241. 2.28333 5.60(7) 197.5 5.525 5.525
    110274. 2.28402 5.57(7) 199.5 5.525 5.525
    110307. 2.28470 5.58(7) 195.2 5.526 5.526
    110340. 2.28539 5.48(7) 202.7 5.527 5.527
    110373. 2.28607 5.44(7) 202.3 5.528 5.530
    110406. 2.28676 5.51(7) 199.5 5.528 5.532
    110440. 2.28745 5.57(7) 198.5 5.529 5.534
    110473. 2.28813 5.56(7) 198.7 5.530 5.535
    110506. 2.28882 5.68(7) 191.9 5.531 5.539
    110539. 2.28950 5.70(7) 193.6 5.531 5.566
    110572. 2.29019 5.83(7) 193.3 5.532 5.754
    110605. 2.29088 6.39(8) 175.9 5.533 6.394
    110638. 2.29157 7.38(8) 143.3 5.534 7.330
    110672. 2.29225 7.85(9) 132.8 5.534 7.611
    110705. 2.29294 7.01(8) 154.9 5.535 7.004
    110738. 2.29363 6.40(8) 170.5 5.536 6.287
    110771. 2.29432 5.79(7) 197.3 5.537 5.871
    110805. 2.29501 5.70(7) 200.7 5.538 5.685
    110838. 2.29569 5.56(7) 205.7 5.538 5.607
    110871. 2.29638 5.48(7) 212.9 5.539 5.576
    110904. 2.29707 5.56(7) 202.5 5.540 5.565
    110938. 2.29776 5.52(7) 204.8 5.541 5.563
    110971. 2.29845 5.46(7) 209.8 5.541 5.564
    111004. 2.29914 5.61(7) 204.5 5.542 5.568
    111037. 2.29983 5.56(7) 208.8 5.543 5.575
    111071. 2.30052 5.54(7) 205.6 5.544 5.584
    111104. 2.30121 5.47(7) 209.5 5.544 5.598
    111137. 2.30190 5.58(7) 208.6 5.545 5.624
    111171. 2.30259 5.70(7) 201.7 5.546 5.702
    111204. 2.30328 5.81(7) 198.6 5.547 5.985
    111237. 2.30397 6.52(8) 177.6 5.547 6.759
    111271. 2.30466 8.10(9) 133.2 5.548 7.986
    111304. 2.30536 9.02(9) 115.8 5.549 8.732
    111338. 2.30605 8.05(9) 134.5 5.550 8.245
    111371. 2.30674 7.00(8) 158.6 5.550 7.224
    111404. 2.30743 6.29(8) 176.9 5.551 6.424
    111438. 2.30812 5.78(7) 193.6 5.552 5.986
    111471. 2.30882 5.63(7) 197.3 5.553 5.776
    111505. 2.30951 5.56(7) 198.0 5.553 5.677
    111538. 2.31020 5.52(7) 204.3 5.554 5.628
    111572. 2.31089 5.53(7) 202.8 5.555 5.604
    111605. 2.31159 5.54(7) 195.5 5.556 5.590
    111639. 2.31228 5.57(7) 196.8 5.556 5.583
    111672. 2.31298 5.43(7) 204.5 5.557 5.578
    111706. 2.31367 5.59(7) 192.9 5.558 5.575
    111739. 2.31436 5.61(7) 191.6 5.558 5.573
    111773. 2.31506 5.52(7) 194.2 5.559 5.571
    111806. 2.31575 5.45(7) 200.1 5.560 5.570
    111840. 2.31645 5.50(7) 197.3 5.561 5.570
    111873. 2.31714 5.51(7) 199.2 5.561 5.569
    111907. 2.31784 5.47(7) 199.6 5.562 5.569
    111940. 2.31853 5.51(7) 195.0 5.563 5.569
    111974. 2.31923 5.57(7) 192.2 5.564 5.569
    112007. 2.31992 5.47(7) 197.3 5.564 5.570
    112041. 2.32062 5.46(7) 200.0 5.565 5.570
    112075. 2.32132 5.60(7) 190.4 5.566 5.570
    112108. 2.32201 5.59(7) 193.4 5.566 5.570
    112142. 2.32271 5.62(7) 191.9 5.567 5.571
    112176. 2.32341 5.50(7) 199.6 5.568 5.571
    112209. 2.32410 5.54(7) 200.5 5.569 5.572
    112243. 2.32480 5.56(7) 198.8 5.569 5.569
    112277. 2.32550 5.44(7) 207.1 5.570 5.570
    112310. 2.32620 5.49(7) 204.3 5.571 5.571
    112344. 2.32689 5.59(7) 196.6 5.571 5.571
    112378. 2.32759 5.61(7) 198.5 5.572 5.572
    112411. 2.32829 5.48(7) 207.4 5.573 5.573
    112445. 2.32899 5.59(7) 201.7 5.573 5.573
    112479. 2.32969 5.53(7) 202.4 5.574 5.574
    112513. 2.33039 5.63(7) 195.9 5.575 5.575
    112546. 2.33109 5.71(7) 191.1 5.576 5.576
    112580. 2.33179 5.56(7) 203.1 5.576 5.576
    112614. 2.33249 5.48(7) 208.8 5.577 5.577
    112648. 2.33319 5.65(7) 199.8 5.578 5.582
    112681. 2.33389 5.65(7) 196.7 5.578 5.620
    112715. 2.33459 5.87(7) 190.5 5.579 5.810
    112749. 2.33529 6.20(8) 177.6 5.580 6.238
    112783. 2.33599 6.51(8) 165.5 5.580 6.582
    112817. 2.33669 6.37(8) 170.9 5.581 6.457
    112851. 2.33739 6.00(7) 179.8 5.582 6.085
    112884. 2.33809 5.69(7) 193.3 5.582 5.810
    112918. 2.33879 5.59(7) 194.4 5.583 5.678
    112952. 2.33949 5.60(7) 194.0 5.584 5.623
    112986. 2.34019 5.68(7) 187.0 5.584 5.600
    113020. 2.34090 5.65(7) 190.9 5.585 5.593
    113054. 2.34160 5.73(7) 187.2 5.586 5.592
    113088. 2.34230 5.95(7) 182.7 5.586 5.668
    113122. 2.34300 6.87(8) 158.6 5.587 6.194
    113156. 2.34371 9.51(10) 108.7 5.588 9.051
    113190. 2.34441 15.69(14) 53.5 5.588 16.185
    113224. 2.34511 22.47(18) 30.55 5.589 22.893
    113258. 2.34582 21.20(17) 33.28 5.590 21.674
    113292. 2.34652 14.51(13) 58.3 5.590 15.250
    113325. 2.34723 10.01(10) 95.2 5.591 10.107
    113359. 2.34793 7.70(9) 131.1 5.591 7.674
    113394. 2.34863 7.05(8) 147.3 5.592 7.151
    113428. 2.34934 7.73(9) 127.3 5.593 7.833
    113462. 2.35004 8.54(10) 109.0 5.593 8.450
    113496. 2.35075 8.11(9) 119.0 5.594 8.043
    113530. 2.35145 7.66(9) 132.8 5.595 7.395
    113564. 2.35216 9.11(9) 113.2 5.595 8.523
    113598. 2.35287 14.67(13) 62.7 5.596 15.810
    113632. 2.35357 29.7(2)   20.96 5.596 32.425
    113666. 2.35428 45.7(3)   10.57 5.597 47.406
    113700. 2.35498 41.0(3)   12.80 5.598 44.378
    113734. 2.35569 26.04(19) 26.63 5.598 29.609
    113768. 2.35640 15.28(13) 58.2 5.599 17.253
    113802. 2.35710 10.00(10) 100.8 5.599 10.775
    113837. 2.35781 7.54(8) 138.8 5.600 7.911
    113871. 2.35852 6.53(8) 162.2 5.601 6.683
    113905. 2.35923 6.07(8) 176.6 5.601 6.148
    113939. 2.35993 6.03(8) 173.2 5.602 5.907
    113973. 2.36064 5.81(7) 182.6 5.602 5.792
    114007. 2.36135 5.81(7) 184.5 5.603 5.733
    114042. 2.36206 5.83(7) 183.2 5.604 5.701
    114076. 2.36277 5.79(7) 183.0 5.604 5.681
    114110. 2.36348 5.72(7) 188.6 5.605 5.668
    114144. 2.36419 5.65(7) 193.4 5.605 5.658
    114179. 2.36490 5.70(7) 187.2 5.606 5.606
    114213. 2.36560 5.76(7) 185.8 5.606 5.609
    114247. 2.36631 6.01(8) 175.7 5.607 5.640
    114281. 2.36702 6.49(8) 168.4 5.607 5.969
    114316. 2.36773 7.89(9) 137.7 5.608 7.679
    114350. 2.36845 11.58(11) 83.0 5.608 11.749
    114384. 2.36916 15.79(14) 52.4 5.609 15.312
    114418. 2.36987 14.13(13) 61.4 5.610 14.377
    114453. 2.37058 10.56(10) 91.2 5.610 10.749
    114487. 2.37129 7.88(9) 131.2 5.611 7.944
    114521. 2.37200 6.58(8) 158.3 5.611 6.574
    114556. 2.37271 6.10(8) 170.0 5.612 6.002
    114590. 2.37342 5.82(7) 178.7 5.612 5.770
    114625. 2.37414 5.90(8) 174.0 5.613 5.677
    114659. 2.37485 5.70(7) 182.7 5.613 5.639
    114693. 2.37556 5.74(7) 178.3 5.614 5.624
    114728. 2.37627 5.73(8) 175.0 5.614 5.614
    114762. 2.37699 5.72(8) 177.6 5.615 5.615
    114797. 2.37770 5.90(8) 170.5 5.615 5.615
    114831. 2.37841 5.87(8) 168.8 5.616 5.616
    114866. 2.37913 5.70(8) 176.8 5.616 5.616
    114900. 2.37984 5.76(8) 174.5 5.617 5.617
    114934. 2.38055 5.76(8) 175.6 5.617 5.617
    114969. 2.38127 5.73(8) 176.9 5.617 5.617
    115003. 2.38198 5.81(8) 171.1 5.618 5.618
    115038. 2.38270 5.61(7) 181.6 5.618 5.618
    115072. 2.38341 5.65(7) 184.6 5.619 5.619
    115107. 2.38413 5.78(8) 176.5 5.619 5.619
    115141. 2.38484 5.71(7) 179.5 5.620 5.620
    115176. 2.38556 5.69(7) 180.9 5.620 5.620
    115211. 2.38627 5.66(7) 182.7 5.620 5.621
    115245. 2.38699 5.69(7) 181.0 5.621 5.622
    115280. 2.38771 5.72(7) 179.0 5.621 5.632
    115314. 2.38842 5.85(7) 178.6 5.622 5.693
    115349. 2.38914 5.92(8) 174.3 5.622 5.865
    115384. 2.38986 6.03(8) 172.2 5.623 6.060
    115418. 2.39057 6.03(8) 172.7 5.623 6.066
    115453. 2.39129 5.88(7) 179.5 5.623 5.904
    115487. 2.39201 5.76(7) 181.6 5.624 5.756
    115522. 2.39273 5.67(7) 189.0 5.624 5.679
    115557. 2.39344 5.70(7) 184.0 5.624 5.646
    115591. 2.39416 5.55(7) 190.9 5.625 5.634
    115626. 2.39488 5.69(7) 183.8 5.625 5.629
    115661. 2.39560 5.65(7) 187.7 5.625 5.627
    115695. 2.39632 5.65(7) 186.8 5.626 5.626
    115730. 2.39704 5.59(7) 191.7 5.626 5.626
    115765. 2.39776 5.48(7) 196.7 5.626 5.626
    115800. 2.39847 5.54(7) 191.2 5.627 5.627
    115834. 2.39919 5.61(7) 189.0 5.627 5.627
    115869. 2.39991 5.58(7) 187.8 5.627 5.627
    115904. 2.40063 5.64(7) 184.1 5.628 5.628
    115939. 2.40135 5.64(7) 183.1 5.628 5.628
    115973. 2.40207 5.57(7) 188.9 5.628 5.628
    116008. 2.40280 5.65(7) 179.9 5.629 5.629
    116043. 2.40352 5.61(7) 181.3 5.629 5.629
    116078. 2.40424 5.61(7) 182.1 5.629 5.629
    116113. 2.40496 5.46(7) 186.5 5.629 5.629
    116147. 2.40568 5.66(7) 178.3 5.630 5.630
    116182. 2.40640 5.74(8) 171.4 5.630 5.630
    116217. 2.40712 5.58(8) 177.5 5.630 5.630
    116252. 2.40785 5.54(7) 178.3 5.630 5.630
    116287. 2.40857 5.54(7) 180.6 5.631 5.631
    116322. 2.40929 5.59(8) 174.8 5.631 5.631
    116357. 2.41001 5.62(8) 174.4 5.631 5.631
    116392. 2.41074 5.52(8) 177.5 5.631 5.631
    116426. 2.41146 5.54(7) 178.2 5.632 5.632
    116461. 2.41218 5.76(8) 168.6 5.632 5.632
    116496. 2.41291 5.71(8) 167.5 5.632 5.632
    116531. 2.41363 5.72(8) 166.1 5.632 5.632
    116566. 2.41436 5.57(8) 173.7 5.632 5.632
    116601. 2.41508 5.65(8) 175.1 5.633 5.633
    116636. 2.41580 5.72(8) 168.5 5.633 5.633
    116671. 2.41653 5.65(8) 172.3 5.633 5.633
    116706. 2.41725 5.68(8) 171.2 5.633 5.633
    116741. 2.41798 5.63(8) 173.0 5.633 5.633
    116776. 2.41871 5.54(7) 182.2 5.633 5.633
    116811. 2.41943 5.53(7) 182.2 5.633 5.633
    116846. 2.42016 5.53(7) 182.7 5.633 5.633
    116881. 2.42088 5.62(8) 177.1 5.634 5.634
    116916. 2.42161 5.61(7) 178.7 5.634 5.634
    116952. 2.42234 5.60(7) 179.6 5.634 5.634
    116987. 2.42306 5.71(8) 172.1 5.634 5.634
    117022. 2.42379 5.65(7) 178.0 5.634 5.634
    117057. 2.42452 5.65(7) 179.4 5.634 5.634
    117092. 2.42524 5.58(7) 179.4 5.634 5.634
    117127. 2.42597 5.58(7) 179.2 5.634 5.634
    117162. 2.42670 5.59(7) 179.7 5.634 5.634
    117197. 2.42743 5.56(7) 179.2 5.634 5.634
    117232. 2.42816 5.63(7) 180.7 5.634 5.634
    117268. 2.42888 5.60(7) 179.7 5.634 5.634
    117303. 2.42961 5.60(8) 176.7 5.634 5.634
    117338. 2.43034 5.62(8) 176.4 5.634 5.634
    117373. 2.43107 5.58(8) 175.8 5.634 5.634
    117408. 2.43180 5.61(8) 171.2 5.634 5.634
    117444. 2.43253 5.66(8) 171.6 5.634 5.634
    117479. 2.43326 5.57(8) 173.6 5.634 5.634
    117514. 2.43399 5.71(8) 168.4 5.634 5.639
    117549. 2.43472 5.67(8) 169.7 5.634 5.639
    117585. 2.43545 5.77(8) 164.4 5.634 5.640
    117620. 2.43618 5.65(8) 166.9 5.634 5.640
    117655. 2.43691 5.66(8) 166.1 5.634 5.641
    117691. 2.43764 5.61(8) 170.5 5.634 5.641
    117726. 2.43838 5.84(8) 157.9 5.634 5.642
    117761. 2.43911 5.69(8) 161.6 5.634 5.643
    117796. 2.43984 5.86(8) 154.4 5.634 5.644
    117832. 2.44057 5.65(8) 162.7 5.633 5.646
    117867. 2.44130 5.71(8) 160.0 5.633 5.648
    117903. 2.44204 5.76(8) 155.8 5.633 5.650
    117938. 2.44277 5.73(8) 157.1 5.633 5.653
    117973. 2.44350 5.70(8) 160.5 5.633 5.657
    118009. 2.44423 5.68(8) 159.3 5.633 5.662
    118044. 2.44497 5.70(8) 159.5 5.632 5.670
    118079. 2.44570 5.69(8) 157.6 5.632 5.680
    118115. 2.44643 5.72(8) 156.9 5.632 5.697
    118150. 2.44717 5.76(8) 156.7 5.632 5.731
    118186. 2.44790 5.91(8) 156.4 5.632 5.861
    118221. 2.44864 6.33(8) 150.4 5.631 6.448
    118257. 2.44937 7.74(9) 119.5 5.631 8.173
    118292. 2.45011 10.67(11) 76.8 5.631 10.840
    118328. 2.45084 12.62(13) 61.5 5.631 12.325
    118363. 2.45158 12.00(12) 70.0 5.630 12.254
    118399. 2.45231 13.51(13) 61.5 5.630 14.178
    118434. 2.45305 17.95(16) 39.7 5.630 18.210
    118470. 2.45378 18.32(16) 38.6 5.630 18.624
    118505. 2.45452 13.67(13) 59.5 5.629 14.293
    118541. 2.45526 9.40(10) 99.2 5.629 9.830
    118576. 2.45599 7.33(9) 129.2 5.629 7.384
    118612. 2.45673 6.32(8) 150.9 5.628 6.342
    118648. 2.45747 5.95(8) 160.0 5.628 5.925
    118683. 2.45821 5.72(8) 166.0 5.627 5.758
    118719. 2.45894 5.78(8) 165.6 5.627 5.690
    118754. 2.45968 5.65(8) 169.7 5.627 5.661
    118790. 2.46042 5.51(8) 174.4 5.626 5.649
    118826. 2.46116 5.44(8) 176.4 5.626 5.642
    118861. 2.46189 5.51(8) 171.6 5.625 5.638
    118897. 2.46263 5.55(8) 168.8 5.625 5.636
    118933. 2.46337 5.49(8) 176.1 5.625 5.634
    118968. 2.46411 5.46(8) 176.5 5.624 5.635
    119004. 2.46485 5.63(8) 170.7 5.624 5.662
    119040. 2.46559 5.91(8) 158.9 5.623 5.878
    119075. 2.46633 6.69(8) 140.5 5.623 6.717
    119111. 2.46707 8.14(10) 106.6 5.622 8.091
    119147. 2.46781 8.58(10) 98.0 5.622 8.682
    119183. 2.46855 7.65(9) 115.2 5.621 7.888
    119218. 2.46929 6.66(9) 133.5 5.621 6.778
    119254. 2.47003 6.02(8) 152.1 5.620 6.105
    119290. 2.47077 5.68(8) 157.8 5.620 5.811
    119326. 2.47151 5.62(8) 159.9 5.619 5.694
    119361. 2.47226 5.45(8) 161.6 5.618 5.647
    119397. 2.47300 5.57(8) 156.2 5.618 5.629
    119433. 2.47374 5.49(8) 160.7 5.617 5.622
    119469. 2.47448 5.44(8) 169.8 5.617 5.617
    119505. 2.47522 5.54(8) 168.5 5.616 5.616
    119541. 2.47597 5.48(8) 173.4 5.615 5.615
    119576. 2.47671 5.77(8) 162.3 5.615 5.615
    119612. 2.47745 5.64(8) 166.5 5.614 5.614
    119648. 2.47820 5.69(8) 148.5 5.613 5.615
    119684. 2.47894 5.52(8) 154.1 5.613 5.624
    119720. 2.47968 5.61(8) 146.7 5.612 5.667
    119756. 2.48043 5.66(8) 141.9 5.611 5.753
    119792. 2.48117 5.82(9) 134.4 5.610 5.808
    119828. 2.48192 5.72(9) 138.3 5.610 5.771
    119864. 2.48266 5.60(8) 142.5 5.609 5.696
    119900. 2.48341 5.66(9) 137.7 5.608 5.646
    119936. 2.48415 5.66(8) 140.3 5.607 5.622
    119972. 2.48490 5.59(8) 139.7 5.607 5.612
    120008. 2.48564 5.54(8) 140.8 5.606 5.608
    120044. 2.48639 5.68(9) 134.3 5.605 5.606
    120080. 2.48713 5.60(8) 139.0 5.604 5.605
    120116. 2.48788 5.53(9) 137.9 5.603 5.603
    120152. 2.48863 5.75(9) 136.2 5.602 5.602
    120188. 2.48937 5.77(9) 132.1 5.602 5.602
    120224. 2.49012 5.56(9) 136.5 5.601 5.601
    120260. 2.49087 5.65(9) 136.3 5.600 5.600
    120296. 2.49161 5.58(9) 136.1 5.599 5.599
    120332. 2.49236 5.58(9) 133.6 5.598 5.598
    120368. 2.49311 5.74(9) 130.2 5.597 5.597
    120404. 2.49386 5.74(9) 127.4 5.596 5.596
    120440. 2.49461 5.77(9) 125.5 5.595 5.595
    120477. 2.49535 5.67(9) 127.2 5.594 5.594
    120513. 2.49610 5.61(9) 129.2 5.593 5.593
    120549. 2.49685 5.64(9) 128.0 5.592 5.592
    120585. 2.49760 5.69(9) 124.6 5.591 5.591
    120621. 2.49835 5.72(9) 122.7 5.590 5.590
    120657. 2.49910 5.67(9) 124.5 5.589 5.589
    120694. 2.49985 5.77(9) 116.9 5.588 5.588
    120730. 2.50060 5.86(9) 115.7 5.587 5.587
    120766. 2.50135 5.72(9) 119.6 5.586 5.586
    120802. 2.50210 5.76(9) 117.3 5.585 5.585
    120838. 2.50285 5.79(9) 117.4 5.584 5.584
    120875. 2.50360 5.70(9) 118.4 5.583 5.583
    120911. 2.50435 5.75(9) 114.1 5.582 5.582
    120947. 2.50510 5.73(9) 116.4 5.580 5.580
    120984. 2.50586 5.86(9) 111.8 5.579 5.579
    121020. 2.50661 5.76(9) 113.2 5.578 5.578
    121056. 2.50736 5.80(10) 110.2 5.577 5.577
    121092. 2.50811 5.67(9) 117.0 5.576 5.576
    121129. 2.50886 5.67(9) 115.5 5.575 5.575
    121165. 2.50962 5.85(9) 111.2 5.573 5.573
    121201. 2.51037 5.79(9) 111.3 5.572 5.572
    121238. 2.51112 5.77(9) 112.1 5.571 5.571
    121274. 2.51188 5.68(9) 115.1 5.570 5.570
    121311. 2.51263 5.79(9) 111.9 5.568 5.568
    121347. 2.51338 5.66(9) 116.5 5.567 5.567
    121383. 2.51414 5.73(9) 113.6 5.566 5.566
    121420. 2.51489 5.66(9) 114.5 5.564 5.564
    121456. 2.51565 5.61(9) 116.3 5.563 5.563
    121493. 2.51640 5.63(9) 117.3 5.562 5.562
    121529. 2.51716 5.49(9) 124.0 5.560 5.560
    121566. 2.51791 5.63(9) 121.5 5.559 5.559
    121602. 2.51867 5.71(9) 123.2 5.558 5.559
    121638. 2.51942 5.66(9) 126.9 5.556 5.567
    121675. 2.52018 6.01(9) 121.9 5.555 5.697
    121711. 2.52094 7.00(10) 106.6 5.553 6.569
    121748. 2.52169 9.30(12) 75.6 5.552 9.344
    121785. 2.52245 13.13(15) 46.6 5.551 13.089
    121821. 2.52321 13.64(15) 43.9 5.549 13.918
    121858. 2.52396 10.90(13) 59.9 5.548 11.227
    121894. 2.52472 8.05(11) 88.9 5.546 8.277
    121931. 2.52548 6.60(10) 109.0 5.545 6.650
    121967. 2.52623 6.12(9) 117.1 5.543 5.969
    122004. 2.52699 5.83(9) 121.9 5.542 5.704
    122041. 2.52775 5.60(9) 126.5 5.540 5.602
    122077. 2.52851 5.61(9) 123.5 5.539 5.562
    122114. 2.52927 5.61(9) 124.3 5.537 5.537
    122150. 2.53003 5.52(9) 125.8 5.535 5.535
    122187. 2.53079 5.59(9) 122.1 5.534 5.534
    122224. 2.53155 5.59(9) 123.8 5.532 5.532
    122260. 2.53230 5.46(9) 124.5 5.531 5.531
    122297. 2.53306 5.43(9) 127.2 5.529 5.529
    122334. 2.53382 5.46(9) 124.6 5.527 5.527
    122370. 2.53458 5.46(9) 123.2 5.526 5.526
    122407. 2.53535 5.45(9) 122.3 5.524 5.526
    122444. 2.53611 5.66(9) 115.1 5.522 5.525
    122481. 2.53687 5.46(9) 125.2 5.521 5.529
    122517. 2.53763 5.72(9) 116.0 5.519 5.610
    122554. 2.53839 6.63(10) 100.4 5.517 6.248
    122591. 2.53915 8.84(12) 70.9 5.515 8.651
    122628. 2.53991 12.68(15) 42.0 5.514 12.654
    122664. 2.54067 14.52(17) 34.07 5.512 14.480
    122701. 2.54144 11.81(15) 47.0 5.510 12.231
    122738. 2.54220 8.66(12) 70.9 5.508 8.944
    122775. 2.54296 6.74(10) 96.1 5.507 6.930
    122812. 2.54372 5.96(10) 107.6 5.505 6.057
    122849. 2.54449 5.56(9) 118.3 5.503 5.718
    122885. 2.54525 5.50(9) 119.4 5.501 5.589
    122922. 2.54602 5.36(9) 119.2 5.499 5.541
    122959. 2.54678 5.45(9) 113.9 5.497 5.512
    122996. 2.54754 5.53(9) 115.4 5.496 5.515
    123033. 2.54831 5.41(9) 120.9 5.494 5.523
    123070. 2.54907 5.40(9) 116.0 5.492 5.552
    123107. 2.54984 5.52(9) 116.8 5.490 5.695
    123144. 2.55060 5.84(9) 112.4 5.488 6.163
    123181. 2.55137 6.85(11) 89.7 5.486 6.997
    123218. 2.55213 7.62(11) 76.5 5.484 7.581
    123255. 2.55290 7.06(11) 86.8 5.482 7.292
    123292. 2.55366 6.18(10) 101.8 5.480 6.564
    123328. 2.55443 5.79(10) 108.5 5.478 5.997
    123365. 2.55520 5.62(10) 108.7 5.476 5.706
    123402. 2.55596 5.59(10) 109.5 5.474 5.579
    123440. 2.55673 5.43(9) 112.8 5.472 5.525
    123477. 2.55750 5.31(9) 115.6 5.470 5.500
    123514. 2.55826 5.38(9) 112.0 5.468 5.487
    123551. 2.55903 5.34(9) 112.2 5.466 5.479
    123588. 2.55980 5.63(10) 102.5 5.464 5.474
    123625. 2.56057 5.37(10) 105.3 5.462 5.470
    123662. 2.56134 5.46(10) 106.1 5.460 5.466
    123699. 2.56210 5.41(10) 105.6 5.458 5.463
    123736. 2.56287 5.48(10) 103.9 5.456 5.460
    123773. 2.56364 5.42(10) 100.4 5.454 5.458
    123810. 2.56441 5.38(10) 103.1 5.452 5.455
    123847. 2.56518 5.36(10) 102.1 5.450 5.453
    123885. 2.56595 5.66(10) 92.3 5.447 5.450
    123922. 2.56672 5.43(10) 97.9 5.445 5.448
    123959. 2.56749 5.61(10) 92.0 5.443 5.443
    123996. 2.56826 5.42(10) 97.2 5.441 5.441
    124033. 2.56903 5.51(10) 93.6 5.439 5.439
    124071. 2.56980 5.54(10) 93.6 5.437 5.437
    124108. 2.57057 5.45(10) 93.2 5.435 5.435
    124145. 2.57134 5.48(11) 90.5 5.432 5.432
    124182. 2.57212 5.50(10) 92.1 5.430 5.430
    124220. 2.57289 5.54(11) 89.9 5.428 5.428
    124257. 2.57366 5.31(10) 94.0 5.426 5.426
    124294. 2.57443 5.49(11) 89.5 5.424 5.424
    124331. 2.57520 5.42(11) 89.5 5.421 5.421
    124369. 2.57598 5.47(11) 89.2 5.419 5.419
    124406. 2.57675 5.46(11) 89.0 5.417 5.417
    124443. 2.57752 5.41(11) 88.4 5.415 5.415
    124481. 2.57830 5.40(11) 90.3 5.412 5.412
    124518. 2.57907 5.56(11) 84.9 5.410 5.410
    124555. 2.57984 5.44(11) 86.3 5.408 5.408
    124593. 2.58062 5.42(11) 88.5 5.406 5.406
    124630. 2.58139 5.51(11) 86.5 5.403 5.403
    124667. 2.58217 5.46(11) 84.8 5.401 5.401
    124705. 2.58294 5.45(11) 88.3 5.399 5.399
    124742. 2.58372 5.54(11) 86.0 5.397 5.397
    124780. 2.58449 5.43(11) 86.9 5.394 5.394
    124817. 2.58527 5.40(11) 88.9 5.392 5.392
    124855. 2.58604 5.46(11) 85.7 5.390 5.401
    124892. 2.58682 5.30(11) 88.9 5.387 5.400
    124929. 2.58759 5.33(11) 86.7 5.385 5.399
    124967. 2.58837 5.30(10) 92.0 5.383 5.399
    125005. . -0.00166(3)   . . .
_pd_calc_method     "Rietveld Refinement"
_pd_proc_info_data_reduction
;
Both the mass and the volume of the specimen were measured in order to compute
 the packing number density (3.28 mol nm^-3^). The stoichiometry of the compound
 was used to calculate the scattering and absorption cross sections (93.812
 barns and 3.657 barns at \l = 1.798 \%A, respectively) from data tabulated by
 NIST (http://www.ncnr.nist.gov/resources/n-lengths/).
 Together, these data were used by the Mantid normalisation routine to apply
 the appropriate self-shielding correction to the data.
This Mantid routine focuses the data to a common scattering angle and
 normalises the data with respect to the incident neutron spectrum by reference
 to a V:Nb null-scattering rod.
;
_pd_proc_info_excluded_regions
;
none
;
_pd_proc_ls_background_function
;   GSAS Background function number 1 with 12 terms.
 Shifted Chebyshev function of 1st kind
1: 4.30598, 2: 1.54022, 3: -0.237828 4: -6.992080x10^-2^,
5: -0.113274, 6: -1.736560x10^-2^, 7: -1.996810x10^-2^,
8: 2.118030x10^-5^, 9: -4.698340x10^-3^, 10: -2.646770x10^-2^,
11: 2.772870x10^-2^, 12: -1.690170x10^-3^
;
_pd_proc_ls_peak_cutoff     0.0010
_pd_proc_ls_prof_R_factor     0.0130
_pd_proc_ls_prof_wR_factor     0.0129
_pd_proc_ls_prof_wR_expected     0.0070
_pd_proc_ls_profile_function
;
TOF profile function #3 (21 terms).
Profile coefficients for exp pseudovoigt
convolution [Von Dreele, 1990 (unpublished)]
(\a) = 0.1414, (\b~0~) = 0.026250, (\b~1~) = 0.004690,
(\s~0~) = 0, (\s~1~) = 194.5, (\s~2~) = 13.5,
(\g~0~) = 0, (\g~1~) = 0, (\g~2~) = 0,
(\g~2s~) = 0, (\g~1e~) = 0, (\g~2e~) = 0,
(\e~i~) = 0, (\e~a~) = 0, (\e~A~) = 0,
(\g~11~) = 0.057, (\g~22~) = 0, (\g~33~) = 0.059,
(\g~12~) = -0.087, (\g~13~) = -0.014, (\g~23~) = -0.018.
Peak tails ignored where intensity <0.0010x peak.
Aniso. broadening axis   0.0   0.0   1.0
;
_pd_proc_number_of_points     4610
_pd_spec_mount_mode     transmission
_pd_spec_mounting     'vanadium tube'
_pd_spec_shape     cylinder
_pd_spec_size_axial     38
_pd_spec_size_equat     11
loop_
    _atom_site_type_symbol
    _atom_site_label
    _atom_site_fract_x
    _atom_site_fract_y
    _atom_site_fract_z
    _atom_site_U_iso_or_equiv
    _atom_site_thermal_displace_type
    _atom_site_occupancy
    _atom_site_symmetry_multiplicity
    Mo Mo1 0.51477(10) 0.80193(8) 0.52313(8) 0.01137 Uani 1.0 8
    Na Na1 0.3438(3)   0.4964(2)   0.58515(17) 0.02371 Uani 1.0 8
    Na Na2 0.7433(2)   0.5509(2)   0.64802(16) 0.0216 Uani 1.0 8
    O O1 0.45103(15) 0.82353(12) 0.40216(9) 0.01917 Uani 1.0 8
    O O2 0.55667(15) 0.64011(10) 0.54111(10) 0.01665 Uani 1.0 8
    O O3 0.68676(15) 0.89087(11) 0.53936(11) 0.02282 Uani 1.0 8
    O O4 0.37187(15) 0.85121(12) 0.60907(10) 0.0194 Uani 1.0 8
    O O5 0.53793(19) 0.40846(16) 0.70077(14) 0.0252 Uani 1.0 8
    O O6 0.2281(2)   0.64176(17) 0.70081(11) 0.02505 Uani 1.0 8
    D D51 0.5576(2)   0.32908(18) 0.66668(13) 0.03656 Uani 1.0 8
    D D52 0.5585(2)   0.39149(15) 0.76825(14) 0.03068 Uani 1.0 8
    D D61 0.1235(2)   0.64696(14) 0.67235(12) 0.03034 Uani 1.0 8
    D D62 0.27890(19) 0.71840(16) 0.67765(12) 0.03232 Uani 1.0 8
loop_
    _atom_site_aniso_label
    _atom_site_aniso_U_11
    _atom_site_aniso_U_22
    _atom_site_aniso_U_33
    _atom_site_aniso_U_12
    _atom_site_aniso_U_13
    _atom_site_aniso_U_23
    Mo1 0.0103(6) 0.0083(5) 0.0156(6) 0.0001(4) 0.0009(5) 0.0003(5)
    Na1 0.0249(13) 0.0213(11) 0.0250(15) -0.0011(10) 0.0026(10) 0.0012(9)
    Na2 0.0196(12) 0.0180(12) 0.0272(14) -0.0037(9) 0.0008(9) -0.0006(10)
    O1 0.0188(7) 0.0191(7) 0.0196(8) 0.0025(6) 0.0004(6) 0.0017(6)
    O2 0.0161(6) 0.0086(6) 0.0252(8) -0.0008(6) -0.0019(6) 0.0017(6)
    O3 0.0197(7) 0.0199(7) 0.0289(9) -0.0079(6) -0.0020(6) -0.0022(7)
    O4 0.0187(6) 0.0163(6) 0.0233(8) 0.0040(6) 0.0050(6) -0.0011(6)
    O5 0.0272(9) 0.0207(9) 0.0277(10) -0.0006(7) -0.0036(8) 0.0001(8)
    O6 0.0264(9) 0.0257(9) 0.0231(10) -0.0018(8) -0.0031(7) 0.0060(7)
    D51 0.0432(11) 0.0272(9) 0.0393(11) 0.0030(8) -0.0107(9) -0.0006(9)
    D52 0.0399(9) 0.0292(8) 0.0229(8) 0.0008(8) -0.0003(8) 0.0027(8)
    D61 0.0233(9) 0.0340(9) 0.0337(9) 0.0004(7) -0.0062(8) 0.0030(8)
    D62 0.0338(10) 0.0248(8) 0.0384(12) -0.0056(8) -0.0024(8) 0.0028(8)
loop_
    _geom_bond_atom_site_label_1
    _geom_bond_atom_site_label_2
    _geom_bond_site_symmetry_1
    _geom_bond_site_symmetry_2
    _geom_bond_distance
    _geom_bond_publ_flag
    Mo1 O1 . 1_555 1.7732(17) n
    Mo1 O2 . 1_555 1.7640(14) n
    Mo1 O3 . 1_555 1.7499(16) n
    Mo1 O4 . 1_555 1.7759(17) n
    Na1 O2 . 1_555 2.437(3)   n
    Na1 O2 . 5_666 2.417(3)   n
    Na1 O3 . 6_466 2.482(3)   n
    Na1 O4 . 2_545 2.410(3)   n
    Na1 O5 . 1_555 2.476(2)   n
    Na1 O6 . 1_555 2.426(3)   n
    Na2 O1 . 6_566 2.312(3)   n
    Na2 O2 . 1_555 2.363(3)   n
    Na2 O3 . 2_645 2.339(3)   n
    Na2 O5 . 1_555 2.415(3)   n
    Na2 O6 . 8_556 2.305(3)   n
    O5 D51 . 1_555 0.9766(19) n
    O5 D52 . 1_555 0.9664(18) n
    O6 D61 . 1_555 0.9722(16) n
    O6 D62 . 1_555 0.9719(18) n
    D51 O1 . 5_666 1.874(2)   n
    D52 O4 . 7_646 1.846(3)   n
    D61 O1 . 6_466 1.816(2)   n
    D62 O4 . 1_555 1.868(3)   n
loop_
    _geom_angle_atom_site_label_1
    _geom_angle_atom_site_label_2
    _geom_angle_atom_site_label_3
    _geom_angle_site_symmetry_1
    _geom_angle_site_symmetry_2
    _geom_angle_site_symmetry_3
    _geom_angle
    _geom_angle_publ_flag
    O1 Mo1 O2 1_555 . 1_555 108.62(8) n
    O1 Mo1 O3 1_555 . 1_555 107.83(8) n
    O1 Mo1 O4 1_555 . 1_555 112.69(8) n
    O2 Mo1 O3 1_555 . 1_555 109.54(7) n
    O2 Mo1 O4 1_555 . 1_555 109.11(8) n
    O3 Mo1 O4 1_555 . 1_555 109.01(8) n
    O2 Na1 O2 1_555 . 5_666 86.12(8) n
    O2 Na1 O3 1_555 . 6_466 85.70(9) n
    O2 Na1 O4 1_555 . 2_545 173.42(12) n
    O2 Na1 O5 1_555 . 1_555 84.40(9) n
    O2 Na1 O6 1_555 . 1_555 94.02(10) n
    O3 Na1 O2 6_466 . 5_666 88.43(9) n
    O3 Na1 O4 6_466 . 2_545 89.62(9) n
    O3 Na1 O5 6_466 . 1_555 170.10(11) n
    O3 Na1 O6 6_466 . 1_555 86.35(9) n
    O2 Na1 O4 5_666 . 2_545 89.13(9) n
    O2 Na1 O5 5_666 . 1_555 90.61(10) n
    O2 Na1 O6 5_666 . 1_555 174.75(13) n
    O4 Na1 O5 2_545 . 1_555 100.22(10) n
    O4 Na1 O6 2_545 . 1_555 90.30(9) n
    O5 Na1 O6 1_555 . 1_555 94.63(10) n
    O1 Na2 O2 6_566 . 1_555 95.39(9) n
    O1 Na2 O3 6_566 . 2_645 91.65(9) n
    O1 Na2 O5 6_566 . 1_555 176.34(12) n
    O1 Na2 O6 6_566 . 8_556 94.37(9) n
    O2 Na2 O3 1_555 . 2_645 93.22(9) n
    O2 Na2 O5 1_555 . 1_555 87.38(8) n
    O2 Na2 O6 1_555 . 8_556 111.35(10) n
    O3 Na2 O5 2_645 . 1_555 85.79(9) n
    O3 Na2 O6 2_645 . 8_556 153.97(12) n
    O5 Na2 O6 1_555 . 8_556 86.84(10) n
    D51 O5 D52 1_555 . 1_555 106.0(2)   n
    D61 O6 D62 1_555 . 1_555 103.0(2)   n
data_Na2WO4.2D2O
_audit_creation_method     "from EXP file using GSAS2CIF"
_pd_block_id     2015-05-09T19:22|NA2WO4_2D2O|Fortes|HRPD
_chemical_name_systematic
;
Disodium tungsten(VI) oxide dihydrate
;
_chemical_name_common     'sodium tungstate dihydrate'
_chemical_formula_moiety     'W O4, 2(D2 O), 2(Na)'
_chemical_formula_sum     'D4 Na2 O6 W'
_chemical_formula_structural     'Na2 W O6 D4'
_chemical_formula_analytical     ?
_chemical_formula_iupac     'Na2 W O4, 2D2 O'
_chemical_formula_weight     333.872
_chemical_melting_point     373
_symmetry_cell_setting     orthorhombic
_symmetry_space_group_name_H-M     'P b c a'
_symmetry_space_group_name_Hall     '-P 2ac 2ab'
loop_
    _symmetry_equiv_pos_site_id
    _symmetry_equiv_pos_as_xyz
    1 +x,+y,+z
    2 -x+1/2,+y+1/2,+z
    3 +x,-y+1/2,+z+1/2
    4 -x+1/2,-y,+z+1/2
    5 -x,-y,-z
    6 +x+1/2,-y+1/2,-z
    7 -x,+y+1/2,-z+1/2
    8 +x+1/2,+y,-z+1/2
_cell_length_a     8.482514(15)
_cell_length_b     10.595156(19)
_cell_length_c     13.85640(3)
_cell_angle_alpha     90.0
_cell_angle_beta     90.0
_cell_angle_gamma     90.0
_cell_volume     1245.324(3)
_cell_formula_units_Z     8
_cell_measurement_temperature     295
_cell_special_details     ?
_exptl_crystal_density_diffrn     3.5615
_exptl_crystal_density_meas     ?
_exptl_crystal_density_method     'not measured'
_exptl_crystal_F_000     ?
_pd_char_colour     white
_pd_char_particle_morphology     ?
_exptl_absorpt_coefficient_mu     '0.0284 + 0.0033 * \l'
_exptl_absorpt_correction_type     analytical
_exptl_absorpt_process_details
;
Data were corrected for self shielding using \s~scatt~ = 94.190 barns and
 \s~ab~(\l) = 19.484 barns at 1.798 \%A during the normalisation procedure.
The linear absorption coefficient is wavelength dependent and is calculated as:
          \m = 0.0284 + 0.0033 * \l  [mm^-1^]
;
_exptl_absorpt_correction_T_min     0.6030
_exptl_absorpt_correction_T_max     0.6995
_exptl_special_details     ?
_diffrn_ambient_temperature     295
_diffrn_radiation_type     neutron
_diffrn_measurement_device_type     'HRPD, High resolution neutron powder'
_pd_instr_dist_src/spec     95000
_pd_instr_dist_spec/detc     965
_pd_instr_location
;
High Resolution Powder Diffractometer, ISIS neutron spallation source,
 Rutherford Appleton Laboratory, Oxfordshire, U.K.
;
loop_
    _refln_index_h
    _refln_index_k
    _refln_index_l
    _refln_observed_status
    _refln_F_squared_meas
    _refln_F_squared_calc
    _refln_phase_calc
    _refln_d_spacing
    _gsas_i100_meas
    1 1 5 o 6.861 8.420 180.00 2.55643 5.75
    3 1 2 o 28.077 28.872 0.00 2.54145 23.00
    2 3 2 o 27.645 26.753 0.00 2.52701 22.14
    1 4 1 o 0.580 0.133 180.00 2.48732 0.44
    0 4 2 o 13.236 16.681 0.00 2.47413 4.87
    3 2 1 o 43.719 43.106 180.00 2.45498 31.18
    0 2 5 o 36.201 36.068 180.00 2.45558 12.92
    2 2 4 o 4.886 5.336 0.00 2.39348 3.15
    1 4 2 o 0.022 0.022 0.00 2.37516 0.01
    1 3 4 o 42.585 41.073 180.00 2.37420 26.57
    1 2 5 o 164.529 170.961 0.00 2.35873 100.00
    3 1 3 o 7.420 6.509 0.00 2.35138 4.45
    3 2 2 o 64.335 64.466 180.00 2.34696 38.33
    2 3 3 o 3.361 3.523 0.00 2.33993 1.98
    0 0 6 o 35.021 40.939 0.00 2.30940 4.89
    0 4 3 o 10.997 11.966 0.00 2.29776 3.01
    2 1 5 o 12.443 12.459 0.00 2.26625 6.44
    2 4 0 o 55.056 54.212 180.00 2.24664 13.77
    1 0 6 o 0.605 0.474 180.00 2.22829 0.15
    2 4 1 o 1.297 1.277 180.00 2.21768 0.62
    1 4 3 o 79.799 78.738 0.00 2.21783 37.91
    3 2 3 o 24.093 24.907 180.00 2.19481 10.98
    3 0 4 o 12.700 12.066 180.00 2.19046 2.87
    3 3 1 o 29.131 28.571 0.00 2.17978 12.91
    1 1 6 o 25.579 25.431 180.00 2.18059 11.36
    3 1 4 o 1.350 0.001 0.00 2.14510 0.56
    2 4 2 o 16.328 16.861 0.00 2.13709 6.69
    2 3 4 o 0.772 0.852 180.00 2.13639 0.32
    2 2 5 o 34.327 37.631 0.00 2.12510 13.75
    4 0 0 o 55.492 55.345 0.00 2.12063 5.51
    0 2 6 o 38.055 39.896 180.00 2.11699 7.50
    1 3 5 o 37.046 35.927 0.00 2.11157 14.46
    3 3 2 o 1.645 1.304 0.00 2.10311 0.63
    0 4 4 o 36.179 31.191 180.00 2.10415 6.96
    4 1 0 o 67.564 66.386 180.00 2.07939 12.40
    4 1 1 o 48.808 49.578 180.00 2.05636 17.14
    1 2 6 o 2.269 2.320 0.00 2.05399 0.79
    1 4 4 o 66.927 65.706 180.00 2.04226 22.86
    1 5 1 o 15.563 14.737 0.00 2.03359 5.23
    4 0 2 o 9.547 9.928 180.00 2.02777 1.58
    2 0 6 o 16.867 17.625 180.00 2.02822 2.80
    3 2 4 o 5.522 5.318 0.00 2.02424 1.82
    2 4 3 o 2.575 2.650 180.00 2.02032 0.84
    3 3 3 o 30.458 30.409 180.00 1.99154 9.41
    4 1 2 o 33.155 33.143 0.00 1.99162 10.24
    2 1 6 o 26.654 26.890 0.00 1.99205 8.24
    1 5 2 o 2.780 3.445 180.00 1.97091 0.82
    4 2 0 o 13.259 14.956 180.00 1.96875 1.96
    4 2 1 o 5.795 5.684 0.00 1.94917 1.64
    3 1 5 o 37.007 38.139 180.00 1.94552 10.41
    2 3 5 o 4.346 5.092 180.00 1.93901 1.21
    3 4 1 o 24.478 24.373 0.00 1.91453 6.46
    0 4 5 o 29.007 30.624 180.00 1.91482 3.83
    2 5 0 o 0.049 0.053 180.00 1.89560 0.01
    4 2 2 o 10.970 11.240 180.00 1.89377 2.77
    4 1 3 o 0.026 0.032 0.00 1.89610 0.01
    1 1 7 o 1.581 2.333 0.00 1.89656 0.40
    2 2 6 o 0.308 0.320 0.00 1.89414 0.08
    2 4 4 o 2.089 2.052 0.00 1.88493 0.52
    1 3 6 o 3.477 3.403 0.00 1.88454 0.86
    2 5 1 o 45.022 43.293 0.00 1.87811 11.00
    1 5 3 o 13.701 13.166 0.00 1.87820 3.35
    1 4 5 o 49.269 47.569 180.00 1.86782 11.77
    3 4 2 o 0.423 0.389 180.00 1.86195 0.10
    3 3 4 o 16.144 14.817 0.00 1.86149 3.81
    3 2 5 o 10.397 10.008 0.00 1.85401 2.41
    0 2 7 o 20.919 20.091 0.00 1.85427 2.43
    2 5 2 o 0.000 0.493 0.00 1.82840 0.00
    4 3 0 o 119.881 119.661 180.00 1.81806 12.86
    4 2 3 o 20.714 20.880 0.00 1.81109 4.38
    1 2 7 o 8.974 8.976 180.00 1.81149 1.90
    4 0 4 o 57.858 58.636 0.00 1.80864 6.08
    4 3 1 o 7.249 7.949 0.00 1.80261 1.50
    3 0 6 o 87.328 85.982 0.00 1.78862 8.77
    3 4 3 o 18.540 17.926 180.00 1.78320 3.68
    4 1 4 o 1.979 1.720 0.00 1.78285 0.39
    1 5 4 o 62.068 59.456 0.00 1.76795 11.91
    0 6 0 o 132.761 128.846 0.00 1.76586 6.34
    2 1 7 o 3.847 3.647 180.00 1.76857 0.74
    3 1 6 o 24.309 23.702 180.00 1.76367 4.62
    4 3 2 o 31.603 31.898 0.00 1.75852 5.93
    2 3 6 o 17.443 17.599 0.00 1.75882 3.28
    2 5 3 o 0.332 0.278 180.00 1.75366 0.06
    0 6 1 o 28.184 27.826 0.00 1.75169 2.61
    2 4 5 o 0.012 0.000 0.00 1.74520 0.00
    0 4 6 o 0.000 0.048 180.00 1.74070 0.00
    0 0 8 o 87.146 92.685 180.00 1.73205 3.85
    3 3 5 o 0.000 0.462 180.00 1.72654 0.00
    1 6 1 o 5.608 5.399 180.00 1.71550 0.95
    4 2 4 o 10.200 10.479 180.00 1.71163 1.72
    0 6 2 o 27.082 27.678 0.00 1.71115 2.28
    1 4 6 o 14.232 14.510 180.00 1.70516 2.36
    2 2 7 o 17.697 17.542 180.00 1.69899 2.90
    1 0 8 o 111.596 113.956 0.00 1.69703 9.09
    3 2 6 o 0.721 0.564 180.00 1.69464 0.12
    4 3 3 o 13.929 13.058 180.00 1.69172 2.24
    1 3 7 o 4.460 4.166 0.00 1.69205 0.72
    3 4 4 o 2.136 1.400 180.00 1.68803 0.34
    3 5 1 o 163.184 157.968 0.00 1.68313 25.72
    1 6 2 o 29.631 28.811 180.00 1.67736 4.61
    1 1 8 o 20.465 21.443 180.00 1.67567 3.17
    5 1 1 o 2.982 2.982 0.00 1.66306 0.45
    2 5 4 o 43.347 43.156 180.00 1.66291 6.51
    4 1 5 o 45.558 45.807 180.00 1.66324 6.85
    4 4 0 o 4.642 6.247 0.00 1.65545 0.34
    1 5 5 o 1.392 1.161 0.00 1.65113 0.20
    3 5 2 o 0.879 0.840 180.00 1.64707 0.13
    0 6 3 o 0.036 0.033 0.00 1.64942 0.00
    4 4 1 o 5.985 5.739 180.00 1.64376 0.86
    5 0 2 o 255.476 250.820 0.00 1.64782 18.49
    0 2 8 o 3.400 3.276 0.00 1.64629 0.25
    2 6 0 o 13.043 16.409 0.00 1.63021 0.90
    5 1 2 o 7.384 9.152 180.00 1.62825 1.02
    2 6 1 o 0.041 0.070 180.00 1.61904 0.01
    1 6 3 o 0.734 1.326 0.00 1.61910 0.10
    1 2 8 o 18.643 18.995 0.00 1.61614 2.50
    4 4 2 o 0.527 0.515 0.00 1.61012 0.07
    4 3 4 o 32.236 31.482 180.00 1.60982 4.25
    2 4 6 o 0.706 0.689 0.00 1.61035 0.09
    5 2 1 o 11.993 10.911 180.00 1.60480 1.56
    4 2 5 o 1.682 1.515 180.00 1.60497 0.22
    2 0 8 o 17.206 15.811 0.00 1.60349 1.12
    3 1 7 o 0.351 0.308 0.00 1.60293 0.05
    2 3 7 o 4.282 3.882 0.00 1.59929 0.55
    3 3 6 o 11.465 11.313 0.00 1.59566 1.46
    3 5 3 o 9.546 8.218 0.00 1.59180 1.20
    2 6 2 o 67.887 66.073 0.00 1.58687 8.45
    3 4 5 o 11.312 11.097 180.00 1.58547 1.40
    2 1 8 o 26.751 25.799 180.00 1.58544 3.32
    0 4 7 o 0.698 0.675 180.00 1.58563 0.04
    5 2 2 o 0.109 0.106 0.00 1.57346 0.01
    5 1 3 o 41.316 40.360 0.00 1.57479 4.99
    0 6 4 o 108.911 105.107 180.00 1.57324 6.55
    2 5 5 o 2.682 3.272 0.00 1.56460 0.32
    4 4 3 o 1.513 1.675 0.00 1.55837 0.18
    4 0 6 o 50.059 51.260 0.00 1.56199 2.93
    1 4 7 o 5.451 6.066 180.00 1.55863 0.63
    3 2 7 o 63.865 65.416 0.00 1.55058 7.25
    1 6 4 o 0.469 0.520 180.00 1.54686 0.05
    4 1 6 o 7.167 8.981 0.00 1.54529 0.80
    2 6 3 o 63.081 64.260 180.00 1.53726 6.92
    1 5 6 o 10.278 10.305 0.00 1.53556 1.12
    2 2 8 o 18.455 19.095 180.00 1.53473 2.01
    1 3 8 o 0.000 0.372 0.00 1.52961 0.00
    5 2 3 o 49.953 50.057 180.00 1.52506 5.31
    3 5 4 o 33.216 32.719 180.00 1.52301 3.51
    5 3 1 o 9.951 9.400 180.00 1.51999 1.04
    5 0 4 o 30.371 29.888 0.00 1.52360 1.61
    4 3 5 o 0.359 0.276 0.00 1.52013 0.04
    5 1 4 o 0.000 0.000 0.00 1.50809 0.00
    4 5 0 o 13.182 13.705 0.00 1.49895 0.65
    1 1 9 o 26.606 28.601 0.00 1.49960 2.64
    4 2 6 o 0.000 0.000 0.00 1.49822 0.00
    4 4 4 o 23.896 24.534 180.00 1.49365 2.34
    5 3 2 o 4.068 4.165 0.00 1.49328 0.40
    4 5 1 o 18.828 18.446 0.00 1.49025 1.82
    3 6 1 o 33.807 32.740 0.00 1.48909 3.26
    0 6 5 o 11.627 11.270 180.00 1.48922 0.56
    2 4 7 o 90.664 91.520 0.00 1.48523 8.66
    1 7 1 o 15.329 15.369 180.00 1.48152 1.45
    3 4 6 o 14.546 13.990 180.00 1.48232 1.38
    0 2 9 o 37.268 38.470 180.00 1.47843 1.75
    2 6 4 o 15.051 15.553 180.00 1.47503 1.40
    3 0 8 o 0.053 0.054 0.00 1.47697 0.00
    3 3 7 o 8.214 8.936 180.00 1.47368 0.76
    4 5 2 o 30.599 30.639 180.00 1.46505 2.77
    1 6 5 o 5.042 5.289 180.00 1.46679 0.46
    3 6 2 o 8.290 8.295 0.00 1.46394 0.75
    2 5 6 o 40.476 40.616 180.00 1.46522 3.66
    5 2 4 o 15.672 15.703 180.00 1.46425 1.41
    3 1 8 o 20.889 20.990 180.00 1.46282 1.88
    1 7 2 o 25.753 26.073 0.00 1.45675 2.28
    2 3 8 o 18.709 18.715 180.00 1.46005 1.67
    1 2 9 o 50.102 50.731 180.00 1.45647 4.43
    5 3 3 o 45.416 45.051 180.00 1.45172 3.96
    3 5 5 o 9.736 10.222 0.00 1.44640 0.84
    0 4 8 o 13.764 12.912 0.00 1.44964 0.60
    5 1 5 o 4.047 4.242 0.00 1.43360 0.34
    2 1 9 o 0.183 0.194 180.00 1.43388 0.02
    4 1 7 o 40.265 42.525 180.00 1.43372 3.34
    4 3 6 o 2.333 2.345 180.00 1.42851 0.19
    4 5 3 o 1.327 1.235 0.00 1.42574 0.11
    1 4 8 o 28.781 29.092 180.00 1.42892 2.36
    2 7 0 o 12.921 12.176 180.00 1.42554 0.52
    3 6 3 o 9.155 8.955 0.00 1.42473 0.74
    1 5 7 o 0.080 0.074 0.00 1.42594 0.01
    4 4 5 o 0.008 0.008 180.00 1.42119 0.00
    5 4 1 o 2.699 2.600 180.00 1.42107 0.22
    3 2 8 o 6.906 6.786 180.00 1.42271 0.56
    1 7 3 o 114.119 111.306 180.00 1.41809 9.06
    2 7 1 o 43.903 42.801 180.00 1.41805 3.49
    6 0 0 o 24.000 17.261 180.00 1.41375 0.47
    2 6 5 o 0.465 0.254 180.00 1.40512 0.04
    6 1 0 o 10.368 10.085 180.00 1.40133 0.39
    0 6 6 o 2.892 2.763 180.00 1.40277 0.11
    5 4 2 o 22.928 22.365 180.00 1.39917 1.73
    5 3 4 o 18.838 18.394 180.00 1.39897 1.42
    2 7 2 o 34.438 33.757 180.00 1.39629 2.57
    5 2 5 o 15.259 15.063 0.00 1.39579 1.14
    6 1 1 o 12.346 11.967 180.00 1.39422 0.92
    4 2 7 o 48.340 47.649 180.00 1.39590 3.60
    2 2 9 o 19.691 19.369 0.00 1.39604 1.47
    1 3 9 o 101.947 101.763 180.00 1.39219 7.52
    0 0 10 o 30.257 29.917 0.00 1.38564 0.55
    6 0 2 o 107.924 107.526 0.00 1.38521 3.90
    1 6 6 o 2.612 2.552 180.00 1.38397 0.19
    3 4 7 o 6.256 6.554 180.00 1.38301 0.45
    4 5 4 o 5.490 5.837 180.00 1.37568 0.39
    3 6 4 o 6.788 6.803 0.00 1.37476 0.48
    6 1 2 o 106.170 104.173 0.00 1.37352 7.42
    2 4 8 o 1.346 1.114 0.00 1.37172 0.09
    1 7 4 o 0.986 0.982 0.00 1.36880 0.07
    2 5 7 o 19.177 18.978 180.00 1.36909 1.32
    3 5 6 o 50.442 50.699 0.00 1.36681 3.46
    6 2 0 o 5.254 5.083 0.00 1.36595 0.18
    1 0 10 o 33.963 34.184 0.00 1.36751 1.17
    5 4 3 o 10.298 9.525 0.00 1.36481 0.70
    5 0 6 o 20.500 20.626 180.00 1.36724 0.70
    2 7 3 o 4.974 5.006 180.00 1.36213 0.34
    3 3 8 o 5.485 5.448 0.00 1.36261 0.37
    6 2 1 o 16.031 15.894 180.00 1.35936 1.07
    4 6 0 o 34.855 35.153 180.00 1.35699 1.16
    1 1 10 o 127.410 127.859 180.00 1.35626 8.46
    5 1 6 o 12.706 12.597 180.00 1.35599 0.84
    4 6 1 o 5.011 6.478 0.00 1.35053 0.33
    4 4 6 o 18.749 18.829 0.00 1.34547 1.21
    6 2 2 o 1.837 1.814 180.00 1.34015 0.12
    6 1 3 o 42.391 41.948 0.00 1.34097 2.69
    5 3 5 o 11.468 11.151 180.00 1.33890 0.72
    4 0 8 o 12.114 12.009 180.00 1.34147 0.39
    0 2 10 o 12.385 12.234 180.00 1.34054 0.39
    3 1 9 o 8.279 8.201 0.00 1.34127 0.53
    4 3 7 o 124.826 121.587 0.00 1.33900 7.88
    2 3 9 o 4.900 4.783 180.00 1.33913 0.31
    4 6 2 o 9.114 9.120 0.00 1.33169 0.56
    2 6 6 o 10.982 11.016 0.00 1.33181 0.68
    3 7 1 o 43.435 43.280 180.00 1.32828 2.65
    0 4 9 o 97.400 97.086 0.00 1.33108 3.00
    4 1 8 o 0.063 0.062 180.00 1.33084 0.00
    0 8 0 o 18.686 17.949 0.00 1.32439 0.28
    1 5 8 o 0.343 0.322 180.00 1.32461 0.02
    5 2 6 o 0.471 0.490 0.00 1.32386 0.03
    1 2 10 o 0.100 0.100 180.00 1.32411 0.01
    5 4 4 o 0.618 0.668 0.00 1.32070 0.04
    4 5 5 o 95.900 96.822 0.00 1.31844 5.69
    5 5 1 o 0.676 0.682 180.00 1.31835 0.04
    2 7 4 o 18.078 18.230 0.00 1.31828 1.07
    0 8 1 o 47.340 47.779 0.00 1.31839 1.40
    3 6 5 o 3.368 3.345 0.00 1.31764 0.20
    2 0 10 o 2.527 2.437 0.00 1.31713 0.07
    0 6 7 o 75.584 75.352 180.00 1.31773 2.24
    6 3 0 o 4.991 5.035 0.00 1.31250 0.15
    1 4 9 o 24.598 24.446 0.00 1.31499 1.44
    1 7 5 o 0.042 0.042 180.00 1.31238 0.00
    3 7 2 o 0.626 0.628 0.00 1.31034 0.04
    6 2 3 o 33.695 33.838 180.00 1.30987 1.95
    3 2 9 o 60.950 61.140 180.00 1.31014 3.53
    6 3 1 o 10.228 10.444 180.00 1.30665 0.59
    6 0 4 o 10.348 10.289 0.00 1.30894 0.30
    2 1 10 o 36.971 37.264 180.00 1.30707 2.12
    1 8 1 o 48.359 47.330 180.00 1.30275 2.73
    4 6 3 o 4.046 3.932 180.00 1.30196 0.23
    5 5 2 o 3.498 3.424 180.00 1.30080 0.20
    0 8 2 o 0.270 0.264 180.00 1.30084 0.01
    1 6 7 o 0.065 0.063 0.00 1.30211 0.00
    4 2 8 o 5.559 5.672 0.00 1.30042 0.31
    6 1 4 o 17.437 18.818 0.00 1.29907 0.98
    6 3 2 o 29.657 31.089 0.00 1.28956 1.61
    3 4 8 o 0.180 0.200 180.00 1.28998 0.01
    3 5 7 o 7.319 7.098 180.00 1.28779 0.40
    1 8 2 o 45.965 44.555 180.00 1.28581 2.47
    3 7 3 o 2.426 2.216 0.00 1.28199 0.13
    2 5 8 o 55.015 56.064 0.00 1.27866 2.89
    5 1 7 o 0.015 0.015 180.00 1.27873 0.00
    2 2 10 o 7.371 7.427 0.00 1.27821 0.39
    5 3 6 o 2.513 2.633 0.00 1.27503 0.13
    5 5 3 o 0.781 0.891 0.00 1.27306 0.04
    1 3 10 o 12.908 13.385 180.00 1.27525 0.67
    0 8 3 o 5.384 6.143 180.00 1.27309 0.14
    5 4 5 o 15.174 15.755 180.00 1.26981 0.77
    6 2 4 o 4.176 4.431 180.00 1.27073 0.21
    4 4 7 o 25.197 26.205 0.00 1.26989 1.29
    2 7 5 o 5.431 5.320 0.00 1.26765 0.28
    2 4 9 o 4.997 5.207 0.00 1.27000 0.26
    2 8 0 o 43.294 42.760 180.00 1.26419 1.09
    4 6 4 o 26.749 26.562 0.00 1.26350 1.34
    6 3 3 o 79.820 79.458 180.00 1.26252 3.98
    3 3 9 o 11.665 11.632 180.00 1.26276 0.58
    1 8 3 o 1.263 1.239 180.00 1.25899 0.06
    2 8 1 o 16.825 16.513 0.00 1.25896 0.83
    4 5 6 o 0.616 0.586 0.00 1.25732 0.03
    2 6 7 o 117.857 117.287 180.00 1.25839 5.80
    3 6 6 o 4.009 3.648 0.00 1.25662 0.20
    4 3 8 o 4.080 5.959 0.00 1.25405 0.20
    1 7 6 o 1.589 2.150 180.00 1.25206 0.08
    5 2 7 o 0.275 0.349 180.00 1.25167 0.01
    6 1 5 o 6.046 7.175 180.00 1.25054 0.29
    6 4 0 o 18.899 20.171 0.00 1.24722 0.45
    3 7 4 o 4.419 4.465 180.00 1.24523 0.21
    2 8 2 o 7.418 7.319 180.00 1.24366 0.35
    6 4 1 o 0.460 0.303 0.00 1.24220 0.02
    3 0 10 o 20.356 20.095 180.00 1.24426 0.48
    5 5 4 o 0.012 0.009 0.00 1.23704 0.00
    1 1 11 o 0.888 0.566 180.00 1.23748 0.04
    0 8 4 o 35.629 25.789 0.00 1.23707 0.82
    4 1 9 o 10.035 6.656 180.00 1.23735 0.46
    0 6 8 o 0.312 0.255 180.00 1.23652 0.01
    3 1 10 o 9.251 8.456 180.00 1.23577 0.42
    4 7 0 o 5.475 5.810 0.00 1.23198 0.12
    2 3 10 o 11.909 12.021 180.00 1.23410 0.54
    1 5 9 o 12.975 13.621 0.00 1.23234 0.59
    6 4 2 o 1.310 1.409 180.00 1.22749 0.06
    6 3 4 o 9.905 10.589 180.00 1.22736 0.44
    4 7 1 o 4.459 4.735 0.00 1.22713 0.20
    0 4 10 o 0.076 0.084 180.00 1.22779 0.00
    1 8 4 o 23.866 24.342 0.00 1.22412 1.05
    6 2 5 o 12.250 12.575 180.00 1.22520 0.54
    0 2 11 o 12.126 12.484 180.00 1.22550 0.27
    1 6 8 o 4.168 4.316 0.00 1.22359 0.18
    2 8 3 o 0.055 0.061 180.00 1.21934 0.00
    4 6 5 o 37.285 39.776 180.00 1.21873 1.62
    5 6 1 o 7.848 8.373 0.00 1.21865 0.34
    5 4 6 o 0.271 0.310 0.00 1.21493 0.01
    4 7 2 o 0.849 0.875 180.00 1.21295 0.04
    1 4 10 o 2.862 3.335 0.00 1.21513 0.12
    2 7 6 o 0.497 0.514 180.00 1.21304 0.02
    1 2 11 o 6.743 6.946 0.00 1.21291 0.29
    3 5 8 o 16.589 16.600 0.00 1.21168 0.70
    4 2 9 o 2.192 2.247 180.00 1.21279 0.09
    5 3 7 o 0.187 0.316 0.00 1.21016 0.01
    3 2 10 o 2.106 2.180 0.00 1.21130 0.09
    5 0 8 o 3.324 3.332 0.00 1.21198 0.07
    5 6 2 o 108.907 108.205 0.00 1.20475 4.50
    6 4 3 o 0.152 0.152 0.00 1.20409 0.01
    6 0 6 o 10.830 10.635 180.00 1.20576 0.22
    3 7 5 o 19.249 17.206 180.00 1.20230 0.79
    3 4 9 o 13.183 13.138 0.00 1.20431 0.54
    5 1 8 o 92.931 92.486 180.00 1.20413 3.84
    7 1 1 o 3.712 3.704 0.00 1.19942 0.15
    2 1 11 o 1.410 1.377 180.00 1.19977 0.06
    4 4 8 o 9.692 9.693 0.00 1.19674 0.39
    6 1 6 o 8.465 8.746 180.00 1.19803 0.34
    5 5 5 o 1.151 1.123 0.00 1.19492 0.05
    3 8 1 o 4.584 4.475 180.00 1.19488 0.18
    4 5 7 o 0.086 0.084 180.00 1.19499 0.00
    3 6 7 o 0.877 0.860 180.00 1.19439 0.04
    2 5 9 o 22.021 21.474 180.00 1.19508 0.88
    0 8 5 o 102.961 100.463 0.00 1.19495 2.06
    7 0 2 o 126.089 123.602 0.00 1.19367 2.51
    4 7 3 o 44.634 42.748 180.00 1.19036 1.76
    1 7 7 o 2.769 2.652 180.00 1.19047 0.11
    2 8 4 o 0.069 0.059 180.00 1.18758 0.00
    6 3 5 o 13.009 13.454 0.00 1.18619 0.51
    7 1 2 o 6.071 6.289 180.00 1.18616 0.24
    2 6 8 o 0.645 0.602 0.00 1.18710 0.03
    5 6 3 o 31.166 31.531 0.00 1.18261 1.20
    1 8 5 o 11.214 11.463 0.00 1.18327 0.43
    3 8 2 o 9.664 9.320 180.00 1.18177 0.37
    5 2 8 o 0.678 0.627 180.00 1.18146 0.03
    7 2 1 o 2.968 3.005 0.00 1.17701 0.11
    2 4 10 o 3.794 3.640 0.00 1.17937 0.14
    6 5 0 o 14.875 14.738 180.00 1.17604 0.28
    2 2 11 o 1.627 1.676 180.00 1.17734 0.06
    6 2 6 o 6.922 6.879 180.00 1.17569 0.26
    6 4 4 o 3.033 2.961 0.00 1.17348 0.11
    1 3 11 o 27.460 27.571 180.00 1.17502 1.03
    4 3 9 o 53.166 53.432 0.00 1.17491 1.99
    6 5 1 o 48.382 48.399 0.00 1.17183 1.79
    3 3 10 o 19.737 19.306 0.00 1.17356 0.74
    4 6 6 o 0.045 0.053 0.00 1.16996 0.00
    7 2 2 o 41.284 40.486 180.00 1.16447 1.49
    7 1 3 o 0.423 0.412 180.00 1.16501 0.02
    1 9 1 o 2.618 2.562 180.00 1.16196 0.09
    3 8 3 o 21.950 21.843 180.00 1.16085 0.78
    4 7 4 o 87.144 86.730 0.00 1.16075 3.11
    6 5 2 o 11.278 10.846 180.00 1.15945 0.40
    0 6 9 o 0.003 0.003 0.00 1.16047 0.00
    5 4 7 o 28.324 27.254 180.00 1.15842 1.00
    4 0 10 o 0.402 0.394 0.00 1.15997 0.01
    2 7 7 o 19.452 19.367 180.00 1.15679 0.68
    3 7 6 o 55.236 55.286 180.00 1.15541 1.93
    0 0 12 o 8.224 8.193 180.00 1.15470 0.07
    5 6 4 o 49.270 48.646 0.00 1.15357 1.71
    2 8 5 o 14.415 14.317 0.00 1.15017 0.50
    4 1 10 o 13.196 12.895 180.00 1.15308 0.46
    1 9 2 o 21.015 20.950 180.00 1.14989 0.72
    5 5 6 o 0.240 0.236 0.00 1.14886 0.01
    1 6 9 o 2.907 2.895 0.00 1.14976 0.10
    0 8 6 o 23.483 23.110 180.00 1.14888 0.40
    1 5 10 o 59.088 58.378 0.00 1.14902 2.02
    5 3 8 o 11.749 11.024 180.00 1.14636 0.40
    7 2 3 o 2.426 2.343 0.00 1.14444 0.08
    1 0 12 o 29.497 28.624 180.00 1.14415 0.50
    7 3 1 o 55.686 55.750 180.00 1.14229 1.86
    3 1 11 o 4.638 4.523 0.00 1.14392 0.16
    6 1 7 o 5.355 5.246 180.00 1.14374 0.18
    7 0 4 o 0.124 0.121 180.00 1.14382 0.00
    2 3 11 o 0.572 0.572 180.00 1.14260 0.02
    6 3 6 o 0.514 0.476 0.00 1.14109 0.02
    6 5 3 o 8.927 8.630 180.00 1.13968 0.30
    3 5 9 o 0.177 0.170 180.00 1.13986 0.01
    6 4 5 o 18.006 17.791 0.00 1.13734 0.59
    1 8 6 o 6.432 6.304 0.00 1.13848 0.21
    1 1 12 o 2.503 2.479 0.00 1.13753 0.08
    7 1 4 o 4.194 4.120 180.00 1.13721 0.14
    0 4 11 o 9.349 9.262 180.00 1.13758 0.15
    2 9 0 o 38.037 36.583 0.00 1.13435 0.62
    3 8 4 o 0.879 0.868 180.00 1.13334 0.03
    4 5 8 o 0.110 0.109 180.00 1.13344 0.00
    3 6 8 o 2.291 2.304 0.00 1.13293 0.07
    7 3 2 o 0.245 0.238 0.00 1.13082 0.01
    4 2 10 o 7.352 7.325 180.00 1.13312 0.24
    1 9 3 o 3.814 3.652 0.00 1.13059 0.12
    2 9 1 o 10.039 9.602 0.00 1.13057 0.32
    5 1 9 o 2.072 2.033 180.00 1.13356 0.07
    1 7 8 o 2.919 2.715 180.00 1.12958 0.09
    0 2 12 o 2.687 2.633 180.00 1.12821 0.04
    4 7 5 o 24.023 23.621 180.00 1.12575 0.76
    5 7 1 o 3.989 3.924 180.00 1.12569 0.13
    4 4 9 o 52.062 51.793 0.00 1.12739 1.65
    1 4 11 o 1.547 1.538 180.00 1.12749 0.05
    3 4 10 o 0.183 0.180 0.00 1.12620 0.01
    4 8 0 o 52.278 52.376 180.00 1.12332 0.82
    3 2 11 o 19.392 19.480 0.00 1.12443 0.61
    6 2 7 o 39.195 39.476 180.00 1.12426 1.23
    4 8 1 o 10.789 10.658 0.00 1.11965 0.33
    2 9 2 o 7.190 7.105 180.00 1.11945 0.22
    5 6 5 o 29.745 29.298 0.00 1.11919 0.92
    4 6 7 o 2.818 2.777 0.00 1.11925 0.09
    7 2 4 o 0.129 0.109 180.00 1.11806 0.00
    2 6 9 o 81.526 80.338 180.00 1.11932 2.51
    2 5 10 o 18.863 17.842 0.00 1.11864 0.58
    1 2 12 o 0.972 0.877 0.00 1.11836 0.03
    5 7 2 o 0.368 0.360 180.00 1.11471 0.01
    6 5 4 o 9.761 9.780 180.00 1.11361 0.29
    7 3 3 o 0.002 0.009 0.00 1.11245 0.00
    2 0 12 o 0.175 0.170 0.00 1.11415 0.00
    5 2 9 o 8.861 8.687 0.00 1.11459 0.27
    4 8 2 o 10.169 10.865 180.00 1.10884 0.30
    2 8 6 o 0.681 0.736 180.00 1.10892 0.02
    3 7 7 o 11.438 12.979 180.00 1.10648 0.34
    2 1 12 o 9.222 9.426 180.00 1.10804 0.27
    1 9 4 o 2.808 3.194 180.00 1.10513 0.08
    6 6 0 o 1.218 1.298 180.00 1.10363 0.02
    7 1 5 o 0.676 0.745 0.00 1.10424 0.02
    2 9 3 o 30.433 30.748 0.00 1.10162 0.88
    5 4 8 o 17.778 18.111 180.00 1.10209 0.51
    3 8 5 o 11.738 11.425 0.00 1.10069 0.34
    5 5 7 o 2.510 2.447 0.00 1.10072 0.07
    6 6 1 o 3.490 3.387 180.00 1.10015 0.10
    4 3 10 o 0.520 0.530 180.00 1.10205 0.02
    2 7 8 o 0.204 0.199 0.00 1.10068 0.01
    7 4 1 o 15.115 15.001 0.00 1.09848 0.43
    0 8 7 o 58.950 57.538 0.00 1.10075 0.85
    6 4 6 o 5.876 5.858 180.00 1.09741 0.17
    5 7 3 o 9.847 9.778 180.00 1.09710 0.28
    2 4 11 o 0.232 0.229 0.00 1.09875 0.01
    6 3 7 o 26.417 27.062 0.00 1.09389 0.74
    6 0 8 o 3.193 3.065 0.00 1.09523 0.05
    3 3 11 o 0.308 0.313 0.00 1.09405 0.01
    4 8 3 o 10.505 10.210 0.00 1.09150 0.29
    1 8 7 o 2.523 2.445 180.00 1.09159 0.07
    6 6 2 o 0.006 0.006 0.00 1.08989 0.00
    7 4 2 o 82.489 82.252 180.00 1.08827 2.27
    7 3 4 o 17.114 17.090 0.00 1.08817 0.47
    2 2 12 o 2.398 2.386 180.00 1.09029 0.07
    6 1 8 o 15.758 15.680 0.00 1.08943 0.44
    0 6 10 o 23.102 23.003 0.00 1.09010 0.32
    4 7 6 o 0.248 0.278 180.00 1.08698 0.01
    1 3 12 o 19.942 20.018 0.00 1.08845 0.55
    7 2 5 o 0.994 1.506 0.00 1.08667 0.03
    3 9 1 o 0.000 0.288 0.00 1.08348 0.00
    5 3 9 o 0.000 0.019 0.00 1.08497 0.00
    6 5 5 o 0.000 2.133 0.00 1.08259 0.00
    5 6 6 o 1.987 4.113 180.00 1.08107 0.05
    1 6 10 o 0.258 0.574 180.00 1.08121 0.01
    2 9 4 o 1.051 2.748 0.00 1.07803 0.03
    4 1 11 o 0.227 0.382 0.00 1.07740 0.01
    1 9 5 o 32.763 33.636 0.00 1.07479 0.86
    5 7 4 o 12.526 12.680 0.00 1.07379 0.33
    3 9 2 o 11.812 11.949 180.00 1.07367 0.31
    6 6 3 o 0.174 0.175 0.00 1.07341 0.00
    4 5 9 o 20.342 20.638 0.00 1.07400 0.53
    7 4 3 o 21.326 20.867 180.00 1.07186 0.55
    3 6 9 o 3.565 3.607 0.00 1.07356 0.09
    1 5 11 o 7.724 7.846 0.00 1.07408 0.20
    3 5 10 o 1.341 1.347 180.00 1.07297 0.03
    6 2 8 o 21.344 21.271 180.00 1.07255 0.55
    5 0 10 o 7.182 7.235 180.00 1.07317 0.09
    7 0 6 o 93.070 93.532 0.00 1.07304 1.21
    4 8 4 o 9.715 9.729 0.00 1.06854 0.25
    1 7 9 o 11.791 11.784 0.00 1.07072 0.30
    4 6 8 o 0.735 0.742 0.00 1.06820 0.02
    3 0 12 o 70.043 70.353 0.00 1.06899 0.90
    5 1 10 o 3.231 3.410 0.00 1.06771 0.08
    7 1 6 o 13.107 14.157 0.00 1.06758 0.33
    3 8 6 o 4.508 6.431 0.00 1.06437 0.11
    2 8 7 o 0.123 0.238 0.00 1.06545 0.00
    3 1 12 o 5.614 7.000 0.00 1.06359 0.14
    4 4 10 o 4.049 4.705 180.00 1.06255 0.10
    2 3 12 o 0.077 0.089 180.00 1.06253 0.00
    0 10 0 o 0.837 0.927 0.00 1.05952 0.01
    8 0 0 o 4.644 5.002 180.00 1.06031 0.03
    4 2 11 o 8.666 8.998 0.00 1.06107 0.22
    7 3 5 o 0.070 0.077 180.00 1.05918 0.00
    3 9 3 o 19.582 20.064 180.00 1.05791 0.48
    0 10 1 o 22.854 22.743 0.00 1.05643 0.28
    0 4 12 o 82.554 86.596 0.00 1.05849 1.02
    3 7 8 o 25.506 25.547 180.00 1.05708 0.63
    8 1 0 o 3.714 3.987 180.00 1.05504 0.05
    6 4 7 o 0.026 0.028 180.00 1.05523 0.00
    2 6 10 o 21.532 21.856 180.00 1.05578 0.53
    3 4 11 o 2.304 2.398 0.00 1.05537 0.06
    6 6 4 o 0.998 1.053 180.00 1.05155 0.02
    5 5 8 o 12.440 13.320 0.00 1.05206 0.30
    8 1 1 o 0.283 0.302 0.00 1.05200 0.01
    1 1 13 o 2.756 3.004 0.00 1.05233 0.07
    7 4 4 o 0.819 0.942 180.00 1.05010 0.02
    7 2 6 o 1.637 1.733 0.00 1.05168 0.04
    2 9 5 o 2.462 2.930 180.00 1.04981 0.06
    0 8 8 o 19.568 20.996 180.00 1.05208 0.24
    5 2 10 o 8.783 9.325 180.00 1.05181 0.21
    7 5 1 o 2.706 3.258 0.00 1.04891 0.06
    1 10 1 o 3.718 4.312 0.00 1.04833 0.09
    6 5 6 o 5.588 6.373 0.00 1.04798 0.13
    1 4 12 o 0.000 0.000 0.00 1.05035 0.00
    0 10 2 o 6.764 7.604 0.00 1.04734 0.08
    2 5 11 o 1.473 1.789 0.00 1.04915 0.04
    8 0 2 o 9.174 10.519 180.00 1.04811 0.11
    4 7 7 o 1.919 2.062 180.00 1.04595 0.05
    5 7 5 o 10.588 11.368 0.00 1.04590 0.25
    5 4 9 o 5.037 5.649 0.00 1.04722 0.12
    3 2 12 o 0.301 0.342 180.00 1.04787 0.01
    6 3 8 o 0.964 1.038 180.00 1.04608 0.02
    2 7 9 o 4.981 5.358 180.00 1.04601 0.12
    0 2 13 o 0.505 0.531 180.00 1.04494 0.01
    1 8 8 o 20.624 21.193 0.00 1.04408 0.48
    8 1 2 o 14.446 15.151 0.00 1.04302 0.34
    4 8 5 o 6.390 6.795 0.00 1.04105 0.15
    5 8 1 o 4.183 4.440 180.00 1.04100 0.10
    5 6 7 o 0.341 0.357 180.00 1.04068 0.01
    7 5 2 o 26.787 27.122 0.00 1.04001 0.62
    1 9 6 o 0.054 0.057 0.00 1.04090 0.00
    8 2 0 o 0.631 0.632 180.00 1.03969 0.01
    1 10 2 o 2.479 2.470 0.00 1.03945 0.06
    3 9 4 o 20.378 19.899 0.00 1.03697 0.46
    8 2 1 o 29.610 28.968 0.00 1.03678 0.67
    1 2 13 o 16.368 15.991 180.00 1.03710 0.37
    6 1 9 o 2.613 2.586 0.00 1.03633 0.06
    6 7 0 o 3.059 2.850 180.00 1.03317 0.03
    4 3 11 o 19.757 20.357 180.00 1.03542 0.45
    5 8 2 o 10.081 9.610 180.00 1.03230 0.22
    0 10 3 o 18.539 17.391 180.00 1.03269 0.21
    6 7 1 o 0.096 0.097 0.00 1.03031 0.00
    4 9 0 o 34.975 34.698 0.00 1.02928 0.39
    8 2 2 o 1.015 0.987 180.00 1.02818 0.02
    2 10 0 o 34.261 33.217 0.00 1.02793 0.38
    8 1 3 o 9.904 9.669 0.00 1.02855 0.22
    2 1 13 o 0.189 0.186 0.00 1.02885 0.00
    4 9 1 o 43.713 42.354 180.00 1.02645 0.95
    7 1 7 o 30.911 30.211 0.00 1.02863 0.68
    7 3 6 o 5.940 5.736 0.00 1.02670 0.13
    3 8 7 o 26.391 25.762 0.00 1.02576 0.57
    7 5 3 o 0.386 0.377 180.00 1.02567 0.01
    6 6 5 o 6.312 6.097 0.00 1.02532 0.14
    1 10 3 o 6.189 5.918 180.00 1.02512 0.13
    2 10 1 o 4.512 4.311 180.00 1.02511 0.10
    5 3 10 o 0.389 0.375 0.00 1.02681 0.01
    2 4 12 o 10.323 9.950 180.00 1.02699 0.23
    7 4 5 o 0.112 0.107 0.00 1.02397 0.00
    0 6 11 o 5.965 5.797 180.00 1.02549 0.06
    6 7 2 o 23.074 24.318 180.00 1.02187 0.49
    3 3 12 o 9.047 9.031 0.00 1.02315 0.19
    2 8 8 o 5.434 5.829 0.00 1.02113 0.12
    6 2 9 o 0.753 0.796 180.00 1.02177 0.02
    5 8 3 o 0.426 0.473 0.00 1.01827 0.01
    2 9 6 o 7.907 8.729 0.00 1.01816 0.17
    4 9 2 o 5.093 5.607 0.00 1.01810 0.11
    4 6 9 o 1.777 1.948 180.00 1.01801 0.04
    2 10 2 o 32.937 34.209 180.00 1.01680 0.69
    4 5 10 o 12.466 13.324 0.00 1.01750 0.26
    1 6 11 o 3.220 3.541 0.00 1.01808 0.07
    8 3 0 o 42.310 43.218 180.00 1.01553 0.44
    3 6 10 o 4.687 4.924 0.00 1.01713 0.10
    5 7 6 o 0.069 0.070 0.00 1.01459 0.00
    8 2 3 o 69.822 70.159 180.00 1.01431 1.45
    2 2 13 o 3.664 3.701 0.00 1.01460 0.08
    8 3 1 o 0.262 0.266 0.00 1.01282 0.01
    7 2 7 o 7.640 7.689 0.00 1.01438 0.16
    1 7 10 o 2.698 2.730 180.00 1.01470 0.06
    0 10 4 o 77.658 77.190 0.00 1.01318 0.80
    3 9 5 o 0.104 0.126 180.00 1.01178 0.00
    4 0 12 o 21.282 21.343 180.00 1.01411 0.22
    8 0 4 o 28.140 28.145 180.00 1.01388 0.29
    1 3 13 o 0.000 0.000 0.00 1.01311 0.00
    6 5 7 o 0.047 0.057 180.00 1.01106 0.00
    6 4 8 o 0.702 0.817 180.00 1.01212 0.01
    4 8 6 o 0.889 1.063 180.00 1.01016 0.02
    3 5 11 o 3.473 4.169 0.00 1.01119 0.07
    6 7 3 o 0.098 0.104 0.00 1.00825 0.00
    8 1 4 o 4.598 4.846 0.00 1.00927 0.09
    3 7 9 o 1.441 1.536 0.00 1.00838 0.03
    4 1 12 o 0.928 0.992 180.00 1.00950 0.02
    7 5 4 o 11.452 12.375 180.00 1.00655 0.23
    1 10 4 o 0.475 0.506 180.00 1.00603 0.01
    8 3 2 o 18.881 19.348 0.00 1.00480 0.38
    4 9 3 o 7.507 7.660 180.00 1.00463 0.15
    5 1 11 o 8.499 9.228 180.00 1.00679 0.17
    1 5 12 o 0.675 0.733 180.00 1.00677 0.01
    4 7 8 o 0.049 0.049 180.00 1.00392 0.00
    2 10 3 o 1.296 1.304 0.00 1.00338 0.03
    1 9 7 o 6.107 6.245 0.00 1.00470 0.12
    5 5 9 o 16.187 16.421 0.00 1.00401 0.32
    0 8 9 o 6.409 6.504 0.00 1.00403 0.06
    4 4 11 o 8.994 9.503 180.00 1.00246 0.18
    5 8 4 o 27.280 26.978 0.00 0.99955 0.53
    5 6 8 o 0.001 0.001 180.00 0.99926 0.00
    6 3 9 o 3.795 3.912 0.00 0.99881 0.07
    7 6 1 o 1.292 1.332 0.00 0.99657 0.03
    6 6 6 o 4.807 4.931 180.00 0.99577 0.09
    1 8 9 o 0.873 0.874 0.00 0.99707 0.02
    8 2 4 o 18.624 19.134 180.00 0.99581 0.36
    2 6 11 o 0.500 0.509 0.00 0.99677 0.01
    7 4 6 o 23.375 23.164 180.00 0.99453 0.45
    4 2 12 o 2.741 2.835 180.00 0.99602 0.05
    5 4 10 o 4.354 4.322 0.00 0.99464 0.08
    2 7 10 o 0.165 0.161 0.00 0.99360 0.00
    8 3 3 o 3.916 3.707 0.00 0.99184 0.07
    3 1 13 o 59.728 57.897 0.00 0.99298 1.14
    5 2 11 o 47.679 46.408 0.00 0.99342 0.91
    7 3 7 o 12.996 12.330 180.00 0.99191 0.25
    6 7 4 o 14.608 14.255 0.00 0.99007 0.28
    7 0 8 o 4.598 4.454 0.00 0.99291 0.04
    2 3 13 o 4.905 4.680 0.00 0.99211 0.09
    3 10 1 o 13.381 13.060 180.00 0.98961 0.25
    3 4 12 o 0.269 0.254 180.00 0.99131 0.01
    7 6 2 o 14.760 14.233 0.00 0.98892 0.28
    0 0 14 o 146.563 143.018 180.00 0.98974 0.69
    0 10 5 o 18.230 17.785 180.00 0.98965 0.17
    6 0 10 o 3.542 3.455 0.00 0.98958 0.03
    4 9 4 o 0.183 0.176 0.00 0.98664 0.00
    0 4 13 o 1.779 1.707 0.00 0.98882 0.02
    7 1 8 o 21.195 20.089 0.00 0.98858 0.40
    2 10 4 o 5.984 6.112 0.00 0.98546 0.11
    3 8 8 o 11.012 11.004 0.00 0.98603 0.20
    8 4 0 o 30.822 31.356 0.00 0.98437 0.28
    2 5 12 o 4.440 4.411 0.00 0.98615 0.08
    8 1 5 o 0.094 0.094 0.00 0.98601 0.00
    7 5 5 o 63.939 63.953 0.00 0.98346 1.17
    3 9 6 o 20.092 20.079 180.00 0.98336 0.37
    2 9 7 o 21.484 21.776 0.00 0.98420 0.40
    6 1 10 o 6.289 6.437 180.00 0.98530 0.12
    3 10 2 o 11.352 11.197 0.00 0.98213 0.21
    1 10 5 o 4.305 4.297 0.00 0.98299 0.08
    8 4 1 o 9.072 8.969 0.00 0.98190 0.17
    1 0 14 o 0.117 0.117 0.00 0.98307 0.00
    5 7 7 o 11.491 11.461 180.00 0.98098 0.21
    1 4 13 o 15.529 15.328 180.00 0.98217 0.28
    3 2 13 o 28.097 27.188 0.00 0.98015 0.51
    1 1 14 o 0.099 0.096 180.00 0.97887 0.00
    5 8 5 o 10.472 10.772 180.00 0.97694 0.19
    7 6 3 o 1.195 1.216 180.00 0.97657 0.02
    4 8 7 o 19.748 20.333 180.00 0.97697 0.35
    2 8 9 o 4.160 4.285 180.00 0.97702 0.07
    8 4 2 o 21.387 20.439 0.00 0.97459 0.38
    8 3 4 o 2.012 1.924 180.00 0.97452 0.04
    7 2 8 o 0.548 0.538 180.00 0.97592 0.01
    4 3 12 o 7.048 6.731 0.00 0.97472 0.12
    6 5 8 o 0.256 0.242 0.00 0.97296 0.00
    8 2 5 o 9.544 9.098 180.00 0.97344 0.17
    0 2 14 o 66.732 62.802 0.00 0.97291 0.59
    6 2 10 o 5.827 5.471 0.00 0.97276 0.10
    5 3 11 o 15.029 14.028 0.00 0.97228 0.26
    3 10 3 o 10.065 8.586 0.00 0.97002 0.17
    6 7 5 o 22.991 22.041 180.00 0.96808 0.40
    4 6 10 o 4.464 4.020 180.00 0.96951 0.08
    6 4 9 o 1.225 1.151 180.00 0.96913 0.02
    6 8 0 o 0.095 0.089 180.00 0.96654 0.00
    1 9 8 o 20.967 19.920 0.00 0.96728 0.36
    4 9 5 o 35.653 35.327 180.00 0.96488 0.61
    5 9 1 o 8.752 8.676 0.00 0.96484 0.15
    1 2 14 o 6.509 6.104 180.00 0.96657 0.11
    6 8 1 o 2.614 2.584 180.00 0.96419 0.04
    6 6 7 o 3.531 3.486 0.00 0.96394 0.06
    2 10 5 o 5.533 5.468 0.00 0.96376 0.09
    0 6 12 o 30.930 28.949 0.00 0.96642 0.26
    8 4 3 o 44.192 43.976 0.00 0.96275 0.75
    2 0 14 o 15.421 15.231 180.00 0.96385 0.13
    4 5 11 o 45.935 45.462 0.00 0.96436 0.78
    3 6 11 o 69.152 68.288 180.00 0.96405 1.17
    7 4 7 o 6.027 5.997 180.00 0.96281 0.10
    4 7 9 o 35.324 34.797 180.00 0.96192 0.59
    0 10 6 o 5.447 5.417 180.00 0.96300 0.05
    2 4 13 o 14.605 14.523 0.00 0.96299 0.25
    8 0 6 o 32.432 32.090 0.00 0.96360 0.27
    7 6 4 o 0.088 0.084 180.00 0.96002 0.00
    1 7 11 o 21.351 21.052 0.00 0.96198 0.36
    3 7 10 o 8.437 8.144 180.00 0.96118 0.14
    5 9 2 o 8.024 7.414 0.00 0.95790 0.13
    2 1 14 o 0.685 0.644 0.00 0.95988 0.01
    3 3 13 o 7.491 7.010 180.00 0.95983 0.12
    8 1 6 o 13.759 12.648 0.00 0.95964 0.23
    1 6 12 o 5.429 5.175 180.00 0.96021 0.09
    7 5 6 o 17.665 17.071 180.00 0.95730 0.29
    6 8 2 o 0.008 0.007 0.00 0.95727 0.00
    5 6 9 o 29.673 27.621 180.00 0.95782 0.49
    1 10 6 o 12.454 12.115 0.00 0.95686 0.20
    5 5 10 o 6.955 6.686 180.00 0.95739 0.11
    1 11 1 o 12.582 13.578 0.00 0.95477 0.21
    0 8 10 o 3.223 3.094 180.00 0.95741 0.03
    7 3 8 o 8.281 8.436 0.00 0.95585 0.14
    3 10 4 o 13.141 13.241 180.00 0.95380 0.21
    8 3 5 o 0.835 0.808 180.00 0.95353 0.01
    3 5 12 o 3.901 4.153 180.00 0.95442 0.06
    3 9 7 o 0.025 0.023 180.00 0.95266 0.00
    5 0 12 o 45.196 48.362 0.00 0.95457 0.37
    5 8 6 o 0.216 0.202 0.00 0.95127 0.00
    6 3 10 o 3.966 3.571 180.00 0.95289 0.06
    1 8 10 o 6.405 6.038 0.00 0.95137 0.10
    8 5 0 o 19.938 19.699 0.00 0.94823 0.16
    1 11 2 o 6.664 6.616 180.00 0.94804 0.11
    2 9 8 o 36.848 35.564 180.00 0.94895 0.59
    5 1 12 o 7.632 6.863 180.00 0.95072 0.12
    4 10 0 o 22.715 22.700 0.00 0.94780 0.18
    8 4 4 o 42.202 42.462 0.00 0.94689 0.67
    5 9 3 o 14.229 14.219 0.00 0.94665 0.22
    8 2 6 o 1.183 1.174 180.00 0.94805 0.02
    4 1 13 o 0.371 0.363 0.00 0.94852 0.01
    2 2 14 o 0.664 0.655 0.00 0.94828 0.01
    6 8 3 o 0.081 0.078 0.00 0.94604 0.00
    8 5 1 o 3.619 3.502 0.00 0.94602 0.06
    5 7 8 o 0.266 0.258 0.00 0.94606 0.00
    4 10 1 o 11.184 10.600 0.00 0.94559 0.18
    7 1 9 o 14.826 14.575 180.00 0.94840 0.24
    3 8 9 o 40.613 39.586 180.00 0.94615 0.64
    4 4 12 o 8.053 8.117 0.00 0.94707 0.13
    1 3 14 o 6.655 6.709 180.00 0.94707 0.11
    1 5 13 o 41.854 41.047 180.00 0.94626 0.66
    7 7 1 o 0.069 0.066 180.00 0.94377 0.00
    6 7 6 o 0.005 0.004 0.00 0.94309 0.00
    5 4 11 o 9.153 8.631 0.00 0.94483 0.14
    4 8 8 o 6.145 6.268 180.00 0.94247 0.10
    2 7 11 o 7.411 7.135 180.00 0.94394 0.12
    4 9 6 o 3.173 3.151 180.00 0.94013 0.05
    2 6 12 o 8.434 8.745 0.00 0.94227 0.13
    7 6 5 o 18.195 17.856 0.00 0.93993 0.28
    8 5 2 o 4.628 4.367 180.00 0.93947 0.07
    2 11 0 o 7.304 6.794 0.00 0.93928 0.06
    4 10 2 o 2.787 2.568 0.00 0.93906 0.04
    2 10 6 o 4.028 3.718 0.00 0.93910 0.06
    7 7 2 o 19.160 19.076 180.00 0.93727 0.29
    5 2 12 o 7.720 7.275 180.00 0.93944 0.12
    1 11 3 o 75.494 74.876 0.00 0.93714 1.14
    2 11 1 o 9.069 8.992 0.00 0.93713 0.14
    9 1 1 o 11.780 11.361 0.00 0.93665 0.18
    4 2 13 o 4.659 4.637 180.00 0.93732 0.07
    7 2 9 o 0.002 0.002 0.00 0.93720 0.00
    3 10 5 o 65.966 64.553 180.00 0.93409 0.99
    6 1 11 o 0.055 0.054 0.00 0.93681 0.00
    6 5 9 o 7.611 7.497 180.00 0.93458 0.11
    2 8 10 o 50.410 48.915 180.00 0.93391 0.75
    3 0 14 o 19.016 18.639 180.00 0.93417 0.14
    0 10 7 o 129.690 126.952 0.00 0.93412 0.97
    9 0 2 o 7.008 6.797 180.00 0.93390 0.05
    5 9 4 o 10.025 10.005 0.00 0.93156 0.15
    3 4 13 o 16.481 15.378 180.00 0.93339 0.25
    6 8 4 o 40.478 41.504 180.00 0.93098 0.60
    2 11 2 o 24.922 25.635 0.00 0.93076 0.37
    6 6 8 o 5.517 5.675 0.00 0.93075 0.08
    9 1 2 o 12.082 12.453 180.00 0.93029 0.18
    8 1 7 o 2.283 2.334 180.00 0.93105 0.03
    8 5 3 o 9.103 8.887 0.00 0.92886 0.13
    7 4 8 o 2.487 2.541 180.00 0.92973 0.04
    8 3 6 o 11.735 11.947 180.00 0.92962 0.17
    4 10 3 o 3.454 3.332 180.00 0.92846 0.05
    7 5 7 o 4.072 3.988 0.00 0.92891 0.06
    3 1 14 o 3.795 3.907 180.00 0.93056 0.06
    2 3 14 o 8.527 8.732 180.00 0.92984 0.13
    8 4 5 o 21.348 20.459 0.00 0.92759 0.31
    1 9 9 o 12.871 13.062 180.00 0.92955 0.19
    1 10 7 o 1.000 0.965 180.00 0.92851 0.01
    2 5 13 o 4.018 3.975 0.00 0.92908 0.06
    7 7 3 o 0.713 0.680 0.00 0.92673 0.01
    9 2 1 o 8.974 8.549 180.00 0.92586 0.13
    6 4 10 o 2.986 2.826 0.00 0.92700 0.04
    0 4 14 o 50.037 47.349 0.00 0.92713 0.36
    6 2 11 o 38.910 37.277 180.00 0.92602 0.56
    5 8 7 o 0.076 0.071 180.00 0.92341 0.00
    1 11 4 o 3.276 3.069 0.00 0.92249 0.05
    4 6 11 o 62.005 58.306 180.00 0.92321 0.88
    2 11 3 o 68.935 68.995 0.00 0.92044 0.97
    3 9 8 o 1.215 1.221 0.00 0.92059 0.02
    4 7 10 o 6.479 6.518 180.00 0.92069 0.09
    1 4 14 o 0.818 0.786 180.00 0.92164 0.01
    5 3 12 o 6.770 6.564 0.00 0.92150 0.10
    9 2 2 o 1.115 1.063 0.00 0.91972 0.02
    8 2 7 o 48.570 48.573 0.00 0.92045 0.68
    9 1 3 o 1.667 1.623 180.00 0.91998 0.02
    7 3 9 o 20.473 18.996 0.00 0.91939 0.29
    3 2 14 o 11.448 11.131 180.00 0.91997 0.16
    4 3 13 o 4.402 4.122 180.00 0.91950 0.06
    7 6 6 o 12.289 11.308 180.00 0.91701 0.17
    5 6 10 o 2.008 1.830 180.00 0.91709 0.03
    6 7 7 o 33.850 32.824 180.00 0.91592 0.47
    8 5 4 o 1.090 1.025 180.00 0.91459 0.01
    3 7 11 o 0.195 0.189 0.00 0.91601 0.00
    4 10 4 o 0.592 0.551 0.00 0.91420 0.01
    1 1 15 o 28.691 27.352 180.00 0.91490 0.39
    4 9 7 o 4.283 4.150 0.00 0.91320 0.06
    5 9 5 o 0.747 0.726 180.00 0.91317 0.01
    6 8 5 o 0.103 0.104 0.00 0.91262 0.00
    4 5 12 o 14.020 13.282 0.00 0.91475 0.19
    7 7 4 o 4.122 4.172 180.00 0.91256 0.06
    3 6 12 o 6.262 5.873 180.00 0.91448 0.09
    2 10 7 o 25.018 25.728 0.00 0.91226 0.34
    2 9 9 o 0.065 0.063 180.00 0.91324 0.00
    3 10 6 o 39.235 40.635 180.00 0.91158 0.53
    5 5 11 o 0.015 0.015 0.00 0.91273 0.00
    1 7 12 o 3.434 3.437 180.00 0.91272 0.05
    0 6 13 o 0.042 0.043 180.00 0.91253 0.00
    5 7 9 o 3.174 3.365 180.00 0.91066 0.04
    0 8 11 o 25.416 25.395 0.00 0.91275 0.17
    3 11 1 o 25.129 27.502 0.00 0.90978 0.34
    7 0 10 o 1.254 1.293 0.00 0.91217 0.01
    9 2 3 o 3.075 3.363 180.00 0.90975 0.04
    8 6 0 o 6.074 6.440 0.00 0.90903 0.04
    9 3 1 o 11.119 11.444 180.00 0.90867 0.15
    0 2 15 o 0.300 0.328 180.00 0.91003 0.00
    9 0 4 o 8.577 9.288 180.00 0.90944 0.06
    8 6 1 o 4.070 4.000 180.00 0.90708 0.05
    4 8 9 o 0.376 0.370 0.00 0.90746 0.01
    6 3 11 o 5.398 5.632 180.00 0.90882 0.07
    7 1 10 o 6.874 7.164 180.00 0.90881 0.09
    2 11 4 o 9.030 8.578 180.00 0.90654 0.12
    1 8 11 o 0.196 0.192 0.00 0.90751 0.00
    3 8 10 o 0.633 0.613 0.00 0.90683 0.01
    1 6 13 o 0.049 0.048 0.00 0.90729 0.00
    8 4 6 o 0.440 0.425 180.00 0.90554 0.01
    6 9 0 o 82.431 82.104 0.00 0.90466 0.54
    9 1 4 o 0.064 0.060 180.00 0.90611 0.00
    1 11 5 o 5.174 5.149 180.00 0.90462 0.07
    3 11 2 o 2.615 2.576 180.00 0.90395 0.03
    2 4 14 o 1.094 1.042 0.00 0.90575 0.01
    1 2 15 o 6.211 6.194 0.00 0.90484 0.08
    9 3 2 o 10.420 10.217 0.00 0.90287 0.14
    6 9 1 o 3.652 3.527 180.00 0.90274 0.05
    8 3 7 o 0.022 0.022 180.00 0.90356 0.00
    0 10 8 o 0.157 0.155 0.00 0.90382 0.00
    8 0 8 o 6.875 6.793 0.00 0.90432 0.05
    8 6 2 o 1.399 1.203 180.00 0.90131 0.02
    3 3 14 o 3.407 3.389 180.00 0.90311 0.04
    3 5 13 o 31.310 28.812 180.00 0.90241 0.41
    8 1 8 o 0.563 0.495 0.00 0.90104 0.01
    7 5 8 o 33.094 32.646 180.00 0.89910 0.42
    2 1 15 o 9.130 8.896 0.00 0.89934 0.12
    1 10 8 o 3.361 3.373 180.00 0.89874 0.04
    8 5 5 o 15.496 15.488 0.00 0.89717 0.20
    5 1 13 o 4.803 4.695 180.00 0.89927 0.06
    6 9 2 o 1.446 1.443 180.00 0.89704 0.02
    4 10 5 o 0.202 0.201 180.00 0.89680 0.00
    7 2 10 o 0.613 0.609 0.00 0.89895 0.01
    5 10 1 o 0.082 0.082 180.00 0.89677 0.00
    6 6 9 o 6.641 6.622 180.00 0.89698 0.08
    5 4 12 o 26.443 26.633 180.00 0.89803 0.34
    6 5 10 o 3.521 3.493 180.00 0.89663 0.04
    9 2 4 o 17.012 16.833 180.00 0.89633 0.22
    7 7 5 o 20.439 19.771 180.00 0.89525 0.26
    2 7 12 o 0.065 0.065 0.00 0.89727 0.00
    7 4 9 o 0.760 0.751 180.00 0.89608 0.01
    4 0 14 o 12.058 12.004 0.00 0.89687 0.08
    3 11 3 o 3.473 3.435 0.00 0.89449 0.04
    5 8 8 o 1.764 1.779 0.00 0.89410 0.02
    4 4 13 o 3.615 3.575 0.00 0.89618 0.05
    9 3 3 o 0.519 0.523 0.00 0.89343 0.01
    7 8 1 o 22.305 23.078 180.00 0.89217 0.28
    6 0 12 o 0.273 0.273 180.00 0.89431 0.00
    5 9 6 o 4.885 5.049 0.00 0.89211 0.06
    7 6 7 o 3.968 4.091 0.00 0.89197 0.05
    8 6 3 o 6.137 6.321 0.00 0.89192 0.08
    6 8 6 o 4.152 4.244 180.00 0.89160 0.05
    4 1 14 o 0.386 0.389 180.00 0.89367 0.00
    5 10 2 o 14.186 14.313 180.00 0.89119 0.18
    2 8 11 o 8.615 8.923 0.00 0.89232 0.11
    1 9 10 o 0.119 0.123 180.00 0.89219 0.00
    2 6 13 o 12.076 12.473 180.00 0.89211 0.15
    8 2 8 o 0.050 0.051 0.00 0.89142 0.00
    1 5 14 o 16.623 17.059 180.00 0.89178 0.21
    2 11 5 o 8.856 8.557 0.00 0.88957 0.11
    6 1 12 o 77.644 78.192 180.00 0.89114 0.96
    2 2 15 o 16.150 15.589 180.00 0.88978 0.20
    6 9 3 o 0.982 0.984 180.00 0.88779 0.01
    9 1 5 o 8.070 7.798 0.00 0.88916 0.10
    5 2 13 o 13.126 12.676 180.00 0.88971 0.16
    6 7 8 o 3.465 3.625 0.00 0.88730 0.04
    3 10 7 o 1.308 1.397 0.00 0.88697 0.02
    3 9 9 o 0.334 0.331 0.00 0.88788 0.00
    7 8 2 o 0.924 0.986 0.00 0.88668 0.01
    1 3 15 o 18.319 17.515 0.00 0.88878 0.22
    9 4 1 o 4.003 4.089 180.00 0.88615 0.05
    4 9 8 o 2.942 3.045 180.00 0.88483 0.04
    6 4 11 o 23.501 24.314 0.00 0.88629 0.28
    1 11 6 o 22.621 23.473 180.00 0.88413 0.27
    2 10 8 o 7.892 8.140 0.00 0.88397 0.09
    0 12 0 o 0.605 0.581 180.00 0.88293 0.00
    4 2 14 o 4.402 4.581 0.00 0.88429 0.05
    5 10 3 o 1.926 1.883 180.00 0.88212 0.02
    3 11 4 o 3.181 3.177 180.00 0.88172 0.04
    7 3 10 o 17.077 16.706 0.00 0.88319 0.20
    0 12 1 o 85.114 85.866 180.00 0.88114 0.50
    8 4 7 o 5.503 5.539 180.00 0.88141 0.07
    9 4 2 o 11.325 11.504 0.00 0.88076 0.13
    9 3 4 o 0.255 0.259 0.00 0.88071 0.00
    6 2 12 o 2.025 2.012 0.00 0.88183 0.02
    8 6 4 o 7.075 7.227 0.00 0.87926 0.08
    4 7 11 o 4.359 4.427 0.00 0.88077 0.05
    9 2 5 o 43.422 44.717 0.00 0.87991 0.51
    3 4 14 o 16.868 17.052 0.00 0.88098 0.20
    4 6 12 o 2.411 2.459 180.00 0.87941 0.03
    7 8 3 o 4.369 4.990 180.00 0.87774 0.05
    8 5 6 o 0.492 0.549 180.00 0.87717 0.01
    4 11 0 o 2.474 2.761 180.00 0.87697 0.01
    4 10 6 o 4.283 4.779 0.00 0.87683 0.05
    1 12 1 o 9.815 10.841 0.00 0.87643 0.11
    2 9 10 o 0.872 0.995 180.00 0.87774 0.01
    5 6 11 o 9.213 10.433 180.00 0.87762 0.11
    0 12 2 o 8.734 9.179 180.00 0.87585 0.05
    7 7 6 o 3.425 3.327 180.00 0.87538 0.04
    6 9 4 o 1.811 1.740 180.00 0.87530 0.02
    4 11 1 o 8.631 8.212 180.00 0.87522 0.10
    2 5 14 o 0.119 0.133 180.00 0.87735 0.00
    8 3 8 o 6.696 7.211 0.00 0.87606 0.08
    5 7 10 o 0.047 0.047 180.00 0.87545 0.00
    3 1 15 o 0.218 0.206 180.00 0.87509 0.00
    2 3 15 o 5.331 5.248 180.00 0.87449 0.06
    5 3 13 o 0.139 0.138 0.00 0.87443 0.00
    9 4 3 o 6.336 6.406 180.00 0.87200 0.07
    3 7 12 o 2.098 2.553 180.00 0.87318 0.02
    4 8 10 o 0.044 0.048 180.00 0.87260 0.00
    1 12 2 o 0.411 0.419 180.00 0.87121 0.00
    0 10 9 o 1.154 1.310 180.00 0.87281 0.01
    9 0 6 o 0.672 0.736 0.00 0.87263 0.00
    0 4 15 o 12.608 13.003 0.00 0.87224 0.07
    2 11 6 o 1.821 1.844 180.00 0.87007 0.02
    4 11 2 o 2.953 2.986 180.00 0.87003 0.03
    5 10 4 o 3.332 3.352 180.00 0.86986 0.04
    5 9 7 o 2.055 2.113 0.00 0.86900 0.02
    5 5 12 o 0.906 0.923 180.00 0.87034 0.01
    6 8 7 o 16.282 17.097 0.00 0.86853 0.18
    8 7 0 o 0.016 0.017 180.00 0.86843 0.00
    7 1 11 o 0.004 0.004 180.00 0.87035 0.00
    0 8 12 o 22.392 22.793 180.00 0.87035 0.13
    8 1 9 o 0.303 0.308 180.00 0.87031 0.00
    9 1 6 o 26.337 26.445 0.00 0.86968 0.30
    7 5 9 o 0.882 0.925 180.00 0.86856 0.01
    4 3 14 o 0.005 0.005 180.00 0.86928 0.00
    4 5 13 o 0.250 0.261 180.00 0.86865 0.00
    3 8 11 o 0.085 0.089 0.00 0.86861 0.00
    0 12 3 o 10.576 11.199 0.00 0.86723 0.06
    8 7 1 o 23.082 24.390 0.00 0.86673 0.26
    1 10 9 o 0.648 0.687 180.00 0.86823 0.01
    3 6 13 o 1.813 1.911 180.00 0.86842 0.02
    3 11 5 o 19.648 20.512 180.00 0.86608 0.22
    7 8 4 o 1.772 1.843 180.00 0.86566 0.02
    0 0 16 o 58.862 61.392 180.00 0.86602 0.16
    1 4 15 o 1.799 1.917 180.00 0.86766 0.02
    7 6 8 o 0.016 0.017 180.00 0.86548 0.00
    6 3 12 o 2.063 2.181 180.00 0.86695 0.02
    1 7 13 o 0.511 0.540 180.00 0.86691 0.01
    9 3 5 o 59.357 61.644 180.00 0.86512 0.65
    2 12 0 o 20.027 20.805 0.00 0.86440 0.11
    3 2 15 o 18.383 19.280 0.00 0.86627 0.20
    8 6 5 o 10.509 10.992 180.00 0.86375 0.11
    1 8 12 o 0.855 0.890 180.00 0.86580 0.01
    5 8 9 o 15.944 16.609 0.00 0.86405 0.17
    1 12 3 o 25.031 26.735 0.00 0.86273 0.27
    2 12 1 o 1.983 2.119 0.00 0.86272 0.02
    6 6 10 o 1.394 1.469 0.00 0.86327 0.02
    8 7 2 o 0.463 0.516 180.00 0.86169 0.01
    4 11 3 o 26.094 29.035 0.00 0.86158 0.28
    0 6 14 o 31.746 33.417 180.00 0.86338 0.17
    7 4 10 o 0.013 0.014 0.00 0.86247 0.00
    1 11 7 o 0.602 0.670 0.00 0.86162 0.01
    1 0 16 o 0.473 0.526 0.00 0.86155 0.00
    3 10 8 o 0.491 0.555 0.00 0.86091 0.01
    9 4 4 o 2.079 2.341 0.00 0.86015 0.02
    8 2 9 o 0.235 0.261 180.00 0.86163 0.00
    6 9 5 o 1.190 1.326 180.00 0.86000 0.01
    7 2 11 o 6.223 6.925 180.00 0.86167 0.07
    9 5 1 o 0.771 0.841 0.00 0.85950 0.01
    9 2 6 o 2.842 3.199 180.00 0.86102 0.03
    6 5 11 o 19.712 21.541 0.00 0.85963 0.21
    2 12 2 o 39.138 41.423 180.00 0.85775 0.42
    6 7 9 o 2.647 2.864 180.00 0.85790 0.03
    1 1 16 o 1.821 2.079 0.00 0.85871 0.02
    1 6 14 o 2.390 2.688 0.00 0.85894 0.03
    4 9 9 o 1.289 1.311 0.00 0.85567 0.01
    8 5 7 o 2.101 2.116 180.00 0.85518 0.02
    4 10 7 o 11.085 10.927 0.00 0.85486 0.12
    8 4 8 o 0.874 0.889 180.00 0.85582 0.01
    5 10 5 o 20.578 20.244 180.00 0.85484 0.22
    0 12 4 o 29.655 30.165 180.00 0.85558 0.16
    9 5 2 o 3.704 3.576 180.00 0.85459 0.04
    3 9 10 o 18.022 18.111 0.00 0.85515 0.19
    2 10 9 o 18.268 18.052 0.00 0.85490 0.19
    1 9 11 o 33.734 34.294 180.00 0.85571 0.36
    7 7 7 o 3.725 3.441 0.00 0.85352 0.04
    8 7 3 o 11.883 10.973 180.00 0.85347 0.12
    0 2 16 o 0.231 0.224 0.00 0.85468 0.00
    5 4 13 o 5.852 5.550 180.00 0.85430 0.06
    5 0 14 o 9.759 9.641 0.00 0.85489 0.05
    3 5 14 o 3.836 3.760 180.00 0.85479 0.04
    2 4 15 o 0.127 0.121 180.00 0.85436 0.00
    2 7 13 o 8.065 7.469 180.00 0.85364 0.08
    1 12 4 o 25.195 24.002 180.00 0.85126 0.26
    2 8 12 o 0.143 0.131 180.00 0.85258 0.00
    7 8 5 o 20.087 19.235 180.00 0.85085 0.21
    4 11 4 o 11.070 10.522 180.00 0.85015 0.11
    3 3 15 o 0.101 0.092 180.00 0.85214 0.00
    5 1 14 o 17.331 15.882 180.00 0.85212 0.18
    2 12 3 o 0.907 0.868 0.00 0.84965 0.01
    1 2 16 o 0.487 0.463 180.00 0.85037 0.00
    2 11 7 o 0.827 0.829 180.00 0.84859 0.01
    3 11 6 o 6.678 6.653 0.00 0.84805 0.07
    6 10 0 o 90.677 89.576 0.00 0.84784 0.46
    4 4 14 o 25.297 24.343 180.00 0.84949 0.26
    10 0 0 o 88.716 88.861 180.00 0.84825 0.23
    2 0 16 o 12.732 12.774 180.00 0.84852 0.06
    9 3 6 o 30.759 30.095 0.00 0.84715 0.31
    9 1 7 o 2.673 2.676 180.00 0.84823 0.03
    9 5 3 o 21.588 21.413 0.00 0.84657 0.22
    6 10 1 o 2.272 2.226 180.00 0.84626 0.02
    7 3 11 o 5.539 5.455 180.00 0.84777 0.06
    6 1 13 o 24.875 24.941 0.00 0.84836 0.25
    8 3 9 o 0.353 0.347 180.00 0.84773 0.00
    8 6 6 o 0.307 0.291 0.00 0.84586 0.00
    6 4 12 o 0.673 0.657 0.00 0.84732 0.01
    9 4 5 o 10.646 9.817 180.00 0.84562 0.11
    10 1 0 o 0.293 0.268 0.00 0.84555 0.00
    5 9 8 o 1.754 1.590 0.00 0.84445 0.02
    2 1 16 o 0.090 0.085 0.00 0.84581 0.00
    6 8 8 o 0.031 0.029 180.00 0.84402 0.00
    2 6 14 o 38.437 36.979 180.00 0.84603 0.39
    10 1 1 o 21.656 20.246 180.00 0.84398 0.22
    7 9 1 o 5.608 5.629 180.00 0.84282 0.06
    8 7 4 o 12.523 12.721 0.00 0.84236 0.12
    6 9 6 o 9.723 9.882 180.00 0.84234 0.10
    4 1 15 o 2.959 2.733 0.00 0.84420 0.03
    5 2 14 o 4.540 4.245 180.00 0.84397 0.05
    6 10 2 o 25.751 26.480 0.00 0.84156 0.25
    2 9 11 o 0.253 0.252 180.00 0.84294 0.00
    3 12 1 o 7.014 7.128 0.00 0.84124 0.07
    4 7 12 o 32.195 32.589 180.00 0.84249 0.32
    1 5 15 o 4.619 4.662 0.00 0.84261 0.05
    10 0 2 o 6.447 6.607 0.00 0.84196 0.03
    0 12 5 o 40.381 41.070 180.00 0.84126 0.20
    5 7 11 o 0.923 0.912 180.00 0.84091 0.01
    8 0 10 o 19.682 20.115 0.00 0.84206 0.10
    0 10 10 o 1.914 1.967 0.00 0.84166 0.01
    2 12 4 o 22.688 23.068 180.00 0.83868 0.22
    9 2 7 o 3.044 2.892 180.00 0.84020 0.03
    10 1 2 o 3.167 3.109 180.00 0.83932 0.03
    5 6 12 o 12.631 12.153 0.00 0.83973 0.12
    7 9 2 o 2.211 2.226 0.00 0.83818 0.02
    6 2 13 o 0.145 0.138 180.00 0.84032 0.00
    7 6 9 o 4.871 4.895 180.00 0.83813 0.05
    10 2 0 o 3.645 3.608 180.00 0.83758 0.02
    5 10 6 o 3.471 3.430 0.00 0.83748 0.03
    4 8 11 o 45.184 45.749 0.00 0.83839 0.44
    8 1 10 o 23.912 23.337 180.00 0.83941 0.23
    7 5 10 o 0.392 0.390 180.00 0.83784 0.00
    1 12 5 o 13.142 12.951 180.00 0.83716 0.13
    1 11 8 o 13.780 13.669 180.00 0.83767 0.13
    4 6 13 o 0.099 0.100 180.00 0.83822 0.00
    3 12 2 o 5.125 5.063 0.00 0.83663 0.05
    2 2 16 o 21.760 21.678 0.00 0.83784 0.21
    4 11 5 o 4.942 4.819 0.00 0.83611 0.05
    5 11 1 o 6.930 6.749 0.00 0.83608 0.07
    10 2 1 o 0.452 0.440 0.00 0.83606 0.00
    1 10 10 o 7.243 7.165 0.00 0.83755 0.07
    9 5 4 o 11.115 10.558 0.00 0.83572 0.11
    1 3 16 o 47.886 47.207 0.00 0.83700 0.46
    4 2 15 o 2.225 2.184 180.00 0.83628 0.02
    6 10 3 o 0.174 0.170 180.00 0.83391 0.00
    7 0 12 o 123.350 119.119 0.00 0.83595 0.59
    7 8 6 o 3.399 3.348 0.00 0.83373 0.03
    3 10 9 o 16.750 16.389 0.00 0.83398 0.16
    5 8 10 o 1.579 1.553 180.00 0.83380 0.01
    3 4 15 o 2.778 2.736 0.00 0.83348 0.03
    5 11 2 o 8.953 9.037 180.00 0.83156 0.08
    4 10 8 o 3.558 3.612 0.00 0.83146 0.03
    8 5 8 o 3.809 3.807 180.00 0.83174 0.04
    3 7 13 o 20.334 19.650 0.00 0.83282 0.19
    7 1 12 o 27.522 27.046 180.00 0.83336 0.26
    10 2 2 o 0.009 0.009 180.00 0.83153 0.00
    10 1 3 o 1.445 1.446 180.00 0.83172 0.01
    7 9 3 o 0.372 0.377 0.00 0.83062 0.00
    3 8 12 o 5.803 5.780 180.00 0.83183 0.05
    7 7 8 o 0.001 0.001 180.00 0.83022 0.00
    8 2 10 o 1.738 1.747 180.00 0.83162 0.02
    9 6 1 o 7.857 8.112 0.00 0.82999 0.07
    5 3 14 o 0.030 0.030 0.00 0.83090 0.00
    6 6 11 o 1.420 1.460 0.00 0.83010 0.01
    3 12 3 o 0.005 0.005 0.00 0.82911 0.00
    9 4 6 o 0.155 0.155 0.00 0.82881 0.00
    5 5 13 o 4.731 4.810 0.00 0.83035 0.04
    8 7 5 o 3.894 3.905 180.00 0.82869 0.04
    8 4 9 o 15.333 15.522 0.00 0.82935 0.14
    2 5 15 o 3.507 3.560 0.00 0.83041 0.03
    0 8 13 o 13.886 14.110 180.00 0.83036 0.06
    3 11 7 o 0.795 0.795 180.00 0.82812 0.01
    7 4 11 o 0.412 0.418 0.00 0.82939 0.00
    6 7 10 o 0.346 0.348 0.00 0.82827 0.00
    8 8 0 o 6.613 6.342 180.00 0.82772 0.03
    3 0 16 o 8.623 8.565 0.00 0.82806 0.04
    9 3 7 o 6.769 6.098 180.00 0.82729 0.06
    8 8 1 o 1.777 1.557 180.00 0.82625 0.02
    8 6 7 o 7.807 6.942 180.00 0.82609 0.07
    6 3 13 o 66.781 61.210 180.00 0.82741 0.61
    4 9 10 o 0.597 0.523 180.00 0.82626 0.01
    9 0 8 o 0.214 0.209 0.00 0.82787 0.00
    9 6 2 o 14.642 13.638 180.00 0.82556 0.13
    2 11 8 o 2.657 2.449 0.00 0.82568 0.02
    2 12 5 o 19.206 18.468 180.00 0.82519 0.17
    10 3 0 o 2.071 2.062 180.00 0.82480 0.01
    2 10 10 o 28.796 26.811 0.00 0.82556 0.26
    4 5 14 o 0.030 0.027 0.00 0.82594 0.00
    1 8 13 o 14.926 12.955 0.00 0.82641 0.14
    3 6 14 o 13.629 12.507 0.00 0.82574 0.12
    5 11 3 o 0.049 0.050 180.00 0.82417 0.00
    3 1 16 o 11.449 10.682 180.00 0.82554 0.10
    9 1 8 o 0.818 0.775 0.00 0.82535 0.01
    0 12 6 o 28.914 28.948 180.00 0.82471 0.13
    10 2 3 o 45.864 46.941 180.00 0.82414 0.42
    7 2 12 o 3.123 2.867 180.00 0.82573 0.03
    6 10 4 o 4.975 5.110 0.00 0.82353 0.04
    2 3 16 o 1.810 1.764 180.00 0.82504 0.02
    10 3 1 o 6.644 6.841 0.00 0.82334 0.06
    6 9 7 o 64.707 66.379 0.00 0.82280 0.58
    6 5 12 o 70.825 72.527 0.00 0.82394 0.64
    9 5 5 o 1.371 1.377 0.00 0.82237 0.01
    10 0 4 o 26.360 26.991 0.00 0.82391 0.12
    1 7 14 o 22.616 22.972 0.00 0.82444 0.21
    4 3 15 o 17.559 18.020 180.00 0.82355 0.16
    3 9 11 o 11.761 12.081 0.00 0.82287 0.11
    8 8 2 o 24.474 23.854 180.00 0.82188 0.22
    0 4 16 o 5.306 5.466 0.00 0.82315 0.02
    10 1 4 o 5.446 5.363 0.00 0.82143 0.05
    1 12 6 o 1.785 1.876 0.00 0.82084 0.02
    7 9 4 o 20.716 22.088 0.00 0.82036 0.18
    4 11 6 o 13.388 14.266 0.00 0.81985 0.12
    10 3 2 o 25.543 27.626 180.00 0.81901 0.23
    5 9 9 o 0.208 0.225 180.00 0.81899 0.00
    1 9 12 o 1.148 1.224 180.00 0.82048 0.01
    3 12 4 o 3.183 3.437 180.00 0.81891 0.03
    6 8 9 o 3.511 3.749 0.00 0.81859 0.03
    9 6 3 o 33.339 35.100 0.00 0.81833 0.29
    5 10 7 o 1.487 1.561 180.00 0.81828 0.01
    1 4 16 o 0.386 0.417 0.00 0.81930 0.00
    8 3 10 o 8.215 8.881 180.00 0.81910 0.07
    3 2 16 o 0.838 0.871 0.00 0.81812 0.01
    9 2 8 o 0.050 0.051 180.00 0.81794 0.00
    0 6 15 o 2.190 2.329 180.00 0.81853 0.01
    4 12 0 o 31.622 34.877 180.00 0.81510 0.14
    7 8 7 o 14.678 15.905 0.00 0.81478 0.13
    8 8 3 o 15.515 16.765 180.00 0.81474 0.13
    5 11 4 o 12.160 12.701 180.00 0.81415 0.10
    4 12 1 o 18.861 19.517 180.00 0.81370 0.16
    10 2 4 o 1.700 1.774 180.00 0.81412 0.01
    2 8 13 o 7.590 8.275 0.00 0.81489 0.07
    8 7 6 o 1.984 2.029 0.00 0.81286 0.02
    1 6 15 o 6.261 6.756 180.00 0.81474 0.05
    5 4 14 o 6.722 6.942 0.00 0.81357 0.06
    10 3 3 o 0.722 0.578 180.00 0.81195 0.01
    7 3 12 o 3.580 3.694 180.00 0.81347 0.03
    2 7 14 o 17.636 18.096 0.00 0.81300 0.15
    1 11 9 o 0.001 0.001 0.00 0.81281 0.00
    6 10 5 o 0.239 0.213 0.00 0.81075 0.00
    7 6 10 o 0.003 0.003 180.00 0.81043 0.00
    1 13 1 o 25.867 25.652 180.00 0.80989 0.22
    9 4 7 o 9.672 9.400 180.00 0.81018 0.08
    3 5 15 o 4.643 3.813 180.00 0.81120 0.04
    2 12 6 o 6.933 6.870 0.00 0.80955 0.06
    4 12 2 o 7.926 7.849 180.00 0.80952 0.07
    6 4 13 o 11.894 11.413 0.00 0.81029 0.10
    0 10 11 o 0.002 0.002 0.00 0.81084 0.00
    6 0 14 o 1.198 1.061 180.00 0.81080 0.01
    9 6 4 o 8.916 8.876 0.00 0.80852 0.07
    1 1 17 o 11.839 11.692 0.00 0.80898 0.10
    10 4 0 o 10.265 10.523 0.00 0.80784 0.04
    7 9 5 o 2.365 2.446 0.00 0.80772 0.02
    2 9 12 o 0.183 0.180 0.00 0.80921 0.00
    5 1 15 o 0.175 0.173 180.00 0.80892 0.00
    10 1 5 o 1.721 1.708 0.00 0.80874 0.01
    4 10 9 o 4.337 4.618 180.00 0.80712 0.04
    8 5 9 o 0.194 0.205 180.00 0.80738 0.00
    9 5 6 o 47.498 50.502 180.00 0.80689 0.40
    3 11 8 o 4.982 5.279 0.00 0.80679 0.04
    8 1 11 o 0.441 0.437 180.00 0.80883 0.00
    2 4 16 o 0.346 0.349 0.00 0.80807 0.00
    10 4 1 o 0.532 0.553 0.00 0.80647 0.00
    7 5 11 o 4.060 4.279 180.00 0.80742 0.03
    5 7 12 o 0.127 0.133 180.00 0.80741 0.00
    3 12 5 o 11.547 11.899 0.00 0.80633 0.10
    6 1 14 o 0.113 0.113 0.00 0.80843 0.00
    7 7 9 o 0.567 0.575 180.00 0.80599 0.00
    1 13 2 o 47.694 48.141 0.00 0.80577 0.39
    3 10 10 o 4.198 4.421 180.00 0.80668 0.03
    1 10 11 o 4.362 4.636 0.00 0.80716 0.04
    4 4 15 o 10.744 11.300 0.00 0.80667 0.09
    8 8 4 o 49.004 46.996 180.00 0.80506 0.40
    9 3 8 o 5.525 5.604 0.00 0.80602 0.05
    8 6 8 o 0.586 0.542 0.00 0.80491 0.00
    0 12 7 o 219.119 226.002 180.00 0.80635 0.91
    3 3 16 o 7.148 7.303 0.00 0.80619 0.06
    0 2 17 o 0.004 0.004 180.00 0.80560 0.00
    4 7 13 o 1.019 1.036 180.00 0.80607 0.01
    4 8 12 o 9.038 8.823 180.00 0.80517 0.07
    5 8 11 o 2.142 1.609 180.00 0.80380 0.02
    4 12 3 o 0.873 0.852 180.00 0.80270 0.01
    10 4 2 o 1.378 1.380 180.00 0.80240 0.01
    10 3 4 o 4.245 4.253 180.00 0.80237 0.03
    2 6 15 o 0.102 0.078 0.00 0.80370 0.00
    5 6 13 o 0.000 0.000 180.00 0.80365 0.00
    6 9 8 o 3.051 2.989 180.00 0.80187 0.02
    4 11 7 o 0.416 0.404 180.00 0.80181 0.00
    5 11 5 o 0.263 0.256 180.00 0.80179 0.00
    1 12 7 o 9.242 8.962 0.00 0.80273 0.08
    8 4 10 o 34.642 34.465 180.00 0.80249 0.28
    1 2 17 o 3.835 3.794 180.00 0.80199 0.03
    2 11 9 o 0.093 0.091 0.00 0.80184 0.00
    10 2 5 o 15.341 14.849 180.00 0.80176 0.12
    5 2 15 o 51.465 50.657 0.00 0.80194 0.42
    2 13 0 o 24.755 23.099 180.00 0.80037 0.10
    8 2 11 o 30.316 29.588 180.00 0.80185 0.25
    4 0 16 o 1.879 1.815 180.00 0.80175 0.01
    9 1 9 o 2.859 2.702 180.00 0.80154 0.02
    6 2 14 o 1.267 1.189 180.00 0.80146 0.01
    1 13 3 o 14.157 14.864 180.00 0.79904 0.11
    2 13 1 o 6.131 6.438 180.00 0.79904 0.05
    9 7 1 o 32.266 33.898 0.00 0.79874 0.26
    6 7 11 o 0.030 0.032 0.00 0.79884 0.00
    4 6 14 o 1.593 1.622 0.00 0.79964 0.01
    4 1 16 o 5.611 5.788 0.00 0.79946 0.05
    5 10 8 o 30.047 31.630 180.00 0.79768 0.24
    2 1 17 o 1.852 1.957 0.00 0.79816 0.01
    6 6 12 o 9.950 10.507 0.00 0.79783 0.08
    4 9 11 o 10.238 10.256 180.00 0.79704 0.08
    1 5 16 o 0.943 0.997 180.00 0.79810 0.01
    9 6 5 o 0.198 0.190 180.00 0.79641 0.00
    7 10 1 o 0.009 0.008 180.00 0.79631 0.00
    6 11 0 o 0.028 0.027 0.00 0.79601 0.00
    6 10 6 o 10.489 10.193 0.00 0.79590 0.08
    7 1 13 o 5.505 5.820 180.00 0.79806 0.04
    10 4 3 o 3.141 3.078 0.00 0.79576 0.02
    7 4 12 o 12.063 12.292 180.00 0.79719 0.10
    2 10 11 o 0.185 0.177 180.00 0.79641 0.00
    8 7 7 o 0.181 0.185 0.00 0.79526 0.00
    3 8 13 o 39.577 38.369 0.00 0.79672 0.31
    2 13 2 o 2.079 2.148 0.00 0.79508 0.02
    9 7 2 o 22.924 23.781 180.00 0.79479 0.18
    6 11 1 o 8.364 8.670 180.00 0.79470 0.07
    10 0 6 o 19.350 18.600 0.00 0.79624 0.08
    7 8 8 o 19.003 19.615 0.00 0.79444 0.15
    4 12 4 o 0.091 0.095 0.00 0.79343 0.00
    3 7 14 o 5.365 5.557 0.00 0.79495 0.04
    9 2 9 o 0.506 0.525 180.00 0.79474 0.00
    8 8 5 o 33.003 33.827 180.00 0.79310 0.26
    5 9 10 o 18.317 18.746 0.00 0.79309 0.14
    7 9 6 o 12.541 12.755 0.00 0.79304 0.10
    6 8 10 o 1.032 1.005 180.00 0.79273 0.01
    10 1 6 o 7.567 7.811 0.00 0.79400 0.06
    7 10 2 o 0.162 0.151 180.00 0.79239 0.00
    2 12 7 o 2.522 2.302 180.00 0.79216 0.02
    3 12 6 o 5.292 4.783 180.00 0.79172 0.04
    5 5 14 o 3.921 3.860 0.00 0.79281 0.03
    4 2 16 o 1.049 1.020 0.00 0.79272 0.01
    6 11 2 o 13.294 13.009 0.00 0.79081 0.10
    0 8 14 o 1.467 1.446 180.00 0.79281 0.01
    3 9 12 o 0.736 0.680 0.00 0.79140 0.01
    10 3 5 o 5.684 5.594 180.00 0.79053 0.04
    1 13 4 o 4.938 4.711 0.00 0.78990 0.04
    2 2 17 o 34.207 31.434 180.00 0.79145 0.26
    7 2 13 o 4.540 4.213 180.00 0.79135 0.03
    9 4 8 o 16.840 16.390 0.00 0.79018 0.13
    9 5 7 o 1.435 1.337 0.00 0.78967 0.01
    1 3 17 o 0.873 0.855 0.00 0.79075 0.01
    5 3 15 o 0.788 0.774 180.00 0.79069 0.01
    8 3 11 o 14.132 13.900 180.00 0.79061 0.11
    3 4 16 o 31.511 30.874 180.00 0.79034 0.24
    6 3 14 o 13.631 13.305 180.00 0.79024 0.10
    2 13 3 o 11.747 11.705 180.00 0.78862 0.09
    9 7 3 o 20.391 20.899 180.00 0.78833 0.15
    6 5 13 o 1.363 1.284 0.00 0.78977 0.01
    8 9 0 o 2.429 2.582 180.00 0.78786 0.01
    1 8 14 o 4.152 3.808 180.00 0.78937 0.03
    10 5 0 o 2.890 3.087 180.00 0.78750 0.01
    5 11 6 o 13.663 14.560 180.00 0.78742 0.10
    10 4 4 o 2.795 2.944 0.00 0.78673 0.02
    8 9 1 o 5.882 6.162 180.00 0.78659 0.04
    10 2 6 o 2.650 2.820 180.00 0.78739 0.02
    10 5 1 o 9.546 9.783 0.00 0.78623 0.07
    2 5 16 o 1.466 1.565 180.00 0.78771 0.01
    7 10 3 o 3.898 4.015 0.00 0.78599 0.03
    1 11 10 o 2.359 2.516 180.00 0.78747 0.02
    1 9 13 o 7.162 7.539 0.00 0.78673 0.05
    0 12 8 o 1.869 1.961 180.00 0.78662 0.01
    4 5 15 o 0.146 0.151 180.00 0.78642 0.00
    3 6 15 o 1.113 1.144 180.00 0.78624 0.01
    6 11 3 o 14.506 15.768 0.00 0.78444 0.11
    3 11 9 o 4.890 5.328 0.00 0.78450 0.04
    1 7 15 o 6.847 7.672 0.00 0.78512 0.05
    8 9 2 o 0.702 0.784 180.00 0.78281 0.01
    9 3 9 o 10.221 11.528 0.00 0.78379 0.08
    8 6 9 o 0.107 0.119 0.00 0.78277 0.00
    10 5 2 o 24.122 25.878 0.00 0.78246 0.18
    4 11 8 o 0.168 0.179 180.00 0.78240 0.00
    7 6 11 o 2.000 2.228 180.00 0.78280 0.01
    9 6 6 o 1.743 1.849 0.00 0.78232 0.01
    1 12 8 o 0.405 0.470 180.00 0.78326 0.00
    8 5 10 o 19.162 20.724 0.00 0.78254 0.14
    4 12 5 o 0.437 0.462 180.00 0.78198 0.00
    5 12 1 o 0.269 0.285 0.00 0.78196 0.00
    3 13 1 o 7.488 7.964 180.00 0.78188 0.05
    4 10 10 o 9.031 9.579 0.00 0.78230 0.07
    7 7 10 o 9.695 10.324 180.00 0.78127 0.07
    4 3 16 o 0.029 0.030 0.00 0.78185 0.00
    6 9 9 o 11.839 11.940 0.00 0.77998 0.09
    2 13 4 o 0.773 0.776 180.00 0.77982 0.01
    9 7 4 o 9.080 9.031 180.00 0.77955 0.07
    3 1 17 o 0.007 0.007 180.00 0.78106 0.00
    6 10 7 o 18.182 18.058 180.00 0.77936 0.13
    8 8 6 o 2.407 2.402 180.00 0.77919 0.02
    0 10 12 o 1.338 1.369 0.00 0.78068 0.00
    2 3 17 o 4.305 4.397 180.00 0.78064 0.03
    7 3 13 o 2.518 2.565 0.00 0.78054 0.02
    8 0 12 o 5.055 5.266 0.00 0.78100 0.02
    1 13 5 o 10.031 10.416 180.00 0.77860 0.07
    3 10 11 o 3.150 3.130 0.00 0.77942 0.02
    5 12 2 o 20.363 21.304 0.00 0.77825 0.15
    3 13 2 o 11.728 12.252 0.00 0.77817 0.08
    2 8 14 o 7.624 7.586 0.00 0.77932 0.06
    0 4 17 o 3.785 3.812 0.00 0.77903 0.01
    7 10 4 o 0.407 0.409 0.00 0.77729 0.00
    9 0 10 o 2.877 2.863 0.00 0.77931 0.01
    8 1 12 o 1.256 1.279 0.00 0.77888 0.01
    7 9 7 o 0.065 0.067 0.00 0.77667 0.00
    7 5 12 o 11.600 11.804 0.00 0.77763 0.08
    8 9 3 o 4.351 4.539 0.00 0.77664 0.03
    2 11 10 o 1.932 1.952 0.00 0.77749 0.01
    8 7 8 o 0.560 0.599 180.00 0.77631 0.00
    10 5 3 o 0.629 0.673 0.00 0.77630 0.00
    10 3 6 o 1.458 1.504 0.00 0.77674 0.01
    5 10 9 o 9.549 10.223 0.00 0.77612 0.07
    10 1 7 o 0.989 1.004 180.00 0.77758 0.01
    0 6 16 o 13.725 13.915 180.00 0.77755 0.05
    1 10 12 o 29.685 29.901 0.00 0.77739 0.21
    6 11 4 o 2.615 2.758 0.00 0.77579 0.02
    9 1 10 o 1.479 1.486 0.00 0.77721 0.01
    10 4 5 o 18.725 19.374 0.00 0.77556 0.13
    3 12 7 o 4.365 4.458 180.00 0.77544 0.03
    2 9 13 o 3.727 3.835 0.00 0.77677 0.03
    8 4 11 o 24.814 25.843 0.00 0.77563 0.18
    1 4 17 o 0.012 0.013 180.00 0.77577 0.00
    5 7 13 o 0.172 0.170 180.00 0.77518 0.00
    5 4 15 o 1.091 1.144 0.00 0.77572 0.01
    6 4 14 o 0.670 0.672 0.00 0.77529 0.00
    2 7 15 o 23.286 23.167 0.00 0.77523 0.17
    5 8 12 o 1.225 1.164 180.00 0.77439 0.01
    3 2 17 o 0.089 0.084 180.00 0.77477 0.00
    7 8 9 o 1.300 1.375 0.00 0.77313 0.01
    2 12 8 o 13.111 13.371 180.00 0.77343 0.09
    1 6 16 o 2.634 2.521 180.00 0.77430 0.02
    4 8 13 o 3.696 3.868 180.00 0.77320 0.03
    5 12 3 o 5.946 6.902 0.00 0.77219 0.04
    3 13 3 o 1.677 1.951 0.00 0.77211 0.01
    5 11 7 o 11.760 13.066 0.00 0.77139 0.08
    9 5 8 o 9.385 9.968 180.00 0.77111 0.07
    8 2 12 o 2.220 2.534 0.00 0.77264 0.02
    10 2 7 o 7.679 8.497 180.00 0.77137 0.05
    4 7 14 o 0.424 0.484 0.00 0.77159 0.00
    5 0 16 o 1.927 2.120 180.00 0.77134 0.01
    6 1 15 o 4.316 4.692 180.00 0.77126 0.03
    3 5 16 o 3.924 4.265 0.00 0.77126 0.03
    9 2 10 o 0.412 0.431 180.00 0.77101 0.00
    0 0 18 o 1.421 1.402 180.00 0.76980 0.00
    6 7 12 o 3.670 3.640 180.00 0.76995 0.03
    2 13 5 o 0.233 0.222 0.00 0.76894 0.00
    9 4 9 o 9.930 9.522 0.00 0.76920 0.07
    9 7 5 o 2.209 2.100 0.00 0.76868 0.02
    4 12 6 o 4.664 4.439 180.00 0.76863 0.03
    8 9 4 o 2.271 2.232 180.00 0.76824 0.02
    5 6 14 o 43.171 41.873 0.00 0.76946 0.30
    10 5 4 o 4.313 4.428 180.00 0.76791 0.03
    5 1 16 o 0.631 0.608 0.00 0.76930 0.00
    11 1 1 o 4.552 4.663 0.00 0.76792 0.03
    4 9 12 o 8.140 7.908 180.00 0.76834 0.06
    9 8 1 o 3.887 3.821 180.00 0.76673 0.03
    5 9 11 o 3.317 3.361 180.00 0.76714 0.02
    9 6 7 o 0.017 0.017 0.00 0.76660 0.00
    7 10 5 o 27.719 27.008 180.00 0.76651 0.19
[truncated: 270,929 more chars]
