# Supplementary material for: Crystal structures of deuterated sodium molybdate dihydrate and sodium tungstate dihydrate from time-of-flight neutron powder diffraction
Source: Acta Crystallogr E Crystallogr Commun. 2015 Jun 17;71(Pt 7):799–806. doi: 10.1107/S2056989015011354 (PMC4518980; doi:10.1107/S2056989015011354)
Supplement: Supplementary file 2 [file e-71-00799-Na2MoO4.2D2Osup2.rtv]

data_Na2MoO4.2D2O

loop_
      _pd_meas_time_of_flight
      _pd_proc_d_spacing
      _pd_meas_intensity_total
      _pd_proc_ls_weight
      _pd_proc_intensity_bkg_calc
      _pd_calc_intensity_total
  31370.1    0.64961    2.56(8)        175.7    2.533     2.705
  31379.6    0.64981    2.71(8)        164.9    2.533     2.700
  31389.0    0.65000    2.65(8)        165.1    2.533     2.674
  31398.4    0.65020    2.61(8)        165.1    2.533     2.645
  31407.8    0.65039    2.55(8)        176.5    2.532     2.631
  31417.2    0.65059    2.58(8)        177.4    2.532     2.626
  31426.7    0.65079    2.54(7)        182.9    2.532     2.615
  31436.1    0.65098    2.49(7)        184.3    2.532     2.600
  31445.5    0.65118    2.57(7)        189.0    2.532     2.593
  31454.9    0.65137    2.55(7)        199.2    2.532     2.608
  31464.4    0.65157    2.63(7)        189.3    2.532     2.644
  31473.8    0.65176    2.58(7)        191.5    2.532     2.667
  31483.3    0.65196    2.61(7)        195.6    2.531     2.657
  31492.7    0.65215    2.61(7)        197.6    2.531     2.642
  31502.2    0.65235    2.66(7)        190.5    2.531     2.635
  31511.6    0.65255    2.59(7)        205.1    2.531     2.624
  31521.1    0.65274    2.57(7)        213.6    2.531     2.610
  31530.5    0.65294    2.60(7)        212.5    2.531     2.605
  31540.0    0.65313    2.56(7)        210.9    2.531     2.615
  31549.4    0.65333    2.61(7)        213.9    2.531     2.652
  31558.9    0.65352    2.67(7)        212.8    2.531     2.717
  31568.4    0.65372    2.70(7)        218.9    2.531     2.789
  31577.8    0.65392    2.79(7)        213.4    2.531     2.836
  31587.3    0.65411    2.70(7)        219.8    2.531     2.849
  31596.8    0.65431    2.75(7)        224.3    2.531     2.866
  31606.3    0.65451    2.87(7)        210.6    2.530     2.889
  31615.8    0.65470    2.81(7)        216.2    2.530     2.865
  31625.2    0.65490    2.76(7)        228.7    2.530     2.801
  31634.7    0.65510    2.64(6)        238.1    2.530     2.741
  31644.2    0.65529    2.59(6)        247.2    2.530     2.704
  31653.7    0.65549    2.69(6)        240.4    2.530     2.680
  31663.2    0.65569    2.71(6)        242.0    2.530     2.671
  31672.7    0.65588    2.69(6)        247.0    2.530     2.685
  31682.2    0.65608    2.66(6)        249.7    2.530     2.700
  31691.7    0.65628    2.75(6)        239.3    2.530     2.685
  31701.2    0.65647    2.66(6)        256.2    2.530     2.646
  31710.7    0.65667    2.56(6)        273.7    2.530     2.615
  31720.2    0.65687    2.48(6)        287.5    2.530     2.606
  31729.8    0.65706    2.64(6)        271.7    2.530     2.622
  31739.3    0.65726    2.74(6)        264.1    2.530     2.656
  31748.8    0.65746    2.62(6)        282.9    2.530     2.684
  31758.3    0.65766    2.63(6)        282.9    2.530     2.707
  31767.9    0.65785    2.69(6)        283.6    2.531     2.737
  31777.4    0.65805    2.67(6)        288.8    2.531     2.760
  31786.9    0.65825    2.71(6)        280.1    2.531     2.776
  31796.5    0.65845    2.75(6)        275.1    2.531     2.781
  31806.0    0.65864    2.70(6)        286.7    2.531     2.750
  31815.5    0.65884    2.69(6)        287.8    2.531     2.701
  31825.1    0.65904    2.70(6)        290.8    2.531     2.666
  31834.6    0.65924    2.76(6)        290.2    2.531     2.673
  31844.2    0.65943    2.81(6)        288.8    2.531     2.726
  31853.7    0.65963    2.76(6)        297.6    2.531     2.764
  31863.3    0.65983    2.79(6)        292.9    2.531     2.748
  31872.8    0.66003    2.73(6)        306.7    2.531     2.718
  31882.4    0.66023    2.74(6)        302.2    2.531     2.709
  31892.0    0.66042    2.63(5)        330.6    2.531     2.721
  31901.5    0.66062    2.77(6)        309.6    2.532     2.739
  31911.1    0.66082    2.66(5)        332.8    2.532     2.748
  31920.7    0.66102    2.75(6)        321.4    2.532     2.749
  31930.3    0.66122    2.77(6)        324.4    2.532     2.775
  31939.8    0.66142    2.82(6)        316.0    2.532     2.814
  31949.4    0.66161    2.78(6)        326.0    2.532     2.805
  31959.0    0.66181    2.76(5)        332.5    2.532     2.774
  31968.6    0.66201    2.83(6)        330.4    2.532     2.784
  31978.2    0.66221    2.90(6)        320.6    2.533     2.818
  31987.8    0.66241    2.88(5)        331.5    2.533     2.819
  31997.4    0.66261    2.87(5)        343.1    2.533     2.786
  32007.0    0.66281    2.75(5)        352.     2.533     2.763
  32016.6    0.66300    2.82(5)        347.3    2.533     2.771
  32026.2    0.66320    2.78(5)        356.     2.533     2.789
  32035.8    0.66340    2.81(5)        356.     2.534     2.818
  32045.4    0.66360    2.92(5)        340.1    2.534     2.843
  32055.0    0.66380    2.81(5)        353.     2.534     2.821
  32064.6    0.66400    2.76(5)        358.     2.534     2.774
  32074.2    0.66420    2.72(5)        374.     2.534     2.739
  32083.9    0.66440    2.64(5)        396.     2.534     2.700
  32093.5    0.66460    2.72(5)        382.     2.535     2.661
  32103.1    0.66480    2.62(5)        406.     2.535     2.643
  32112.8    0.66500    2.67(5)        393.     2.535     2.647
  32122.4    0.66520    2.66(5)        399.     2.535     2.655
  32132.0    0.66540    2.71(5)        395.     2.535     2.646
  32141.7    0.66560    2.58(5)        421.     2.536     2.624
  32151.3    0.66580    2.65(5)        399.     2.536     2.605
  32160.9    0.66600    2.64(5)        414.     2.536     2.600
  32170.6    0.66619    2.69(5)        419.     2.536     2.618
  32180.3    0.66639    2.69(5)        412.     2.537     2.648
  32189.9    0.66659    2.74(5)        417.     2.537     2.674
  32199.6    0.66679    2.76(5)        410.     2.537     2.696
  32209.2    0.66699    2.88(5)        396.     2.537     2.724
  32218.9    0.66720    2.86(5)        402.     2.538     2.738
  32228.5    0.66740    2.73(5)        428.     2.538     2.726
  32238.2    0.66760    2.73(5)        430.     2.538     2.716
  32247.9    0.66780    2.69(5)        455.     2.538     2.719
  32257.6    0.66800    2.80(5)        426.     2.539     2.727
  32267.2    0.66820    2.75(5)        449.     2.539     2.741
  32276.9    0.66840    2.65(5)        469.     2.539     2.764
  32286.6    0.66860    2.84(5)        431.     2.539     2.803
  32296.3    0.66880    2.88(5)        431.     2.540     2.872
  32306.0    0.66900    2.92(5)        415.     2.540     2.928
  32315.7    0.66920    2.78(5)        452.     2.540     2.905
  32325.4    0.66940    2.80(5)        446.     2.541     2.833
  32335.1    0.66960    2.78(5)        462.     2.541     2.771
  32344.8    0.66980    2.79(5)        457.     2.541     2.733
  32354.5    0.67000    2.73(5)        468.     2.542     2.712
  32364.2    0.67020    2.68(4)        498.     2.542     2.701
  32373.9    0.67041    2.72(5)        480.     2.542     2.701
  32383.6    0.67061    2.72(5)        480.     2.542     2.705
  32393.3    0.67081    2.68(5)        491.     2.543     2.691
  32403.0    0.67101    2.65(4)        505.     2.543     2.666
  32412.7    0.67121    2.71(4)        505.     2.543     2.667
  32422.5    0.67141    2.77(5)        490.     2.544     2.719
  32432.2    0.67161    2.86(5)        481.     2.544     2.812
  32441.9    0.67182    2.86(5)        484.     2.544     2.893
  32451.7    0.67202    2.85(5)        481.     2.545     2.914
  32461.4    0.67222    2.86(5)        483.     2.545     2.891
  32471.1    0.67242    2.79(4)        505.     2.545     2.848
  32480.9    0.67262    2.73(4)        531.     2.546     2.815
  32490.6    0.67282    2.81(4)        496.     2.546     2.785
  32500.4    0.67303    2.69(4)        534.     2.547     2.734
  32510.1    0.67323    2.69(4)        534.     2.547     2.692
  32519.9    0.67343    2.70(4)        543.     2.547     2.685
  32529.6    0.67363    2.74(4)        535.     2.548     2.709
  32539.4    0.67383    2.77(4)        530.     2.548     2.728
  32549.1    0.67404    2.66(4)        557.     2.548     2.710
  32558.9    0.67424    2.62(4)        573.     2.549     2.670
  32568.7    0.67444    2.60(4)        583.     2.549     2.637
  32578.4    0.67464    2.62(4)        570.     2.550     2.617
  32588.2    0.67485    2.62(4)        583.     2.550     2.608
  32598.0    0.67505    2.67(4)        578.     2.550     2.610
  32607.8    0.67525    2.67(4)        571.     2.551     2.616
  32617.6    0.67545    2.61(4)        593.     2.551     2.632
  32627.3    0.67566    2.66(4)        578.     2.552     2.677
  32637.1    0.67586    2.84(4)        554.     2.552     2.773
  32646.9    0.67606    3.04(4)        500.     2.552     2.925
  32656.7    0.67626    3.08(4)        502.     2.553     3.062
  32666.5    0.67647    2.99(4)        533.     2.553     3.089
  32676.3    0.67667    2.94(4)        533.     2.554     3.008
  32686.1    0.67687    2.78(4)        596.     2.554     2.892
  32695.9    0.67708    2.77(4)        594.     2.555     2.809
  32705.7    0.67728    2.73(4)        591.     2.555     2.758
  32715.5    0.67748    2.72(4)        598.     2.555     2.711
  32725.4    0.67769    2.67(4)        608.     2.556     2.663
  32735.2    0.67789    2.73(4)        600.     2.556     2.626
  32745.0    0.67809    2.59(4)        647.     2.557     2.605
  32754.8    0.67830    2.62(4)        648.     2.557     2.598
  32764.7    0.67850    2.64(4)        642.     2.558     2.601
  32774.5    0.67870    2.67(4)        628.     2.558     2.619
  32784.3    0.67891    2.72(4)        629.     2.559     2.675
  32794.1    0.67911    2.73(4)        625.     2.559     2.766
  32804.0    0.67931    2.78(4)        609.     2.559     2.838
  32813.8    0.67952    2.78(4)        618.     2.560     2.853
  32823.7    0.67972    2.74(4)        639.     2.560     2.838
  32833.5    0.67993    2.77(4)        631.     2.561     2.855
  32843.4    0.68013    2.93(4)        606.     2.561     2.941
  32853.2    0.68033    3.08(4)        559.     2.562     3.038
  32863.1    0.68054    2.97(4)        596.     2.562     3.032
  32872.9    0.68074    2.87(4)        617.     2.563     2.935
  32882.8    0.68095    2.80(4)        651.     2.563     2.848
  32892.7    0.68115    2.83(4)        630.     2.564     2.798
  32902.5    0.68136    2.76(4)        664.     2.564     2.767
  32912.4    0.68156    2.79(4)        644.     2.565     2.774
  32922.3    0.68176    2.87(4)        629.     2.565     2.833
  32932.1    0.68197    2.90(4)        630.     2.566     2.892
  32942.0    0.68217    2.88(4)        646.     2.566     2.916
  32951.9    0.68238    2.98(4)        631.     2.567     3.000
  32961.8    0.68258    3.21(4)        574.     2.567     3.215
  32971.7    0.68279    3.32(4)        548.     2.568     3.410
  32981.6    0.68299    3.30(4)        560.     2.568     3.415
  32991.5    0.68320    3.12(4)        615.     2.569     3.288
  33001.4    0.68340    3.09(4)        614.     2.570     3.139
  33011.3    0.68361    2.99(4)        633.     2.570     3.033
  33021.2    0.68381    3.08(4)        612.     2.571     3.014
  33031.1    0.68402    3.10(4)        623.     2.571     3.047
  33041.0    0.68422    3.01(4)        640.     2.572     3.031
  33050.9    0.68443    2.92(4)        668.     2.572     2.950
  33060.8    0.68463    2.84(4)        702.     2.573     2.854
  33070.7    0.68484    2.75(4)        730.     2.573     2.768
  33080.7    0.68505    2.72(4)        728.     2.574     2.712
  33090.6    0.68525    2.74(4)        718.     2.574     2.687
  33100.5    0.68546    2.74(4)        721.     2.575     2.684
  33110.4    0.68566    2.74(4)        717.     2.576     2.704
  33120.4    0.68587    2.82(4)        711.     2.576     2.749
  33130.3    0.68607    2.93(4)        685.     2.577     2.827
  33140.2    0.68628    2.94(4)        682.     2.577     2.933
  33150.2    0.68649    3.00(4)        678.     2.578     2.995
  33160.1    0.68669    2.90(4)        693.     2.578     2.962
  33170.1    0.68690    2.82(4)        727.     2.579     2.883
  33180.0    0.68710    2.84(4)        729.     2.580     2.815
  33190.0    0.68731    2.80(4)        735.     2.580     2.772
  33199.9    0.68752    2.82(4)        742.     2.581     2.765
  33209.9    0.68772    2.82(4)        735.     2.581     2.786
  33219.9    0.68793    2.73(4)        773.     2.582     2.786
  33229.8    0.68814    2.73(4)        769.     2.582     2.756
  33239.8    0.68834    2.77(4)        747.     2.583     2.740
  33249.8    0.68855    2.70(4)        778.     2.584     2.742
  33259.8    0.68876    2.70(4)        785.     2.584     2.732
  33269.7    0.68896    2.73(4)        782.     2.585     2.716
  33279.7    0.68917    2.78(4)        758.     2.585     2.728
  33289.7    0.68938    2.77(4)        777.     2.586     2.792
  33299.7    0.68958    2.90(4)        753.     2.587     2.914
  33309.7    0.68979    2.98(4)        728.     2.587     3.028
  33319.7    0.69000    2.98(4)        722.     2.588     3.054
  33329.7    0.69020    2.94(4)        737.     2.589     3.010
  33339.7    0.69041    2.82(4)        786.     2.589     2.942
  33349.7    0.69062    2.86(4)        783.     2.590     2.901
  33359.7    0.69082    2.87(4)        767.     2.590     2.882
  33369.7    0.69103    2.83(4)        781.     2.591     2.851
  33379.7    0.69124    2.83(4)        788.     2.592     2.829
  33389.7    0.69145    2.89(4)        753.     2.592     2.838
  33399.7    0.69165    2.91(4)        760.     2.593     2.867
  33409.7    0.69186    2.86(4)        798.     2.594     2.888
  33419.8    0.69207    2.89(4)        772.     2.594     2.902
  33429.8    0.69228    2.91(4)        765.     2.595     2.903
  33439.8    0.69248    2.92(4)        769.     2.596     2.877
  33449.8    0.69269    2.85(4)        792.     2.596     2.834
  33459.9    0.69290    2.81(4)        794.     2.597     2.804
  33469.9    0.69311    2.773(35)      816.     2.5975    2.7858
  33480.0    0.69332    2.753(35)      836.     2.5982    2.7633
  33490.0    0.69352    2.799(35)      823.     2.5988    2.7489
  33500.0    0.69373    2.740(34)      862.     2.5995    2.7460
  33510.1    0.69394    2.757(34)      841.     2.6001    2.7344
  33520.2    0.69415    2.813(35)      817.     2.6008    2.7174
  33530.2    0.69436    2.707(34)      876.     2.6015    2.7076
  33540.3    0.69457    2.776(35)      833.     2.6021    2.7209
  33550.3    0.69477    2.795(35)      839.     2.6028    2.7871
  33560.4    0.69498    2.96(4)        779.     2.603     2.908
  33570.5    0.69519    2.98(4)        789.     2.604     2.991
  33580.5    0.69540    2.89(4)        812.     2.605     2.950
  33590.6    0.69561    2.800(34)      863.     2.6055    2.8536
  33600.7    0.69582    2.759(34)      867.     2.6062    2.7955
  33610.8    0.69603    2.828(34)      840.     2.6069    2.8155
  33620.8    0.69623    2.925(35)      822.     2.6076    2.9225
  33630.9    0.69644    3.07(4)        770.     2.608     3.052
  33641.0    0.69665    3.09(4)        775.     2.609     3.104
  33651.1    0.69686    3.04(4)        788.     2.610     3.068
  33661.2    0.69707    2.952(35)      821.     2.6103    2.9904
  33671.3    0.69728    2.910(35)      836.     2.6110    2.9208
  33681.4    0.69749    2.892(34)      841.     2.6117    2.8823
  33691.5    0.69770    2.854(34)      862.     2.6124    2.8585
  33701.6    0.69791    2.879(34)      845.     2.6132    2.8420
  33711.7    0.69812    2.846(34)      854.     2.6139    2.8340
  33721.8    0.69833    2.824(34)      867.     2.6146    2.8199
  33732.0    0.69854    2.798(34)      886.     2.6153    2.8031
  33742.1    0.69875    2.834(34)      872.     2.6160    2.8043
  33752.2    0.69896    2.815(34)      883.     2.6167    2.8126
  33762.3    0.69917    2.849(34)      872.     2.6174    2.7984
  33772.5    0.69938    2.875(34)      878.     2.6181    2.7885
  33782.6    0.69959    2.912(34)      869.     2.6189    2.8209
  33792.7    0.69979    2.958(34)      859.     2.6196    2.9016
  33802.9    0.70000    3.052(35)      815.     2.6203    3.0116
  33813.0    0.70021    3.086(35)      817.     2.6210    3.0807
  33823.1    0.70043    3.047(35)      828.     2.6218    3.0671
  33833.3    0.70064    3.017(35)      827.     2.6225    3.0188
  33843.4    0.70085    2.872(34)      891.     2.6232    2.9589
  33853.6    0.70106    2.917(34)      886.     2.6240    2.9003
  33863.8    0.70127    2.841(33)      919.     2.6247    2.8618
  33873.9    0.70148    2.900(33)      899.     2.6254    2.8498
  33884.1    0.70169    2.955(34)      874.     2.6262    2.8626
  33894.2    0.70190    2.911(33)      894.     2.6269    2.8851
  33904.4    0.70211    2.953(34)      860.     2.6277    2.9054
  33914.6    0.70232    2.921(34)      890.     2.6284    2.9066
  33924.8    0.70253    2.912(34)      889.     2.6291    2.8990
  33934.9    0.70274    2.864(33)      929.     2.6299    2.8980
  33945.1    0.70295    2.897(33)      926.     2.6306    2.9142
  33955.3    0.70316    2.988(34)      884.     2.6314    2.9683
  33965.5    0.70337    3.116(35)      840.     2.6322    3.0448
  33975.7    0.70358    3.094(35)      838.     2.6329    3.0859
  33985.9    0.70380    2.997(33)      900.     2.6337    3.0817
  33996.1    0.70401    3.057(34)      869.     2.6344    3.0626
  34006.3    0.70422    3.016(34)      888.     2.6352    3.0510
  34016.5    0.70443    3.005(33)      893.     2.6360    3.0638
  34026.7    0.70464    3.025(34)      877.     2.6367    3.0534
  34036.9    0.70485    3.002(33)      908.     2.6375    3.0009
  34047.1    0.70506    2.977(33)      911.     2.6382    2.9727
  34057.3    0.70528    3.035(34)      876.     2.6390    3.0150
  34067.5    0.70549    3.217(35)      828.     2.6398    3.1182
  34077.7    0.70570    3.166(34)      854.     2.6406    3.1857
  34088.0    0.70591    3.138(34)      865.     2.6413    3.1316
  34098.2    0.70612    3.026(33)      909.     2.6421    3.0233
  34108.4    0.70633    2.964(33)      922.     2.6429    2.9278
  34118.7    0.70655    2.949(33)      921.     2.6437    2.8681
  34128.9    0.70676    2.936(33)      934.     2.6445    2.8548
  34139.1    0.70697    2.922(32)      961.     2.6452    2.8727
  34149.4    0.70718    2.959(33)      927.     2.6460    2.8901
  34159.6    0.70739    2.975(33)      922.     2.6468    2.8868
  34169.9    0.70761    2.989(33)      921.     2.6476    2.8744
  34180.1    0.70782    2.872(32)      987.     2.6484    2.8560
  34190.4    0.70803    2.885(32)      992.     2.6492    2.8259
  34200.6    0.70824    2.862(32)      995.     2.6500    2.8065
  34210.9    0.70846    2.841(32)      994.     2.6508    2.8056
  34221.1    0.70867    2.865(32)      1005.    2.6516    2.8217
  34231.4    0.70888    2.947(32)      956.     2.6523    2.8618
  34241.7    0.70909    2.890(32)      978.     2.6531    2.8997
  34252.0    0.70931    2.935(32)      964.     2.6539    2.9265
  34262.2    0.70952    3.027(33)      924.     2.6547    2.9702
  34272.5    0.70973    3.078(33)      920.     2.6555    2.9975
  34282.8    0.70995    3.047(33)      942.     2.6564    2.9977
  34293.1    0.71016    2.982(32)      987.     2.6572    3.0137
  34303.4    0.71037    3.003(32)      973.     2.6580    3.0206
  34313.7    0.71059    3.037(32)      962.     2.6588    3.0200
  34323.9    0.71080    3.074(33)      933.     2.6596    3.0524
  34334.2    0.71101    3.047(32)      961.     2.6604    3.0760
  34344.5    0.71122    3.079(33)      936.     2.6612    3.0709
  34354.8    0.71144    3.044(32)      971.     2.6620    3.0624
  34365.2    0.71165    3.133(33)      936.     2.6628    3.0891
  34375.5    0.71187    3.178(33)      931.     2.6636    3.1679
  34385.8    0.71208    3.240(33)      907.     2.6645    3.2069
  34396.1    0.71229    3.111(32)      962.     2.6653    3.1402
  34406.4    0.71251    3.020(32)      983.     2.6661    3.0455
  34416.7    0.71272    3.036(32)      974.     2.6669    2.9832
  34427.1    0.71293    2.943(31)      1026.    2.6677    2.9346
  34437.4    0.71315    2.958(31)      1015.    2.6686    2.9117
  34447.7    0.71336    3.049(32)      987.     2.6694    2.9526
  34458.1    0.71358    3.153(32)      955.     2.6702    3.0470
  34468.4    0.71379    3.213(33)      925.     2.6710    3.1262
  34478.7    0.71400    3.076(32)      993.     2.6719    3.1192
  34489.1    0.71422    3.028(32)      1005.    2.6727    3.0469
  34499.4    0.71443    3.029(31)      1009.    2.6735    2.9961
  34509.8    0.71465    3.000(31)      1040.    2.6744    2.9904
  34520.1    0.71486    2.989(31)      1033.    2.6752    2.9992
  34530.5    0.71508    3.023(32)      1006.    2.6760    3.0019
  34540.8    0.71529    3.025(31)      1026.    2.6769    3.0009
  34551.2    0.71551    2.985(31)      1047.    2.6777    2.9848
  34561.6    0.71572    2.936(31)      1069.    2.6786    2.9679
  34571.9    0.71593    3.019(31)      1012.    2.6794    2.9645
  34582.3    0.71615    3.028(31)      1030.    2.6802    2.9667
  34592.7    0.71636    2.958(31)      1053.    2.6811    2.9604
  34603.1    0.71658    2.919(30)      1078.    2.6819    2.9278
  34613.4    0.71679    2.930(31)      1074.    2.6828    2.8901
  34623.8    0.71701    2.902(30)      1092.    2.6836    2.8618
  34634.2    0.71722    2.828(30)      1133.    2.6845    2.8306
  34644.6    0.71744    2.830(30)      1127.    2.6853    2.8055
  34655.0    0.71766    2.871(30)      1108.    2.6862    2.8138
  34665.4    0.71787    2.978(30)      1087.    2.6870    2.8881
  34675.8    0.71809    3.056(31)      1041.    2.6879    3.0256
  34686.2    0.71830    3.142(31)      1016.    2.6887    3.1403
  34696.6    0.71852    3.146(31)      1013.    2.6896    3.1604
  34707.0    0.71873    3.075(31)      1061.    2.6904    3.1073
  34717.4    0.71895    3.021(30)      1077.    2.6913    3.0273
  34727.8    0.71916    2.908(30)      1123.    2.6921    2.9428
  34738.3    0.71938    2.869(30)      1146.    2.6930    2.8689
  34748.7    0.71960    2.868(29)      1152.    2.6938    2.8213
  34759.1    0.71981    2.817(29)      1184.    2.6947    2.7973
  34769.5    0.72003    2.844(29)      1157.    2.6956    2.7850
  34780.0    0.72024    2.805(29)      1180.    2.6964    2.7834
  34790.4    0.72046    2.826(29)      1180.    2.6973    2.7934
  34800.8    0.72068    2.847(29)      1162.    2.6981    2.8059
  34811.3    0.72089    2.862(29)      1158.    2.6990    2.8184
  34821.7    0.72111    2.866(29)      1170.    2.6999    2.8340
  34832.2    0.72133    2.858(29)      1186.    2.7007    2.8408
  34842.6    0.72154    2.886(29)      1168.    2.7016    2.8351
  34853.1    0.72176    2.829(29)      1207.    2.7025    2.8285
  34863.5    0.72197    2.879(29)      1183.    2.7033    2.8404
  34874.0    0.72219    2.931(29)      1160.    2.7042    2.8850
  34884.4    0.72241    2.999(30)      1143.    2.7051    2.9425
  34894.9    0.72262    3.016(30)      1127.    2.7059    2.9646
  34905.4    0.72284    2.994(29)      1155.    2.7068    2.9656
  34915.8    0.72306    3.015(30)      1130.    2.7077    2.9844
  34926.3    0.72328    3.029(30)      1132.    2.7086    3.0032
  34936.8    0.72349    3.004(30)      1145.    2.7094    2.9861
  34947.3    0.72371    2.926(29)      1203.    2.7103    2.9525
  34957.8    0.72393    2.952(29)      1193.    2.7112    2.9115
  34968.2    0.72414    2.865(28)      1244.    2.7121    2.8663
  34978.7    0.72436    2.935(29)      1181.    2.7129    2.8424
  34989.2    0.72458    2.903(29)      1213.    2.7138    2.8487
  34999.7    0.72480    2.922(29)      1198.    2.7147    2.8763
  35010.2    0.72501    2.957(29)      1192.    2.7156    2.9197
  35020.7    0.72523    3.015(29)      1161.    2.7165    2.9569
  35031.2    0.72545    2.966(29)      1190.    2.7173    2.9626
  35041.7    0.72567    2.945(29)      1202.    2.7182    2.9411
  35052.3    0.72588    2.936(29)      1212.    2.7191    2.9283
  35062.8    0.72610    3.015(29)      1201.    2.7200    2.9716
  35073.3    0.72632    3.109(30)      1144.    2.7209    3.0801
  35084.     0.72654    3.189(30)      1123.    2.7218    3.2026
  35094.     0.72676    3.240(30)      1096.    2.7226    3.2514
  35105.     0.72697    3.094(29)      1176.    2.7235    3.1780
  35115.     0.72719    2.986(28)      1242.    2.7244    3.0597
  35126.     0.72741    2.946(28)      1244.    2.7253    2.9949
  35136.     0.72763    3.028(29)      1205.    2.7262    3.0219
  35147.     0.72785    3.093(29)      1179.    2.7271    3.0920
  35158.     0.72807    3.107(29)      1169.    2.7280    3.0911
  35168.     0.72828    2.977(28)      1246.    2.7289    3.0093
  35179.     0.72850    2.864(28)      1316.    2.7297    2.9217
  35189.     0.72872    2.854(28)      1322.    2.7306    2.8608
  35200.     0.72894    2.828(27)      1332.    2.7315    2.8245
  35210.     0.72916    2.824(27)      1339.    2.7324    2.8129
  35221.     0.72938    2.922(28)      1261.    2.7333    2.8277
  35231.     0.72960    2.957(28)      1269.    2.7342    2.8659
  35242.     0.72982    3.013(28)      1269.    2.7351    2.9455
  35253.     0.73003    3.106(29)      1192.    2.7360    3.0727
  35263.     0.73025    3.156(29)      1190.    2.7369    3.1733
  35274.     0.73047    3.183(29)      1208.    2.7378    3.2264
  35284.     0.73069    3.287(29)      1154.    2.7387    3.2935
  35295.     0.73091    3.329(29)      1153.    2.7396    3.3752
  35306.     0.73113    3.426(30)      1111.    2.7405    3.4638
  35316.     0.73135    3.479(30)      1095.    2.7414    3.5260
  35327.     0.73157    3.387(30)      1140.    2.7423    3.5134
  35337.     0.73179    3.372(30)      1140.    2.7432    3.4718
  35348.     0.73201    3.257(29)      1166.    2.7441    3.3774
  35359.     0.73223    3.064(28)      1288.    2.7450    3.2156
  35369.     0.73245    3.054(28)      1267.    2.7459    3.0700
  35380.     0.73267    2.988(28)      1297.    2.7468    2.9894
  35390.     0.73289    2.988(28)      1289.    2.7477    2.9870
  35401.     0.73311    3.138(28)      1233.    2.7486    3.0577
  35412.     0.73333    3.177(29)      1220.    2.7495    3.1292
  35422.     0.73355    3.048(28)      1279.    2.7504    3.1103
  35433.     0.73377    2.984(28)      1308.    2.7513    3.0267
  35443.     0.73399    2.976(27)      1324.    2.7522    2.9467
  35454.     0.73421    2.895(27)      1374.    2.7531    2.8984
  35465.     0.73443    2.862(27)      1393.    2.7540    2.8749
  35475.     0.73465    2.854(27)      1402.    2.7549    2.8694
  35486.     0.73487    2.894(27)      1398.    2.7558    2.9038
  35497.     0.73509    3.013(27)      1333.    2.7567    3.0170
  35507.     0.73531    3.174(28)      1277.    2.7576    3.1995
  35518.     0.73553    3.303(29)      1217.    2.7585    3.3674
  35529.     0.73575    3.430(29)      1154.    2.7594    3.4666
  35539.     0.73597    3.403(29)      1173.    2.7603    3.4722
  35550.     0.73619    3.269(29)      1230.    2.7612    3.3595
  35561.     0.73641    3.137(28)      1300.    2.7621    3.2023
  35571.     0.73663    3.110(28)      1299.    2.7631    3.0733
  35582.     0.73686    2.990(27)      1352.    2.7640    2.9848
  35593.     0.73708    2.945(27)      1370.    2.7649    2.9378
  35603.     0.73730    2.977(27)      1368.    2.7658    2.9318
  35614.     0.73752    2.956(27)      1376.    2.7667    2.9481
  35625.     0.73774    2.963(27)      1374.    2.7676    2.9634
  35635.     0.73796    3.015(27)      1369.    2.7685    2.9910
  35646.     0.73818    3.101(27)      1335.    2.7694    3.0804
  35657.     0.73840    3.286(28)      1255.    2.7703    3.2398
  35667.     0.73863    3.386(29)      1212.    2.7712    3.3952
  35678.     0.73885    3.369(28)      1237.    2.7722    3.4406
  35689.     0.73907    3.335(28)      1256.    2.7731    3.4181
  35700.     0.73929    3.428(29)      1212.    2.7740    3.4428
  35710.     0.73951    3.473(29)      1213.    2.7749    3.5068
  35721.     0.73974    3.508(29)      1179.    2.7758    3.5558
  35732.     0.73996    3.459(29)      1212.    2.7767    3.5302
  35742.     0.74018    3.309(28)      1270.    2.7776    3.3999
  35753.     0.74040    3.183(27)      1344.    2.7785    3.2412
  35764.     0.74062    3.105(27)      1358.    2.7794    3.1447
  35775.     0.74085    3.107(27)      1386.    2.7804    3.1108
  35785.     0.74107    3.053(27)      1394.    2.7813    3.0873
  35796.     0.74129    3.013(27)      1414.    2.7822    3.0510
  35807.     0.74151    2.983(26)      1447.    2.7831    3.0164
  35818.     0.74174    2.943(26)      1461.    2.7840    2.9891
  35828.     0.74196    2.982(27)      1415.    2.7849    2.9636
  35839.     0.74218    2.966(26)      1446.    2.7858    2.9469
  35850.     0.74240    2.961(26)      1463.    2.7867    2.9701
  35861.     0.74263    3.023(26)      1436.    2.7877    3.0344
  35871.     0.74285    3.123(27)      1396.    2.7886    3.1051
  35882.     0.74307    3.134(27)      1381.    2.7895    3.1727
  35893.     0.74329    3.182(27)      1369.    2.7904    3.2338
  35904.     0.74352    3.206(27)      1341.    2.7913    3.2431
  35914.     0.74374    3.192(27)      1351.    2.7922    3.2177
  35925.     0.74396    3.214(27)      1356.    2.7931    3.2139
  35936.     0.74419    3.133(27)      1415.    2.7941    3.1881
  35947.     0.74441    3.066(26)      1442.    2.7950    3.1346
  35957.     0.74463    3.055(26)      1439.    2.7959    3.1062
  35968.     0.74486    3.031(26)      1452.    2.7968    3.0941
  35979.     0.74508    3.025(26)      1467.    2.7977    3.0511
  35990.     0.74530    2.985(26)      1483.    2.7986    2.9830
  36001.     0.74553    2.922(26)      1519.    2.7995    2.9317
  36011.     0.74575    2.909(25)      1544.    2.8005    2.9197
  36022.     0.74598    2.958(26)      1509.    2.8014    2.9503
  36033.     0.74620    2.987(26)      1511.    2.8023    2.9925
  36044.     0.74642    2.999(26)      1511.    2.8032    3.0154
  36055.     0.74665    3.069(26)      1485.    2.8041    3.0630
  36065.     0.74687    3.249(27)      1403.    2.8050    3.2156
  36076.     0.74710    3.545(28)      1242.    2.8060    3.4687
  36087.     0.74732    3.573(28)      1249.    2.8069    3.6056
  36098.     0.74754    3.368(27)      1351.    2.8078    3.4977
  36109.     0.74777    3.236(27)      1421.    2.8087    3.3340
  36120.     0.74799    3.207(27)      1415.    2.8096    3.2747
  36130.     0.74822    3.316(27)      1347.    2.8105    3.3085
  36141.     0.74844    3.264(27)      1391.    2.8114    3.3216
  36152.     0.74867    3.188(26)      1426.    2.8124    3.2798
  36163.     0.74889    3.148(26)      1460.    2.8133    3.2180
  36174.     0.74912    3.088(26)      1486.    2.8142    3.1361
  36185.     0.74934    3.017(26)      1519.    2.8151    3.0577
  36196.     0.74957    2.979(25)      1568.    2.8160    3.0080
  36206.     0.74979    3.008(25)      1542.    2.8169    2.9727
  36217.     0.75001    2.930(25)      1582.    2.8178    2.9360
  36228.     0.75024    2.933(25)      1595.    2.8188    2.9093
  36239.     0.75047    2.926(25)      1613.    2.8197    2.9092
  36250.     0.75069    2.935(25)      1604.    2.8206    2.9475
  36261.     0.75092    3.028(25)      1541.    2.8215    3.0097
  36272.     0.75114    3.058(26)      1517.    2.8224    3.0675
  36282.     0.75137    3.098(26)      1531.    2.8233    3.1358
  36293.     0.75159    3.222(26)      1460.    2.8242    3.2438
  36304.     0.75182    3.301(27)      1414.    2.8252    3.3370
  36315.     0.75204    3.287(26)      1426.    2.8261    3.3509
  36326.     0.75227    3.295(26)      1439.    2.8270    3.3304
  36337.     0.75249    3.284(26)      1449.    2.8279    3.3434
  36348.     0.75272    3.382(27)      1397.    2.8288    3.3743
  36359.     0.75295    3.368(27)      1404.    2.8297    3.3572
  36370.     0.75317    3.249(26)      1455.    2.8306    3.2655
  36381.     0.75340    3.154(26)      1509.    2.8315    3.1614
  36391.     0.75362    3.105(25)      1548.    2.8324    3.0866
  36402.     0.75385    3.029(25)      1604.    2.8334    3.0435
  36413.     0.75408    3.058(25)      1561.    2.8343    3.0318
  36424.     0.75430    3.047(25)      1590.    2.8352    3.0336
  36435.     0.75453    3.011(25)      1610.    2.8361    3.0263
  36446.     0.75476    3.028(25)      1599.    2.8370    3.0114
  36457.     0.75498    3.069(25)      1579.    2.8379    3.0376
  36468.     0.75521    3.229(26)      1504.    2.8388    3.1720
  36479.     0.75544    3.449(27)      1374.    2.8397    3.3592
  36490.     0.75566    3.413(26)      1425.    2.8406    3.4427
  36501.     0.75589    3.468(27)      1404.    2.8416    3.4608
  36512.     0.75612    3.519(27)      1373.    2.8425    3.5017
  36523.     0.75634    3.417(26)      1429.    2.8434    3.4888
  36534.     0.75657    3.338(26)      1467.    2.8443    3.4103
  36545.     0.75680    3.288(26)      1496.    2.8452    3.3243
  36556.     0.75702    3.183(25)      1557.    2.8461    3.2305
  36567.     0.75725    3.149(25)      1574.    2.8470    3.1807
  36578.     0.75748    3.266(26)      1511.    2.8479    3.2607
  36588.     0.75770    3.464(27)      1406.    2.8488    3.4484
  36599.     0.75793    3.517(27)      1401.    2.8497    3.5474
  36610.     0.75816    3.473(26)      1425.    2.8506    3.4844
  36621.     0.75839    3.375(26)      1491.    2.8515    3.4174
  36632.     0.75861    3.443(26)      1463.    2.8524    3.4708
  36643.     0.75884    3.575(27)      1381.    2.8534    3.5664
  36654.     0.75907    3.477(26)      1454.    2.8543    3.5472
  36665.     0.75930    3.419(26)      1465.    2.8552    3.4522
  36676.     0.75953    3.387(26)      1473.    2.8561    3.3759
  36687.     0.75975    3.344(26)      1505.    2.8570    3.3340
  36698.     0.75998    3.321(25)      1547.    2.8579    3.3237
  36709.     0.76021    3.322(26)      1514.    2.8588    3.3088
  36720.     0.76044    3.267(25)      1545.    2.8597    3.2435
  36731.     0.76067    3.147(25)      1632.    2.8606    3.1527
  36742.     0.76089    3.081(24)      1667.    2.8615    3.0866
  36753.     0.76112    3.097(24)      1668.    2.8624    3.0553
  36765.     0.76135    3.162(25)      1608.    2.8633    3.0840
  36776.     0.76158    3.300(25)      1542.    2.8642    3.2212
  36787.     0.76181    3.487(26)      1454.    2.8651    3.4123
  36798.     0.76204    3.510(26)      1451.    2.8660    3.5271
  36809.     0.76227    3.550(26)      1447.    2.8669    3.5666
  36820.     0.76249    3.493(26)      1471.    2.8678    3.5557
  36831.     0.76272    3.429(26)      1501.    2.8687    3.4830
  36842.     0.76295    3.329(25)      1558.    2.8696    3.4089
  36853.     0.76318    3.379(26)      1538.    2.8705    3.4113
  36864.     0.76341    3.451(26)      1511.    2.8714    3.4587
  36875.     0.76364    3.444(26)      1507.    2.8723    3.4581
  36886.     0.76387    3.338(25)      1569.    2.8732    3.3927
  36897.     0.76410    3.246(25)      1616.    2.8741    3.3079
  36908.     0.76433    3.228(25)      1612.    2.8750    3.2301
  36919.     0.76456    3.202(25)      1613.    2.8759    3.1781
  36930.     0.76478    3.195(25)      1649.    2.8768    3.1831
  36941.     0.76501    3.268(25)      1601.    2.8777    3.2617
  36952.     0.76524    3.377(25)      1541.    2.8786    3.3679
  36964.     0.76547    3.410(26)      1537.    2.8795    3.4020
  36975.     0.76570    3.306(25)      1602.    2.8803    3.3550
  36986.     0.76593    3.261(25)      1611.    2.8812    3.2755
  36997.     0.76616    3.158(24)      1689.    2.8821    3.1986
  37008.     0.76639    3.090(24)      1709.    2.8830    3.1466
  37019.     0.76662    3.081(24)      1726.    2.8839    3.1273
  37030.     0.76685    3.147(24)      1683.    2.8848    3.1193
  37041.     0.76708    3.092(24)      1725.    2.8857    3.1021
  37052.     0.76731    3.086(24)      1715.    2.8866    3.0847
  37063.     0.76754    3.098(24)      1726.    2.8875    3.0868
  37075.     0.76777    3.218(25)      1657.    2.8884    3.1489
  37086.     0.76800    3.374(25)      1555.    2.8893    3.2818
  37097.     0.76823    3.461(26)      1521.    2.8901    3.3793
  37108.     0.76847    3.397(25)      1557.    2.8910    3.3587
  37119.     0.76870    3.259(25)      1644.    2.8919    3.2770
  37130.     0.76893    3.168(24)      1703.    2.8928    3.1793
  37141.     0.76916    3.093(24)      1751.    2.8937    3.0982
  37153.     0.76939    3.086(24)      1788.    2.8946    3.0650
  37164.     0.76962    3.149(24)      1714.    2.8955    3.0802
  37175.     0.76985    3.188(24)      1692.    2.8963    3.1015
  37186.     0.77008    3.132(24)      1734.    2.8972    3.1138
  37197.     0.77031    3.173(24)      1722.    2.8981    3.1460
  37208.     0.77054    3.218(24)      1672.    2.8990    3.1669
  37219.     0.77077    3.155(24)      1728.    2.8999    3.1474
  37231.     0.77101    3.146(24)      1737.    2.9008    3.1320
  37242.     0.77124    3.183(24)      1725.    2.9016    3.1447
  37253.     0.77147    3.176(24)      1721.    2.9025    3.1571
  37264.     0.77170    3.150(24)      1738.    2.9034    3.1351
  37275.     0.77193    3.103(24)      1766.    2.9043    3.0903
  37286.     0.77216    3.052(23)      1811.    2.9052    3.0443
  37298.     0.77239    3.034(23)      1823.    2.9060    3.0094
  37309.     0.77263    3.061(24)      1810.    2.9069    2.9922
  37320.     0.77286    3.005(23)      1842.    2.9078    2.9868
  37331.     0.77309    3.023(23)      1847.    2.9087    2.9952
  37342.     0.77332    3.061(23)      1849.    2.9095    3.0353
  37354.     0.77355    3.154(24)      1764.    2.9104    3.0929
  37365.     0.77379    3.143(24)      1784.    2.9113    3.1110
  37376.     0.77402    3.107(24)      1797.    2.9122    3.0940
  37387.     0.77425    3.176(24)      1743.    2.9130    3.1034
  37398.     0.77448    3.251(24)      1725.    2.9139    3.1742
  37410.     0.77472    3.318(24)      1686.    2.9148    3.3029
  37421.     0.77495    3.446(25)      1621.    2.9156    3.4329
  37432.     0.77518    3.512(25)      1593.    2.9165    3.5137
  37443.     0.77541    3.532(25)      1596.    2.9174    3.5496
  37455.     0.77565    3.510(25)      1607.    2.9183    3.5345
  37466.     0.77588    3.484(25)      1620.    2.9191    3.4941
  37477.     0.77611    3.492(25)      1629.    2.9200    3.5008
  37488.     0.77634    3.553(25)      1583.    2.9209    3.5607
  37500.     0.77658    3.515(25)      1601.    2.9217    3.5695
  37511.     0.77681    3.396(24)      1670.    2.9226    3.4558
  37522.     0.77704    3.226(24)      1800.    2.9235    3.3111
  37533.     0.77728    3.242(24)      1774.    2.9243    3.2305
  37545.     0.77751    3.252(24)      1747.    2.9252    3.2316
  37556.     0.77774    3.289(24)      1716.    2.9260    3.2691
  37567.     0.77798    3.282(24)      1734.    2.9269    3.2752
  37578.     0.77821    3.263(24)      1769.    2.9278    3.2431
  37590.     0.77844    3.284(24)      1760.    2.9286    3.2259
  37601.     0.77868    3.277(24)      1777.    2.9295    3.2335
  37612.     0.77891    3.251(24)      1781.    2.9303    3.2204
  37624.     0.77914    3.163(23)      1847.    2.9312    3.1777
  37635.     0.77938    3.135(23)      1865.    2.9321    3.1426
  37646.     0.77961    3.164(23)      1852.    2.9329    3.1472
  37657.     0.77985    3.179(23)      1844.    2.9338    3.1845
  37669.     0.78008    3.214(23)      1812.    2.9346    3.2204
  37680.     0.78031    3.161(23)      1857.    2.9355    3.2276
  37691.     0.78055    3.204(23)      1822.    2.9363    3.1993
  37703.     0.78078    3.129(23)      1888.    2.9372    3.1475
  37714.     0.78102    3.105(23)      1909.    2.9380    3.0975
  37725.     0.78125    3.062(23)      1958.    2.9389    3.0865
  37737.     0.78149    3.168(23)      1870.    2.9398    3.1469
  37748.     0.78172    3.268(24)      1798.    2.9406    3.2616
  37759.     0.78195    3.350(24)      1757.    2.9415    3.3502
  37771.     0.78219    3.287(24)      1797.    2.9423    3.3554
  37782.     0.78242    3.290(23)      1823.    2.9431    3.3036
  37793.     0.78266    3.271(23)      1826.    2.9440    3.2697
  37805.     0.78289    3.277(23)      1817.    2.9448    3.2625
  37816.     0.78313    3.297(24)      1801.    2.9457    3.2505
  37827.     0.78336    3.275(24)      1811.    2.9465    3.2217
  37839.     0.78360    3.147(23)      1910.    2.9474    3.1694
  37850.     0.78383    3.121(23)      1926.    2.9482    3.1072
  37861.     0.78407    3.099(23)      1943.    2.9491    3.0619
  37873.     0.78430    3.107(23)      1929.    2.9499    3.0478
  37884.     0.78454    3.099(23)      1951.    2.9507    3.0672
  37895.     0.78477    3.153(23)      1915.    2.9516    3.0979
  37907.     0.78501    3.133(23)      1923.    2.9524    3.1175
  37918.     0.78525    3.210(23)      1882.    2.9533    3.1538
  37929.     0.78548    3.303(23)      1828.    2.9541    3.2418
  37941.     0.78572    3.360(23)      1814.    2.9549    3.3280
  37952.     0.78595    3.333(23)      1816.    2.9558    3.3386
  37964.     0.78619    3.327(23)      1830.    2.9566    3.3075
  37975.     0.78642    3.285(23)      1875.    2.9574    3.2832
  37986.     0.78666    3.201(23)      1912.    2.9583    3.2426
  37998.     0.78690    3.204(23)      1906.    2.9591    3.1959
  38009.     0.78713    3.231(23)      1898.    2.9599    3.1874
  38021.     0.78737    3.250(23)      1905.    2.9608    3.2447
  38032.     0.78761    3.312(23)      1844.    2.9616    3.3279
  38043.     0.78784    3.310(23)      1839.    2.9624    3.3265
  38055.     0.78808    3.218(23)      1914.    2.9633    3.2505
  38066.     0.78831    3.202(23)      1916.    2.9641    3.2018
  38078.     0.78855    3.279(23)      1903.    2.9649    3.2399
  38089.     0.78879    3.428(24)      1800.    2.9657    3.3676
  38101.     0.78902    3.593(24)      1710.    2.9666    3.5187
  38112.     0.78926    3.660(24)      1702.    2.9674    3.6241
  38123.     0.78950    3.720(24)      1681.    2.9682    3.7164
  38135.     0.78973    3.846(25)      1612.    2.9690    3.8273
  38146.     0.78997    3.920(25)      1570.    2.9699    3.8823
  38158.     0.79021    3.800(25)      1636.    2.9707    3.8018
  38169.     0.79045    3.566(24)      1756.    2.9715    3.6249
  38181.     0.79068    3.408(23)      1852.    2.9723    3.4439
  38192.     0.79092    3.369(23)      1866.    2.9731    3.3223
  38204.     0.79116    3.323(23)      1912.    2.9740    3.3019
  38215.     0.79140    3.434(23)      1828.    2.9748    3.3940
  38226.     0.79163    3.512(24)      1798.    2.9756    3.5202
  38238.     0.79187    3.546(24)      1788.    2.9764    3.5918
  38249.     0.79211    3.551(24)      1784.    2.9772    3.5892
  38261.     0.79235    3.439(23)      1841.    2.9780    3.4943
  38272.     0.79258    3.315(23)      1919.    2.9788    3.3676
  38284.     0.79282    3.315(23)      1904.    2.9797    3.3064
  38295.     0.79306    3.340(23)      1882.    2.9805    3.3281
  38307.     0.79330    3.402(23)      1838.    2.9813    3.3620
  38318.     0.79353    3.363(23)      1897.    2.9821    3.3650
  38330.     0.79377    3.396(23)      1855.    2.9829    3.3794
  38341.     0.79401    3.394(23)      1870.    2.9837    3.4167
  38353.     0.79425    3.460(23)      1844.    2.9845    3.4372
  38364.     0.79449    3.429(23)      1868.    2.9853    3.4259
  38376.     0.79473    3.395(23)      1903.    2.9861    3.4429
  38387.     0.79496    3.570(24)      1788.    2.9869    3.5226
  38399.     0.79520    3.568(24)      1798.    2.9877    3.5558
  38410.     0.79544    3.484(23)      1847.    2.9885    3.4955
  38422.     0.79568    3.421(23)      1901.    2.9893    3.4461
  38433.     0.79592    3.542(24)      1809.    2.9901    3.4838
  38445.     0.79616    3.587(24)      1792.    2.9909    3.5468
  38456.     0.79640    3.577(24)      1795.    2.9917    3.5730
  38468.     0.79664    3.603(24)      1789.    2.9925    3.6036
  38480.     0.79687    3.610(24)      1791.    2.9933    3.5940
  38491.     0.79711    3.479(23)      1852.    2.9941    3.4918
  38503.     0.79735    3.395(23)      1923.    2.9949    3.3692
  38514.     0.79759    3.303(22)      1991.    2.9957    3.3132
  38526.     0.79783    3.332(22)      2001.    2.9965    3.3740
  38537.     0.79807    3.452(23)      1874.    2.9973    3.4773
  38549.     0.79831    3.448(23)      1873.    2.9981    3.4650
  38560.     0.79855    3.300(22)      1998.    2.9989    3.3486
  38572.     0.79879    3.217(22)      2046.    2.9996    3.2340
  38584.     0.79903    3.134(22)      2089.    3.0004    3.1549
  38595.     0.79927    3.106(22)      2116.    3.0012    3.1046
  38607.     0.79951    3.069(22)      2157.    3.0020    3.0750
  38618.     0.79975    3.090(22)      2133.    3.0028    3.0658
  38630.     0.79999    3.120(22)      2125.    3.0036    3.0935
  38641.     0.80023    3.252(22)      2035.    3.0044    3.2021
  38653.     0.80047    3.499(23)      1884.    3.0051    3.4189
  38665.     0.80071    3.717(24)      1759.    3.0059    3.6649
  38676.     0.80095    3.789(24)      1733.    3.0067    3.8146
  38688.     0.80119    3.801(24)      1747.    3.0075    3.8633
  38699.     0.80143    3.752(24)      1769.    3.0082    3.8689
  38711.     0.80167    3.813(24)      1724.    3.0090    3.8566
  38723.     0.80191    3.683(23)      1817.    3.0098    3.7644
  38734.     0.80215    3.560(23)      1867.    3.0106    3.6026
  38746.     0.80239    3.459(23)      1925.    3.0113    3.4384
  38758.     0.80263    3.347(22)      2000.    3.0121    3.3100
  38769.     0.80287    3.256(22)      2071.    3.0129    3.2498
  38781.     0.80312    3.332(22)      2041.    3.0137    3.3133
  38792.     0.80336    3.598(23)      1865.    3.0144    3.5289
  38804.     0.80360    3.816(24)      1763.    3.0152    3.8117
  38816.     0.80384    4.144(25)      1630.    3.0160    4.2143
  38827.     0.80408    4.745(27)      1374.    3.0167    4.7449
  38839.     0.80432    4.744(27)      1386.    3.0175    4.9036
  38851.     0.80456    4.431(26)      1509.    3.0183    4.5828
  38862.     0.80480    4.056(24)      1675.    3.0190    4.2047
  38874.     0.80505    3.904(24)      1736.    3.0198    3.9534
  38886.     0.80529    3.827(24)      1761.    3.0206    3.8021
  38897.     0.80553    3.659(23)      1852.    3.0213    3.6684
  38909.     0.80577    3.561(23)      1910.    3.0221    3.5574
  38921.     0.80601    3.594(23)      1904.    3.0228    3.5745
  38932.     0.80625    3.707(23)      1818.    3.0236    3.7011
  38944.     0.80650    3.698(24)      1805.    3.0244    3.7191
  38956.     0.80674    3.557(23)      1920.    3.0251    3.5808
  38967.     0.80698    3.435(22)      1991.    3.0259    3.4631
  38979.     0.80722    3.514(23)      1943.    3.0266    3.4950
  38991.     0.80746    3.704(23)      1830.    3.0274    3.6562
  39002.     0.80771    3.733(24)      1810.    3.0281    3.7478
  39014.     0.80795    3.598(23)      1902.    3.0289    3.6644
  39026.     0.80819    3.412(22)      2020.    3.0296    3.5028
  39038.     0.80843    3.331(22)      2068.    3.0304    3.3657
  39049.     0.80868    3.266(22)      2123.    3.0311    3.2862
  39061.     0.80892    3.279(22)      2093.    3.0319    3.2694
  39073.     0.80916    3.272(22)      2112.    3.0326    3.2996
  39084.     0.80940    3.322(22)      2073.    3.0334    3.3387
  39096.     0.80965    3.325(22)      2064.    3.0341    3.3594
  39108.     0.80989    3.312(22)      2081.    3.0348    3.3229
  39120.     0.81013    3.227(22)      2143.    3.0356    3.2458
  39131.     0.81038    3.186(21)      2170.    3.0363    3.1788
  39143.     0.81062    3.162(21)      2184.    3.0371    3.1395
  39155.     0.81086    3.150(21)      2202.    3.0378    3.1354
  39167.     0.81111    3.213(21)      2189.    3.0385    3.1778
  39178.     0.81135    3.306(22)      2065.    3.0393    3.2631
  39190.     0.81159    3.381(22)      2039.    3.0400    3.3587
  39202.     0.81184    3.388(22)      2056.    3.0407    3.4140
  39214.     0.81208    3.423(22)      2033.    3.0415    3.4299
  39225.     0.81232    3.460(22)      1992.    3.0422    3.4492
  39237.     0.81257    3.472(22)      1992.    3.0429    3.4566
  39249.     0.81281    3.439(22)      2048.    3.0437    3.4850
  39261.     0.81306    3.539(22)      1988.    3.0444    3.5577
  39272.     0.81330    3.560(23)      1960.    3.0451    3.5914
  39284.     0.81354    3.565(23)      1975.    3.0459    3.5842
  39296.     0.81379    3.513(22)      2000.    3.0466    3.5468
  39308.     0.81403    3.408(22)      2057.    3.0473    3.4471
  39320.     0.81428    3.299(22)      2131.    3.0480    3.3261
  39331.     0.81452    3.210(21)      2215.    3.0488    3.2315
  39343.     0.81476    3.204(21)      2209.    3.0495    3.1685
  39355.     0.81501    3.129(21)      2283.    3.0502    3.1277
  39367.     0.81525    3.088(21)      2313.    3.0509    3.1016
  39379.     0.81550    3.078(21)      2301.    3.0516    3.0850
  39390.     0.81574    3.093(21)      2285.    3.0524    3.0751
  39402.     0.81599    3.095(21)      2292.    3.0531    3.0712
  39414.     0.81623    3.086(21)      2331.    3.0538    3.0772
  39426.     0.81648    3.105(21)      2294.    3.0545    3.1001
  39438.     0.81672    3.151(21)      2271.    3.0552    3.1367
  39450.     0.81697    3.156(21)      2283.    3.0559    3.1753
  39461.     0.81721    3.247(21)      2226.    3.0566    3.2419
  39473.     0.81746    3.421(22)      2119.    3.0574    3.3969
  39485.     0.81770    3.629(23)      1967.    3.0581    3.6023
  39497.     0.81795    3.677(23)      1923.    3.0588    3.6861
  39509.     0.81819    3.592(22)      2010.    3.0595    3.6354
  39521.     0.81844    3.569(22)      2026.    3.0602    3.6040
  39532.     0.81869    3.639(23)      1975.    3.0609    3.6605
  39544.     0.81893    3.672(23)      1961.    3.0616    3.7237
  39556.     0.81918    3.601(22)      2011.    3.0623    3.6794
  39568.     0.81942    3.471(22)      2091.    3.0630    3.5351
  39580.     0.81967    3.385(22)      2147.    3.0637    3.3840
  39592.     0.81991    3.277(21)      2239.    3.0644    3.2766
  39604.     0.82016    3.218(21)      2282.    3.0651    3.2171
  39616.     0.82041    3.277(21)      2240.    3.0658    3.2241
  39627.     0.82065    3.433(22)      2137.    3.0665    3.3520
  39639.     0.82090    3.709(23)      1968.    3.0672    3.6222
  39651.     0.82114    4.000(24)      1796.    3.0679    3.9547
  39663.     0.82139    4.146(24)      1719.    3.0686    4.1578
  39675.     0.82164    4.015(23)      1813.    3.0693    4.0937
  39687.     0.82188    3.874(23)      1908.    3.0700    3.9516
  39699.     0.82213    3.935(23)      1891.    3.0707    3.9331
  39711.     0.82238    4.109(24)      1786.    3.0713    4.0866
  39723.     0.82262    4.345(24)      1669.    3.0720    4.3821
  39735.     0.82287    4.466(25)      1617.    3.0727    4.5681
  39746.     0.82312    4.310(24)      1696.    3.0734    4.4625
  39758.     0.82337    4.174(24)      1773.    3.0741    4.2862
  39770.     0.82361    4.217(24)      1747.    3.0748    4.2650
  39782.     0.82386    4.345(24)      1683.    3.0755    4.3641
  39794.     0.82411    4.352(24)      1673.    3.0761    4.3797
  39806.     0.82435    4.147(23)      1838.    3.0768    4.2127
  39818.     0.82460    4.028(23)      1913.    3.0775    4.0044
  39830.     0.82485    3.875(22)      2017.    3.0782    3.8491
  39842.     0.82510    3.771(22)      2099.    3.0789    3.7288
  39854.     0.82534    3.665(22)      2156.    3.0795    3.6051
  39866.     0.82559    3.582(21)      2195.    3.0802    3.4942
  39878.     0.82584    3.613(21)      2176.    3.0809    3.4856
  39890.     0.82609    3.791(22)      2061.    3.0816    3.6458
  39902.     0.82633    3.939(23)      1970.    3.0822    3.8531
  39914.     0.82658    3.904(23)      1969.    3.0829    3.8863
  39926.     0.82683    3.812(22)      1996.    3.0836    3.7630
  39938.     0.82708    3.646(22)      2079.    3.0842    3.5928
  39950.     0.82733    3.494(22)      2152.    3.0849    3.4470
  39962.     0.82758    3.467(22)      2128.    3.0856    3.3613
  39974.     0.82782    3.422(23)      1881.    3.0862    3.3197
  39986.     0.82807    3.349(24)      1809.    3.0869    3.3035
  39998.     0.82832    3.421(25)      1655.    3.0876    3.3393
  40010.     0.82857    3.393(25)      1616.    3.0882    3.4144
  40022.     0.82882    3.451(25)      1550.    3.0889    3.4483
  40034.     0.82907    3.412(25)      1561.    3.0896    3.4413
  40046.     0.82932    3.424(26)      1536.    3.0902    3.4554
  40058.     0.82956    3.433(26)      1531.    3.0909    3.4825
  40070.     0.82981    3.446(26)      1527.    3.0915    3.4697
  40082.     0.83006    3.426(26)      1522.    3.0922    3.4097
  40094.     0.83031    3.285(25)      1597.    3.0928    3.3374
  40106.     0.83056    3.309(25)      1587.    3.0935    3.3013
  40118.     0.83081    3.329(25)      1583.    3.0942    3.3390
  40130.     0.83106    3.410(25)      1551.    3.0948    3.4125
  40142.     0.83131    3.398(25)      1566.    3.0955    3.4275
  40154.     0.83156    3.378(25)      1565.    3.0961    3.4006
  40166.     0.83181    3.424(25)      1553.    3.0968    3.4258
  40178.     0.83206    3.532(26)      1508.    3.0974    3.5100
  40190.     0.83231    3.618(26)      1483.    3.0981    3.5893
  40202.     0.83256    3.642(26)      1456.    3.0987    3.6075
  40214.     0.83281    3.555(26)      1519.    3.0993    3.5250
  40226.     0.83306    3.361(25)      1612.    3.1000    3.4040
  40238.     0.83331    3.304(25)      1662.    3.1006    3.3088
  40250.     0.83356    3.215(24)      1716.    3.1013    3.2548
  40262.     0.83381    3.245(24)      1710.    3.1019    3.2524
  40275.     0.83406    3.373(25)      1627.    3.1025    3.3109
  40287.     0.83431    3.427(25)      1639.    3.1032    3.4079
  40299.     0.83456    3.538(25)      1577.    3.1038    3.5602
  40311.     0.83481    3.861(26)      1450.    3.1045    3.8632
  40323.     0.83506    4.340(28)      1280.    3.1051    4.2820
  40335.     0.83531    4.668(29)      1189.    3.1057    4.5644
  40347.     0.83556    4.551(29)      1222.    3.1064    4.5355
  40359.     0.83581    4.245(27)      1338.    3.1070    4.3121
  40371.     0.83606    4.165(27)      1376.    3.1076    4.1831
  40383.     0.83631    4.309(28)      1306.    3.1083    4.2791
  40396.     0.83656    4.399(28)      1292.    3.1089    4.4358
  40408.     0.83681    4.264(27)      1359.    3.1095    4.4040
  40420.     0.83706    4.037(26)      1447.    3.1101    4.1489
  40432.     0.83732    3.806(26)      1515.    3.1108    3.8509
  40444.     0.83757    3.594(25)      1617.    3.1114    3.6220
  40456.     0.83782    3.489(24)      1680.    3.1120    3.4740
  40468.     0.83807    3.440(24)      1696.    3.1126    3.4131
  40480.     0.83832    3.493(24)      1686.    3.1133    3.4390
  40493.     0.83857    3.565(24)      1697.    3.1139    3.5432
  40505.     0.83882    3.728(25)      1653.    3.1145    3.6796
  40517.     0.83908    3.690(24)      1697.    3.1151    3.7123
  40529.     0.83933    3.662(24)      1751.    3.1157    3.6256
  40541.     0.83958    3.535(23)      1860.    3.1164    3.5586
  40553.     0.83983    3.634(23)      1855.    3.1170    3.5845
  40566.     0.84008    3.602(23)      1893.    3.1176    3.6123
  40578.     0.84034    3.593(23)      1947.    3.1182    3.5874
  40590.     0.84059    3.682(23)      1939.    3.1188    3.6360
  40602.     0.84084    3.819(23)      1872.    3.1194    3.7749
  40614.     0.84109    3.819(23)      1943.    3.1200    3.8432
  40626.     0.84134    3.813(23)      1971.    3.1206    3.8323
  40639.     0.84160    3.743(22)      2046.    3.1212    3.7746
  40651.     0.84185    3.619(22)      2163.    3.1219    3.6486
  40663.     0.84210    3.521(21)      2219.    3.1225    3.5100
  40675.     0.84235    3.464(21)      2258.    3.1231    3.4160
  40687.     0.84261    3.398(21)      2301.    3.1237    3.3802
  40700.     0.84286    3.369(21)      2339.    3.1243    3.3642
  40712.     0.84311    3.374(21)      2335.    3.1249    3.3277
  40724.     0.84337    3.335(21)      2357.    3.1255    3.3033
  40736.     0.84362    3.418(21)      2302.    3.1261    3.3470
  40748.     0.84387    3.519(21)      2246.    3.1267    3.4712
  40761.     0.84413    3.637(22)      2159.    3.1273    3.6183
  40773.     0.84438    3.692(22)      2123.    3.1279    3.6931
  40785.     0.84463    3.624(21)      2169.    3.1285    3.6444
  40797.     0.84489    3.519(21)      2276.    3.1291    3.5645
  40810.     0.84514    3.532(21)      2227.    3.1297    3.5151
  40822.     0.84539    3.520(21)      2237.    3.1302    3.4743
  40834.     0.84565    3.523(21)      2256.    3.1308    3.4958
  40846.     0.84590    3.680(21)      2189.    3.1314    3.6897
  40859.     0.84615    4.058(23)      1914.    3.1320    3.9893
  40871.     0.84641    4.165(23)      1871.    3.1326    4.1665
  40883.     0.84666    4.185(23)      1882.    3.1332    4.1945
  40895.     0.84692    4.185(23)      1877.    3.1338    4.1520
  40908.     0.84717    4.066(23)      1938.    3.1344    4.0581
  40920.     0.84742    3.946(22)      2010.    3.1349    3.9426
  40932.     0.84768    3.884(22)      2054.    3.1355    3.8621
  40944.     0.84793    3.924(22)      2017.    3.1361    3.8985
  40957.     0.84819    3.994(23)      1974.    3.1367    3.9498
  40969.     0.84844    3.898(22)      2050.    3.1373    3.8817
  40981.     0.84870    3.802(22)      2093.    3.1379    3.7897
  40994.     0.84895    3.737(22)      2126.    3.1384    3.7222
  41006.     0.84921    3.649(21)      2201.    3.1390    3.6434
  41018.     0.84946    3.622(21)      2207.    3.1396    3.6040
  41031.     0.84972    3.611(21)      2190.    3.1402    3.5826
  41043.     0.84997    3.479(21)      2309.    3.1407    3.5046
  41055.     0.85023    3.430(21)      2343.    3.1413    3.4142
  41067.     0.85048    3.378(20)      2395.    3.1419    3.3813
  41080.     0.85074    3.485(21)      2288.    3.1425    3.4145
  41092.     0.85099    3.518(21)      2273.    3.1430    3.4476
  41104.     0.85125    3.445(21)      2316.    3.1436    3.4197
  41117.     0.85150    3.379(20)      2411.    3.1442    3.3814
  41129.     0.85176    3.376(20)      2394.    3.1447    3.3727
  41141.     0.85201    3.389(20)      2404.    3.1453    3.3743
  41154.     0.85227    3.426(20)      2387.    3.1459    3.4145
  41166.     0.85252    3.607(21)      2275.    3.1464    3.5823
  41178.     0.85278    3.929(22)      2056.    3.1470    3.9081
  41191.     0.85304    4.367(24)      1803.    3.1476    4.2760
  41203.     0.85329    4.455(24)      1806.    3.1481    4.4747
  41216.     0.85355    4.430(23)      1830.    3.1487    4.4643
  41228.     0.85380    4.229(23)      1903.    3.1492    4.3084
  41240.     0.85406    3.974(22)      2054.    3.1498    4.0379
  41253.     0.85432    3.735(21)      2186.    3.1504    3.7694
  41265.     0.85457    3.552(21)      2301.    3.1509    3.5763
  41277.     0.85483    3.520(21)      2307.    3.1515    3.4858
  41290.     0.85509    3.550(21)      2299.    3.1520    3.5328
  41302.     0.85534    3.725(22)      2162.    3.1526    3.6593
  41315.     0.85560    3.676(21)      2189.    3.1531    3.6756
  41327.     0.85586    3.576(21)      2257.    3.1537    3.5578
  41339.     0.85611    3.434(21)      2375.    3.1542    3.4353
  41352.     0.85637    3.376(20)      2405.    3.1548    3.3635
  41364.     0.85663    3.331(20)      2430.    3.1553    3.3263
  41377.     0.85688    3.319(20)      2444.    3.1559    3.2983
  41389.     0.85714    3.312(20)      2441.    3.1564    3.2744
  41401.     0.85740    3.244(20)      2499.    3.1570    3.2498
  41414.     0.85766    3.238(20)      2536.    3.1575    3.2312
  41426.     0.85791    3.270(20)      2500.    3.1581    3.2454
  41439.     0.85817    3.329(20)      2434.    3.1586    3.3239
  41451.     0.85843    3.436(21)      2342.    3.1591    3.4288
  41464.     0.85868    3.439(21)      2351.    3.1597    3.4623
  41476.     0.85894    3.394(20)      2401.    3.1602    3.4475
  41488.     0.85920    3.481(21)      2321.    3.1608    3.4841
  41501.     0.85946    3.606(21)      2229.    3.1613    3.5816
  41513.     0.85972    3.638(21)      2209.    3.1618    3.6331
  41526.     0.85997    3.576(21)      2286.    3.1624    3.6387
  41538.     0.86023    3.668(21)      2173.    3.1629    3.6812
  41551.     0.86049    3.664(21)      2173.    3.1634    3.6982
  41563.     0.86075    3.618(21)      2241.    3.1640    3.6413
  41576.     0.86101    3.506(21)      2333.    3.1645    3.5598
  41588.     0.86126    3.453(21)      2376.    3.1650    3.5113
  41601.     0.86152    3.519(21)      2304.    3.1656    3.5116
  41613.     0.86178    3.508(21)      2323.    3.1661    3.5209
  41626.     0.86204    3.541(21)      2288.    3.1666    3.5297
  41638.     0.86230    3.570(21)      2262.    3.1672    3.5505
  41651.     0.86256    3.553(21)      2280.    3.1677    3.5662
  41663.     0.86282    3.517(21)      2305.    3.1682    3.5577
  41676.     0.86308    3.530(21)      2284.    3.1687    3.5176
  41688.     0.86333    3.448(20)      2381.    3.1693    3.4609
  41701.     0.86359    3.421(20)      2414.    3.1698    3.4573
  41713.     0.86385    3.522(21)      2317.    3.1703    3.5287
  41726.     0.86411    3.644(21)      2234.    3.1708    3.6411
  41738.     0.86437    3.821(22)      2148.    3.1713    3.8521
  41751.     0.86463    4.106(23)      1965.    3.1719    4.1486
  41763.     0.86489    4.218(23)      1880.    3.1724    4.2586
  41776.     0.86515    3.967(22)      2059.    3.1729    4.0765
  41788.     0.86541    3.782(21)      2165.    3.1734    3.8583
  41801.     0.86567    3.709(21)      2200.    3.1739    3.7695
  41813.     0.86593    3.677(21)      2213.    3.1744    3.7339
  41826.     0.86619    3.595(21)      2268.    3.1750    3.6364
  41838.     0.86645    3.508(21)      2328.    3.1755    3.5220
  41851.     0.86671    3.458(21)      2343.    3.1760    3.4695
  41863.     0.86697    3.449(21)      2368.    3.1765    3.4846
  41876.     0.86723    3.464(21)      2347.    3.1770    3.4975
  41889.     0.86749    3.450(21)      2368.    3.1775    3.4620
  41901.     0.86775    3.414(20)      2392.    3.1780    3.4228
  41914.     0.86801    3.414(20)      2396.    3.1785    3.4117
  41926.     0.86827    3.416(21)      2375.    3.1790    3.4103
  41939.     0.86853    3.386(20)      2410.    3.1795    3.3948
  41951.     0.86879    3.322(20)      2483.    3.1800    3.3848
  41964.     0.86905    3.400(20)      2407.    3.1806    3.4242
  41977.     0.86931    3.503(21)      2323.    3.1811    3.4946
  41989.     0.86957    3.486(21)      2329.    3.1816    3.5052
  42002.     0.86983    3.402(20)      2391.    3.1821    3.4441
  42014.     0.87010    3.380(20)      2419.    3.1826    3.3892
  42027.     0.87036    3.357(20)      2424.    3.1831    3.3727
  42040.     0.87062    3.369(20)      2430.    3.1836    3.3669
  42052.     0.87088    3.356(20)      2437.    3.1841    3.3487
  42065.     0.87114    3.371(20)      2425.    3.1846    3.3523
  42077.     0.87140    3.423(20)      2384.    3.1850    3.3918
  42090.     0.87166    3.431(20)      2383.    3.1855    3.4127
  42103.     0.87192    3.344(20)      2453.    3.1860    3.3805
  42115.     0.87219    3.307(20)      2477.    3.1865    3.3342
  42128.     0.87245    3.267(20)      2517.    3.1870    3.3097
  42141.     0.87271    3.343(20)      2462.    3.1875    3.3195
  42153.     0.87297    3.381(20)      2430.    3.1880    3.3653
  42166.     0.87323    3.431(20)      2383.    3.1885    3.4175
  42179.     0.87350    3.465(21)      2369.    3.1890    3.4503
  42191.     0.87376    3.485(21)      2345.    3.1895    3.4819
  42204.     0.87402    3.469(21)      2370.    3.1900    3.5038
  42217.     0.87428    3.471(21)      2361.    3.1905    3.4853
  42229.     0.87454    3.482(21)      2343.    3.1909    3.4515
  42242.     0.87481    3.402(20)      2397.    3.1914    3.4338
  42255.     0.87507    3.352(20)      2452.    3.1919    3.4196
  42267.     0.87533    3.377(20)      2434.    3.1924    3.4071
  42280.     0.87559    3.345(20)      2467.    3.1929    3.4020
  42293.     0.87586    3.353(20)      2474.    3.1934    3.4151
  42305.     0.87612    3.398(20)      2431.    3.1938    3.4528
  42318.     0.87638    3.414(20)      2401.    3.1943    3.4664
  42331.     0.87665    3.378(20)      2437.    3.1948    3.4287
  42343.     0.87691    3.361(20)      2436.    3.1953    3.3665
  42356.     0.87717    3.268(20)      2542.    3.1958    3.3151
  42369.     0.87744    3.282(20)      2538.    3.1962    3.2901
  42381.     0.87770    3.344(20)      2474.    3.1967    3.2941
  42394.     0.87796    3.327(20)      2508.    3.1972    3.3358
  42407.     0.87823    3.471(20)      2383.    3.1977    3.4751
  42420.     0.87849    3.690(21)      2222.    3.1981    3.7212
  42432.     0.87875    3.872(22)      2116.    3.1986    3.8845
  42445.     0.87902    3.887(22)      2135.    3.1991    3.9227
  42458.     0.87928    4.017(22)      2062.    3.1995    4.0490
  42471.     0.87954    4.273(23)      1886.    3.2000    4.2380
  42483.     0.87981    4.204(23)      1927.    3.2005    4.2276
  42496.     0.88007    3.970(22)      2086.    3.2010    4.0430
  42509.     0.88034    3.879(22)      2109.    3.2014    3.8785
  42522.     0.88060    3.776(21)      2166.    3.2019    3.7450
  42534.     0.88086    3.629(21)      2279.    3.2024    3.6151
  42547.     0.88113    3.533(21)      2374.    3.2028    3.5292
  42560.     0.88139    3.577(21)      2336.    3.2033    3.5613
  42573.     0.88166    3.710(21)      2215.    3.2038    3.7106
  42585.     0.88192    3.811(22)      2160.    3.2042    3.8275
  42598.     0.88219    3.779(21)      2191.    3.2047    3.8499
  42611.     0.88245    3.768(21)      2218.    3.2051    3.8093
  42624.     0.88272    3.710(21)      2228.    3.2056    3.7186
  42637.     0.88298    3.621(21)      2264.    3.2061    3.6170
  42649.     0.88325    3.506(21)      2363.    3.2065    3.5096
  42662.     0.88351    3.397(20)      2431.    3.2070    3.4136
  42675.     0.88378    3.353(20)      2485.    3.2074    3.3446
  42688.     0.88404    3.255(20)      2582.    3.2079    3.3010
  42700.     0.88431    3.279(20)      2535.    3.2084    3.2829
  42713.     0.88457    3.324(20)      2488.    3.2088    3.3131
  42726.     0.88484    3.418(20)      2429.    3.2093    3.4316
  42739.     0.88510    3.571(21)      2323.    3.2097    3.5960
  42752.     0.88537    3.590(21)      2305.    3.2102    3.6619
  42765.     0.88563    3.593(21)      2305.    3.2106    3.6281
  42777.     0.88590    3.570(21)      2317.    3.2111    3.5740
  42790.     0.88617    3.506(21)      2357.    3.2115    3.5065
  42803.     0.88643    3.453(20)      2425.    3.2120    3.4533
  42816.     0.88670    3.452(20)      2416.    3.2124    3.4670
  42829.     0.88696    3.604(21)      2304.    3.2129    3.5537
  42842.     0.88723    3.635(21)      2300.    3.2133    3.6183
  42854.     0.88750    3.584(21)      2326.    3.2138    3.5915
  42867.     0.88776    3.545(21)      2358.    3.2142    3.5605
  42880.     0.88803    3.594(21)      2336.    3.2147    3.6017
  42893.     0.88829    3.680(21)      2257.    3.2151    3.6754
  42906.     0.88856    3.679(21)      2255.    3.2156    3.6997
  42919.     0.88883    3.681(21)      2254.    3.2160    3.6812
  42932.     0.88909    3.621(21)      2309.    3.2164    3.6853
  42945.     0.88936    3.661(21)      2304.    3.2169    3.7525
  42957.     0.88963    3.922(21)      2176.    3.2173    3.9736
  42970.     0.88990    4.478(23)      1870.    3.2178    4.4660
  42983.     0.89016    5.062(25)      1606.    3.2182    4.9653
  42996.     0.89043    5.004(25)      1649.    3.2186    5.0071
  43009.     0.89070    4.643(24)      1801.    3.2191    4.7506
  43022.     0.89096    4.476(23)      1835.    3.2195    4.5050
  43035.     0.89123    4.189(22)      1981.    3.2200    4.2391
  43048.     0.89150    3.877(22)      2163.    3.2204    3.9482
  43061.     0.89177    3.703(21)      2245.    3.2208    3.7272
  43074.     0.89203    3.623(21)      2297.    3.2213    3.6018
  43086.     0.89230    3.527(21)      2373.    3.2217    3.5242
  43099.     0.89257    3.454(20)      2432.    3.2221    3.4478
  43112.     0.89284    3.375(20)      2491.    3.2226    3.3789
  43125.     0.89310    3.319(20)      2531.    3.2230    3.3316
  43138.     0.89337    3.336(20)      2504.    3.2234    3.3101
  43151.     0.89364    3.358(20)      2493.    3.2239    3.3354
  43164.     0.89391    3.437(20)      2440.    3.2243    3.4325
  43177.     0.89418    3.539(21)      2319.    3.2247    3.5408
  43190.     0.89445    3.572(21)      2312.    3.2252    3.5697
  43203.     0.89471    3.550(21)      2333.    3.2256    3.5447
  43216.     0.89498    3.488(20)      2401.    3.2260    3.5162
  43229.     0.89525    3.534(20)      2385.    3.2265    3.5317
  43242.     0.89552    3.613(21)      2309.    3.2269    3.6091
  43255.     0.89579    3.726(21)      2219.    3.2273    3.7166
  43268.     0.89606    3.811(21)      2199.    3.2277    3.8404
  43281.     0.89633    3.943(22)      2099.    3.2282    3.9782
  43294.     0.89659    4.020(22)      2067.    3.2286    4.0588
  43307.     0.89686    3.939(22)      2092.    3.2290    3.9803
  43320.     0.89713    3.767(21)      2208.    3.2294    3.8008
  43333.     0.89740    3.673(21)      2281.    3.2299    3.6709
  43346.     0.89767    3.687(21)      2277.    3.2303    3.6640
  43359.     0.89794    3.792(21)      2207.    3.2307    3.7630
  43372.     0.89821    3.871(22)      2144.    3.2311    3.8238
  43385.     0.89848    3.726(21)      2252.    3.2315    3.7348
  43398.     0.89875    3.598(21)      2313.    3.2320    3.5850
  43411.     0.89902    3.426(20)      2453.    3.2324    3.4658
  43424.     0.89929    3.395(20)      2463.    3.2328    3.3868
  43437.     0.89956    3.370(20)      2490.    3.2332    3.3375
  43450.     0.89983    3.312(20)      2522.    3.2336    3.3155
  43463.     0.90010    3.349(20)      2526.    3.2341    3.3405
  43476.     0.90037    3.488(20)      2399.    3.2345    3.4496
  43489.     0.90064    3.662(21)      2261.    3.2349    3.6080
  43502.     0.90091    3.718(21)      2245.    3.2353    3.6751
  43515.     0.90118    3.651(21)      2289.    3.2357    3.6245
  43528.     0.90145    3.563(21)      2351.    3.2361    3.5496
  43541.     0.90172    3.507(20)      2404.    3.2365    3.4883
  43554.     0.90199    3.456(20)      2436.    3.2370    3.4496
  43567.     0.90226    3.473(20)      2414.    3.2374    3.4548
  43580.     0.90253    3.521(20)      2387.    3.2378    3.5243
  43593.     0.90280    3.660(21)      2297.    3.2382    3.6635
  43607.     0.90307    3.792(21)      2200.    3.2386    3.8068
  43620.     0.90334    3.833(21)      2169.    3.2390    3.8143
  43633.     0.90362    3.707(21)      2263.    3.2394    3.7185
  43646.     0.90389    3.643(21)      2314.    3.2398    3.6411
  43659.     0.90416    3.587(21)      2329.    3.2402    3.5796
  43672.     0.90443    3.480(20)      2424.    3.2406    3.4999
  43685.     0.90470    3.417(20)      2459.    3.2411    3.4206
  43698.     0.90497    3.360(20)      2512.    3.2415    3.3632
  43711.     0.90524    3.315(20)      2560.    3.2419    3.3275
  43724.     0.90552    3.325(20)      2527.    3.2423    3.3079
  43738.     0.90579    3.323(20)      2502.    3.2427    3.3008
  43751.     0.90606    3.291(20)      2576.    3.2431    3.3086
  43764.     0.90633    3.320(20)      2535.    3.2435    3.3233
  43777.     0.90660    3.351(20)      2524.    3.2439    3.3305
  43790.     0.90687    3.369(20)      2541.    3.2443    3.3654
  43803.     0.90715    3.517(20)      2408.    3.2447    3.4997
  43816.     0.90742    3.716(21)      2249.    3.2451    3.6996
  43829.     0.90769    3.848(21)      2165.    3.2455    3.8177
  43843.     0.90796    3.837(21)      2201.    3.2459    3.8510
  43856.     0.90824    3.843(21)      2190.    3.2463    3.8767
  43869.     0.90851    3.791(21)      2219.    3.2467    3.8652
  43882.     0.90878    3.781(21)      2238.    3.2471    3.8247
  43895.     0.90905    3.857(21)      2205.    3.2475    3.8910
  43908.     0.90933    4.038(22)      2071.    3.2479    4.0510
  43922.     0.90960    4.095(22)      2063.    3.2483    4.1273
  43935.     0.90987    4.046(22)      2080.    3.2487    4.1067
  43948.     0.91015    3.973(22)      2133.    3.2491    4.0399
  43961.     0.91042    3.972(22)      2120.    3.2495    3.9756
  43974.     0.91069    3.944(22)      2128.    3.2499    3.9279
  43988.     0.91097    3.820(21)      2208.    3.2503    3.8338
  44001.     0.91124    3.718(21)      2268.    3.2507    3.7244
  44014.     0.91151    3.607(21)      2347.    3.2511    3.6256
  44027.     0.91179    3.525(20)      2405.    3.2515    3.5329
  44040.     0.91206    3.442(20)      2492.    3.2519    3.4683
  44054.     0.91233    3.453(20)      2452.    3.2522    3.4510
  44067.     0.91261    3.540(20)      2391.    3.2526    3.5070
  44080.     0.91288    3.691(21)      2299.    3.2530    3.6535
  44093.     0.91315    3.907(22)      2143.    3.2534    3.8196
  44106.     0.91343    3.878(21)      2184.    3.2538    3.8410
  44120.     0.91370    3.756(21)      2258.    3.2542    3.7306
  44133.     0.91398    3.671(21)      2332.    3.2546    3.6555
  44146.     0.91425    3.750(21)      2287.    3.2550    3.7255
  44159.     0.91453    3.878(21)      2166.    3.2554    3.8688
  44173.     0.91480    3.836(21)      2201.    3.2558    3.8658
  44186.     0.91507    3.698(21)      2298.    3.2562    3.7201
  44199.     0.91535    3.579(21)      2363.    3.2565    3.5869
  44212.     0.91562    3.530(20)      2417.    3.2569    3.5253
  44226.     0.91590    3.537(20)      2381.    3.2573    3.5125
  44239.     0.91617    3.481(20)      2430.    3.2577    3.4864
  44252.     0.91645    3.414(20)      2499.    3.2581    3.4296
  44265.     0.91672    3.402(20)      2515.    3.2585    3.3766
  44279.     0.91700    3.373(20)      2554.    3.2589    3.3507
  44292.     0.91727    3.452(20)      2504.    3.2592    3.3899
  44305.     0.91755    3.622(20)      2385.    3.2596    3.6029
  44319.     0.91782    4.026(22)      2117.    3.2600    4.0245
  44332.     0.91810    4.430(23)      1895.    3.2604    4.3700
  44345.     0.91837    4.417(23)      1931.    3.2608    4.4383
  44359.     0.91865    4.341(23)      1962.    3.2612    4.3194
  44372.     0.91893    4.108(22)      2075.    3.2616    4.1027
  44385.     0.91920    3.903(21)      2204.    3.2619    3.9002
  44398.     0.91948    3.843(21)      2244.    3.2623    3.8403
  44412.     0.91975    3.991(22)      2161.    3.2627    3.9800
  44425.     0.92003    4.164(22)      2040.    3.2631    4.1314
  44438.     0.92031    4.067(22)      2080.    3.2635    4.0650
  44452.     0.92058    3.887(21)      2202.    3.2638    3.8688
  44465.     0.92086    3.783(21)      2301.    3.2642    3.7480
  44478.     0.92113    3.892(21)      2234.    3.2646    3.8684
  44492.     0.92141    4.297(22)      1980.    3.2650    4.2207
  44505.     0.92169    4.471(23)      1882.    3.2654    4.4040
  44518.     0.92196    4.191(22)      2045.    3.2657    4.2121
  44532.     0.92224    3.911(21)      2199.    3.2661    3.9145
  44545.     0.92252    3.701(21)      2332.    3.2665    3.6897
  44559.     0.92279    3.513(20)      2472.    3.2669    3.5424
  44572.     0.92307    3.433(20)      2507.    3.2673    3.4477
  44585.     0.92335    3.417(20)      2504.    3.2676    3.3873
  44599.     0.92362    3.399(20)      2531.    3.2680    3.3500
  44612.     0.92390    3.346(20)      2573.    3.2684    3.3315
  44625.     0.92418    3.381(20)      2564.    3.2688    3.3439
  44639.     0.92446    3.487(20)      2493.    3.2691    3.4383
  44652.     0.92473    3.699(21)      2355.    3.2695    3.6702
  44666.     0.92501    3.978(22)      2155.    3.2699    3.9431
  44679.     0.92529    4.108(22)      2075.    3.2703    4.0505
  44692.     0.92557    3.998(21)      2167.    3.2706    3.9822
  44706.     0.92584    3.848(21)      2246.    3.2710    3.8538
  44719.     0.92612    3.724(21)      2325.    3.2714    3.7287
  44733.     0.92640    3.661(21)      2367.    3.2718    3.6516
  44746.     0.92668    3.735(21)      2327.    3.2721    3.6886
  44759.     0.92696    3.883(21)      2207.    3.2725    3.8395
  44773.     0.92723    3.889(21)      2208.    3.2729    3.9358
  44786.     0.92751    3.859(21)      2253.    3.2733    3.9000
  44800.     0.92779    3.917(21)      2215.    3.2736    3.9056
  44813.     0.92807    4.081(22)      2103.    3.2740    4.0419
  44827.     0.92835    4.169(22)      2049.    3.2744    4.1216
  44840.     0.92863    4.075(22)      2124.    3.2747    4.0685
  44854.     0.92890    4.058(21)      2165.    3.2751    4.0855
  44867.     0.92918    4.255(22)      2046.    3.2755    4.2752
  44880.     0.92946    4.502(23)      1904.    3.2759    4.5087
  44894.     0.92974    4.449(23)      1929.    3.2762    4.5422
  44907.     0.93002    4.269(22)      2015.    3.2766    4.3620
  44921.     0.93030    4.075(22)      2097.    3.2770    4.1279
  44934.     0.93058    3.889(21)      2235.    3.2773    3.9088
  44948.     0.93086    3.845(21)      2258.    3.2777    3.7802
  44961.     0.93114    4.015(21)      2196.    3.2781    3.9349
  44975.     0.93142    4.677(23)      1883.    3.2785    4.6495
  44988.     0.93170    5.738(26)      1456.    3.2788    5.6120
  45002.     0.93197    5.850(26)      1447.    3.2792    5.8470
  45015.     0.93225    5.321(25)      1602.    3.2796    5.3137
  45029.     0.93253    4.680(23)      1854.    3.2799    4.6984
  45042.     0.93281    4.266(22)      2048.    3.2803    4.2531
  45056.     0.93309    3.982(21)      2197.    3.2807    3.9548
  45069.     0.93337    3.756(21)      2329.    3.2810    3.7669
  45083.     0.93365    3.713(21)      2368.    3.2814    3.6613
  45096.     0.93393    3.733(21)      2364.    3.2818    3.6984
  45110.     0.93421    4.045(21)      2170.    3.2821    4.0220
  45123.     0.93449    4.506(23)      1877.    3.2825    4.4779
  45137.     0.93477    4.502(23)      1895.    3.2829    4.5596
  45151.     0.93506    4.196(22)      2063.    3.2832    4.2682
  45164.     0.93534    3.937(21)      2205.    3.2836    3.9731
  45178.     0.93562    3.889(21)      2235.    3.2840    3.8342
  45191.     0.93590    3.911(21)      2210.    3.2843    3.8597
  45205.     0.93618    3.955(21)      2202.    3.2847    3.9683
  45218.     0.93646    4.072(22)      2118.    3.2851    4.0572
  45232.     0.93674    4.055(22)      2132.    3.2854    4.0539
  45245.     0.93702    3.892(21)      2235.    3.2858    3.9230
  45259.     0.93730    3.737(21)      2324.    3.2862    3.7435
  45273.     0.93758    3.619(20)      2408.    3.2865    3.6126
  45286.     0.93786    3.579(20)      2441.    3.2869    3.5638
  45300.     0.93815    3.620(20)      2397.    3.2872    3.5732
  45313.     0.93843    3.658(20)      2409.    3.2876    3.6208
  45327.     0.93871    3.797(21)      2267.    3.2880    3.7367
  45341.     0.93899    3.867(21)      2218.    3.2883    3.8242
  45354.     0.93927    3.788(21)      2279.    3.2887    3.7583
  45368.     0.93955    3.598(20)      2448.    3.2891    3.6281
  45381.     0.93984    3.544(20)      2483.    3.2894    3.5491
  45395.     0.94012    3.538(20)      2472.    3.2898    3.5538
  45409.     0.94040    3.588(20)      2428.    3.2902    3.5973
  45422.     0.94068    3.593(20)      2412.    3.2905    3.5887
  45436.     0.94097    3.509(20)      2487.    3.2909    3.5216
  45449.     0.94125    3.450(20)      2547.    3.2912    3.4563
  45463.     0.94153    3.420(20)      2547.    3.2916    3.4281
  45477.     0.94181    3.424(20)      2555.    3.2920    3.4289
  45490.     0.94209    3.418(20)      2551.    3.2923    3.4212
  45504.     0.94238    3.373(20)      2604.    3.2927    3.3967
  45518.     0.94266    3.396(20)      2586.    3.2931    3.3834
  45531.     0.94294    3.401(20)      2619.    3.2934    3.4156
  45545.     0.94323    3.570(20)      2458.    3.2938    3.5277
  45559.     0.94351    3.787(21)      2317.    3.2941    3.7145
  45572.     0.94379    4.052(21)      2185.    3.2945    4.0180
  45586.     0.94408    4.472(23)      1932.    3.2949    4.4309
  45600.     0.94436    4.730(23)      1811.    3.2952    4.6797
  45613.     0.94464    4.622(23)      1881.    3.2956    4.6312
  45627.     0.94493    4.459(23)      1966.    3.2960    4.4744
  45641.     0.94521    4.364(22)      2016.    3.2963    4.3888
  45654.     0.94549    4.404(23)      1969.    3.2967    4.3839
  45668.     0.94578    4.346(22)      2010.    3.2970    4.3540
  45682.     0.94606    4.399(22)      1993.    3.2974    4.4230
  45696.     0.94634    4.690(23)      1827.    3.2978    4.6698
  45709.     0.94663    4.797(24)      1771.    3.2981    4.7776
  45723.     0.94691    4.529(23)      1908.    3.2985    4.5668
  45737.     0.94720    4.252(22)      2039.    3.2988    4.2781
  45750.     0.94748    4.138(22)      2095.    3.2992    4.1222
  45764.     0.94776    4.002(21)      2171.    3.2996    4.0168
  45778.     0.94805    3.842(21)      2260.    3.2999    3.8494
  45792.     0.94833    3.713(21)      2332.    3.3003    3.6800
  45805.     0.94862    3.576(20)      2440.    3.3006    3.5739
  45819.     0.94890    3.547(20)      2461.    3.3010    3.5446
  45833.     0.94919    3.569(20)      2437.    3.3014    3.5635
  45847.     0.94947    3.610(20)      2405.    3.3017    3.5708
  45860.     0.94976    3.516(20)      2487.    3.3021    3.5307
  45874.     0.95004    3.455(20)      2530.    3.3024    3.4677
  45888.     0.95033    3.448(20)      2518.    3.3028    3.4157
  45902.     0.95061    3.405(20)      2588.    3.3032    3.3845
  45915.     0.95090    3.416(20)      2539.    3.3035    3.3840
  45929.     0.95118    3.445(20)      2523.    3.3039    3.4322
  45943.     0.95147    3.557(20)      2426.    3.3042    3.5164
  45957.     0.95175    3.603(20)      2387.    3.3046    3.6045
  45970.     0.95204    3.678(21)      2337.    3.3050    3.6690
  45984.     0.95233    3.657(21)      2357.    3.3053    3.6690
  45998.     0.95261    3.633(20)      2382.    3.3057    3.6397
  46012.     0.95290    3.644(21)      2370.    3.3060    3.6583
  46026.     0.95318    3.750(21)      2280.    3.3064    3.7333
  46039.     0.95347    3.818(21)      2232.    3.3068    3.7689
  46053.     0.95375    3.747(21)      2289.    3.3071    3.7120
  46067.     0.95404    3.673(21)      2353.    3.3075    3.6580
  46081.     0.95433    3.708(21)      2325.    3.3078    3.6391
  46095.     0.95461    3.617(20)      2401.    3.3082    3.6196
  46109.     0.95490    3.623(20)      2392.    3.3086    3.6141
  46122.     0.95519    3.633(21)      2370.    3.3089    3.6098
  46136.     0.95547    3.635(20)      2381.    3.3093    3.6067
  46150.     0.95576    3.725(21)      2329.    3.3096    3.7035
  46164.     0.95605    3.910(21)      2205.    3.3100    3.9310
  46178.     0.95633    4.111(22)      2058.    3.3104    4.1069
  46192.     0.95662    4.060(22)      2074.    3.3107    4.0452
  46205.     0.95691    3.857(21)      2223.    3.3111    3.8431
  46219.     0.95719    3.674(21)      2352.    3.3115    3.6653
  46233.     0.95748    3.558(20)      2419.    3.3118    3.5558
  46247.     0.95777    3.534(20)      2423.    3.3122    3.5133
  46261.     0.95806    3.527(20)      2417.    3.3125    3.5179
  46275.     0.95834    3.552(20)      2386.    3.3129    3.5217
  46289.     0.95863    3.530(20)      2436.    3.3133    3.5347
  46303.     0.95892    3.627(20)      2380.    3.3136    3.6392
  46317.     0.95921    3.857(21)      2219.    3.3140    3.8218
  46330.     0.95949    4.046(22)      2115.    3.3143    4.0019
  46344.     0.95978    4.250(22)      2000.    3.3147    4.2309
  46358.     0.96007    4.430(23)      1892.    3.3151    4.4141
  46372.     0.96036    4.304(22)      1976.    3.3154    4.3444
  46386.     0.96065    4.133(22)      2070.    3.3158    4.1512
  46400.     0.96094    4.105(22)      2080.    3.3161    4.0643
  46414.     0.96122    4.179(22)      2034.    3.3165    4.0751
  46428.     0.96151    4.211(22)      2043.    3.3169    4.1528
  46442.     0.96180    4.604(23)      1874.    3.3172    4.5655
  46456.     0.96209    5.377(25)      1550.    3.3176    5.3509
  46470.     0.96238    5.978(27)      1385.    3.3180    5.9792
  46484.     0.96267    6.201(28)      1315.    3.3183    6.1971
  46497.     0.96296    5.967(27)      1367.    3.3187    5.9938
  46511.     0.96324    5.407(25)      1548.    3.3190    5.4473
  46525.     0.96353    4.805(24)      1755.    3.3194    4.8445
  46539.     0.96382    4.390(23)      1954.    3.3198    4.3869
  46553.     0.96411    4.171(22)      2061.    3.3201    4.1463
  46567.     0.96440    4.142(22)      2073.    3.3205    4.1054
  46581.     0.96469    4.245(22)      1987.    3.3209    4.1746
  46595.     0.96498    4.192(22)      1998.    3.3212    4.1666
  46609.     0.96527    3.979(22)      2133.    3.3216    3.9909
  46623.     0.96556    3.778(21)      2262.    3.3219    3.7809
  46637.     0.96585    3.654(21)      2354.    3.3223    3.6369
  46651.     0.96614    3.639(21)      2355.    3.3227    3.5955
  46665.     0.96643    3.709(21)      2284.    3.3230    3.6831
  46679.     0.96672    3.832(21)      2191.    3.3234    3.7993
  46693.     0.96701    3.773(21)      2259.    3.3238    3.7950
  46707.     0.96730    3.741(21)      2274.    3.3241    3.7403
  46721.     0.96759    3.758(21)      2255.    3.3245    3.7163
  46735.     0.96788    3.690(21)      2311.    3.3249    3.6633
  46749.     0.96817    3.585(20)      2381.    3.3252    3.5715
  46763.     0.96846    3.490(20)      2478.    3.3256    3.4899
  46777.     0.96875    3.447(20)      2501.    3.3260    3.4345
  46791.     0.96904    3.413(20)      2517.    3.3263    3.3995
  46805.     0.96933    3.390(20)      2550.    3.3267    3.3782
  46819.     0.96962    3.355(20)      2567.    3.3270    3.3670
  46833.     0.96991    3.403(20)      2504.    3.3274    3.3680
  46847.     0.97020    3.398(20)      2563.    3.3278    3.4017
  46862.     0.97050    3.530(20)      2473.    3.3281    3.5252
  46876.     0.97079    3.820(21)      2232.    3.3285    3.7703
  46890.     0.97108    4.051(22)      2080.    3.3289    3.9966
  46904.     0.97137    4.037(22)      2107.    3.3292    4.0082
  46918.     0.97166    3.885(21)      2208.    3.3296    3.8821
  46932.     0.97195    3.766(21)      2302.    3.3300    3.7406
  46946.     0.97224    3.615(20)      2411.    3.3303    3.6257
  46960.     0.97254    3.566(20)      2433.    3.3307    3.5771
  46974.     0.97283    3.623(20)      2395.    3.3311    3.6207
  46988.     0.97312    3.685(21)      2333.    3.3314    3.6928
  47002.     0.97341    3.670(21)      2355.    3.3318    3.7032
  47016.     0.97370    3.714(21)      2356.    3.3322    3.7249
  47030.     0.97400    3.865(21)      2218.    3.3326    3.8280
  47045.     0.97429    3.913(21)      2210.    3.3329    3.8881
  47059.     0.97458    3.896(21)      2215.    3.3333    3.8865
  47073.     0.97487    3.919(21)      2201.    3.3337    3.9453
  47087.     0.97517    3.971(22)      2149.    3.3340    3.9834
  47101.     0.97546    3.855(21)      2234.    3.3344    3.8831
  47115.     0.97575    3.712(21)      2342.    3.3348    3.7220
  47129.     0.97604    3.577(20)      2422.    3.3351    3.5908
  47143.     0.97634    3.529(20)      2463.    3.3355    3.5041
  47158.     0.97663    3.484(20)      2501.    3.3359    3.4517
  47172.     0.97692    3.434(20)      2542.    3.3363    3.4226
  47186.     0.97722    3.400(20)      2557.    3.3366    3.4060
  47200.     0.97751    3.417(20)      2542.    3.3370    3.4003
  47214.     0.97780    3.412(20)      2586.    3.3374    3.4297
  47228.     0.97810    3.546(20)      2472.    3.3377    3.5348
  47243.     0.97839    3.758(21)      2311.    3.3381    3.6976
  47257.     0.97868    3.869(21)      2235.    3.3385    3.7942
  47271.     0.97898    3.828(21)      2281.    3.3389    3.8104
  47285.     0.97927    3.831(21)      2273.    3.3392    3.8556
  47299.     0.97956    3.881(21)      2244.    3.3396    3.9111
  47313.     0.97986    3.938(21)      2225.    3.3400    3.9253
  47328.     0.98015    3.928(21)      2215.    3.3404    3.9167
  47342.     0.98045    3.914(21)      2237.    3.3407    3.8766
  47356.     0.98074    3.862(21)      2265.    3.3411    3.8258
  47370.     0.98103    3.886(21)      2246.    3.3415    3.8391
  47384.     0.98133    3.965(21)      2208.    3.3419    3.9301
  47399.     0.98162    4.139(22)      2097.    3.3422    4.0672
  47413.     0.98192    4.240(22)      2051.    3.3426    4.1836
  47427.     0.98221    4.446(22)      1985.    3.3430    4.3956
  47441.     0.98251    4.823(24)      1779.    3.3434    4.7693
  47456.     0.98280    4.968(24)      1709.    3.3437    4.8880
  47470.     0.98310    4.656(23)      1870.    3.3441    4.6111
  47484.     0.98339    4.319(22)      2032.    3.3445    4.2991
  47498.     0.98369    4.189(22)      2083.    3.3449    4.1837
  47513.     0.98398    4.159(22)      2079.    3.3452    4.1611
  47527.     0.98428    4.042(22)      2136.    3.3456    4.0486
  47541.     0.98457    3.838(21)      2284.    3.3460    3.8631
  47555.     0.98487    3.674(21)      2368.    3.3464    3.6948
  47570.     0.98516    3.538(20)      2481.    3.3468    3.5763
  47584.     0.98546    3.494(20)      2519.    3.3471    3.5009
  47598.     0.98575    3.438(20)      2558.    3.3475    3.4550
  47612.     0.98605    3.437(20)      2555.    3.3479    3.4342
  47627.     0.98635    3.441(20)      2568.    3.3483    3.4608
  47641.     0.98664    3.592(20)      2433.    3.3487    3.5883
  47655.     0.98694    3.790(21)      2296.    3.3490    3.8048
  47670.     0.98723    4.017(21)      2170.    3.3494    3.9995
  47684.     0.98753    4.235(22)      2079.    3.3498    4.2214
  47698.     0.98783    4.621(23)      1877.    3.3502    4.5398
  47713.     0.98812    4.723(23)      1837.    3.3506    4.6826
  47727.     0.98842    4.560(23)      1910.    3.3510    4.5793
  47741.     0.98872    4.393(22)      1978.    3.3513    4.4042
  47755.     0.98901    4.093(22)      2125.    3.3517    4.1645
  47770.     0.98931    3.874(21)      2244.    3.3521    3.9197
  47784.     0.98961    3.724(21)      2357.    3.3525    3.7453
  47798.     0.98990    3.628(20)      2420.    3.3529    3.6482
  47813.     0.99020    3.608(20)      2429.    3.3533    3.6139
  47827.     0.99050    3.648(20)      2407.    3.3536    3.6492
  47842.     0.99080    3.801(21)      2338.    3.3540    3.8499
  47856.     0.99109    4.255(22)      2048.    3.3544    4.2509
  47870.     0.99139    4.679(23)      1816.    3.3548    4.5890
  47885.     0.99169    4.689(23)      1866.    3.3552    4.6762
  47899.     0.99198    4.727(23)      1827.    3.3556    4.7193
  47913.     0.99228    4.735(24)      1811.    3.3560    4.6799
  47928.     0.99258    4.409(23)      1967.    3.3564    4.4238
  47942.     0.99288    4.159(22)      2091.    3.3567    4.1427
  47956.     0.99318    4.006(21)      2186.    3.3571    3.9927
  47971.     0.99347    3.941(21)      2220.    3.3575    3.9694
  47985.     0.99377    3.963(21)      2175.    3.3579    3.9686
  48000.     0.99407    3.896(21)      2201.    3.3583    3.8947
  48014.     0.99437    3.776(21)      2302.    3.3587    3.7955
  48028.     0.99467    3.727(21)      2313.    3.3591    3.7205
  48043.     0.99497    3.686(21)      2354.    3.3595    3.6967
  48057.     0.99526    3.779(21)      2308.    3.3599    3.7763
  48072.     0.99556    3.850(21)      2240.    3.3603    3.8652
  48086.     0.99586    3.775(21)      2290.    3.3607    3.8153
  48101.     0.99616    3.658(21)      2364.    3.3610    3.6848
  48115.     0.99646    3.561(20)      2437.    3.3614    3.5745
  48129.     0.99676    3.506(20)      2486.    3.3618    3.5077
  48144.     0.99706    3.503(20)      2481.    3.3622    3.5010
  48158.     0.99736    3.579(20)      2420.    3.3626    3.6044
  48173.     0.99766    3.805(21)      2264.    3.3630    3.7844
  48187.     0.99795    3.871(21)      2223.    3.3634    3.8459
  48202.     0.99825    3.725(21)      2325.    3.3638    3.7465
  48216.     0.99855    3.630(20)      2386.    3.3642    3.6202
  48231.     0.99885    3.530(20)      2438.    3.3646    3.5295
  48245.     0.99915    3.477(20)      2510.    3.3650    3.4713
  48259.     0.99945    3.440(20)      2540.    3.3654    3.4330
  48274.     0.99975    3.435(20)      2525.    3.3658    3.4109
  48288.     1.00005    3.393(20)      2552.    3.3662    3.4036
  48303.     1.00035    3.394(20)      2566.    3.3666    3.4205
  48317.     1.00065    3.460(20)      2496.    3.3670    3.4619
  48332.     1.00095    3.508(20)      2475.    3.3674    3.4948
  48346.     1.00125    3.524(20)      2464.    3.3678    3.5055
  48361.     1.00155    3.554(20)      2428.    3.3682    3.5259
  48375.     1.00185    3.605(20)      2432.    3.3686    3.5922
  48390.     1.00216    3.773(21)      2310.    3.3690    3.7457
  48404.     1.00246    3.949(21)      2177.    3.3694    3.9207
  48419.     1.00276    3.961(22)      2153.    3.3698    3.9389
  48433.     1.00306    3.801(21)      2273.    3.3702    3.8063
  48448.     1.00336    3.632(20)      2383.    3.3706    3.6651
  48463.     1.00366    3.546(20)      2464.    3.3710    3.5760
  48477.     1.00396    3.557(20)      2441.    3.3714    3.5617
  48492.     1.00426    3.602(20)      2412.    3.3718    3.6296
  48506.     1.00456    3.674(21)      2337.    3.3722    3.6922
  48521.     1.00486    3.659(21)      2369.    3.3727    3.6809
  48535.     1.00517    3.675(21)      2347.    3.3731    3.6868
  48550.     1.00547    3.794(21)      2274.    3.3735    3.7750
  48564.     1.00577    3.824(21)      2240.    3.3739    3.8362
  48579.     1.00607    3.774(21)      2278.    3.3743    3.7859
  48594.     1.00637    3.613(20)      2417.    3.3747    3.6878
  48608.     1.00668    3.562(20)      2436.    3.3751    3.5955
  48623.     1.00698    3.540(20)      2428.    3.3755    3.5245
  48637.     1.00728    3.452(20)      2508.    3.3759    3.4781
  48652.     1.00758    3.443(20)      2510.    3.3763    3.4591
  48667.     1.00788    3.457(20)      2498.    3.3767    3.4661
  48681.     1.00819    3.513(20)      2469.    3.3772    3.4782
  48696.     1.00849    3.501(20)      2497.    3.3776    3.4884
  48710.     1.00879    3.517(20)      2478.    3.3780    3.5296
  48725.     1.00909    3.561(20)      2453.    3.3784    3.5941
  48740.     1.00940    3.644(20)      2388.    3.3788    3.6275
  48754.     1.00970    3.688(21)      2375.    3.3792    3.6706
  48769.     1.01000    3.842(21)      2283.    3.3796    3.8826
  48783.     1.01031    4.180(22)      2059.    3.3801    4.2185
  48798.     1.01061    4.246(22)      2018.    3.3805    4.3112
  48813.     1.01091    4.040(22)      2147.    3.3809    4.1086
  48827.     1.01122    3.845(21)      2254.    3.3813    3.8691
  48842.     1.01152    3.695(21)      2339.    3.3817    3.7052
  48857.     1.01182    3.611(20)      2403.    3.3821    3.6262
  48871.     1.01213    3.586(20)      2439.    3.3826    3.6393
  48886.     1.01243    3.689(21)      2356.    3.3830    3.7082
  48901.     1.01273    3.757(21)      2305.    3.3834    3.7474
  48915.     1.01304    3.775(21)      2320.    3.3838    3.7602
  48930.     1.01334    4.043(21)      2174.    3.3843    3.9378
  48945.     1.01365    4.542(23)      1927.    3.3847    4.4990
  48959.     1.01395    5.346(25)      1576.    3.3851    5.2420
  48974.     1.01425    5.528(26)      1519.    3.3855    5.4706
  48989.     1.01456    5.112(24)      1688.    3.3859    5.1078
  49003.     1.01486    4.758(23)      1835.    3.3864    4.7777
  49018.     1.01517    4.647(23)      1849.    3.3868    4.7117
  49033.     1.01547    4.644(23)      1849.    3.3872    4.6954
  49048.     1.01578    4.531(23)      1901.    3.3876    4.5828
  49062.     1.01608    4.325(23)      1970.    3.3881    4.3610
  49077.     1.01639    4.031(22)      2150.    3.3885    4.0919
  49092.     1.01669    3.835(21)      2249.    3.3889    3.8585
  49106.     1.01700    3.674(21)      2360.    3.3894    3.6923
  49121.     1.01730    3.551(20)      2443.    3.3898    3.5840
  49136.     1.01761    3.504(20)      2468.    3.3902    3.5156
  49151.     1.01791    3.479(20)      2480.    3.3906    3.4763
  49165.     1.01822    3.436(20)      2500.    3.3911    3.4676
  49180.     1.01852    3.460(20)      2482.    3.3915    3.4900
  49195.     1.01883    3.493(20)      2468.    3.3919    3.5082
  49210.     1.01913    3.468(20)      2479.    3.3924    3.4931
  49224.     1.01944    3.471(20)      2486.    3.3928    3.4687
  49239.     1.01975    3.493(20)      2459.    3.3932    3.4753
  49254.     1.02005    3.622(21)      2349.    3.3937    3.5629
  49269.     1.02036    3.742(21)      2277.    3.3941    3.7208
  49283.     1.02066    3.814(21)      2229.    3.3945    3.8134
  49298.     1.02097    3.783(21)      2264.    3.3950    3.8125
  49313.     1.02128    3.794(21)      2264.    3.3954    3.8090
  49328.     1.02158    3.838(21)      2208.    3.3959    3.7913
  49343.     1.02189    3.761(21)      2271.    3.3963    3.7526
  49357.     1.02220    3.772(21)      2255.    3.3967    3.7438
  49372.     1.02250    3.729(21)      2304.    3.3972    3.7354
  49387.     1.02281    3.689(21)      2352.    3.3976    3.7437
  49402.     1.02312    3.884(21)      2210.    3.3981    3.8741
  49417.     1.02342    4.147(22)      2051.    3.3985    4.0950
  49432.     1.02373    4.322(22)      1989.    3.3989    4.3062
  49446.     1.02404    4.572(23)      1855.    3.3994    4.5351
  49461.     1.02434    4.685(24)      1795.    3.3998    4.6279
  49476.     1.02465    4.617(23)      1837.    3.4003    4.5456
  49491.     1.02496    4.568(23)      1874.    3.4007    4.5253
  49506.     1.02527    4.568(23)      1841.    3.4012    4.4876
  49521.     1.02557    4.319(22)      1988.    3.4016    4.3026
  49535.     1.02588    4.099(22)      2092.    3.4020    4.1010
  49550.     1.02619    3.974(22)      2138.    3.4025    3.9440
  49565.     1.02650    3.866(21)      2209.    3.4029    3.8386
  49580.     1.02681    3.821(21)      2231.    3.4034    3.8251
  49595.     1.02711    3.844(21)      2210.    3.4038    3.8436
  49610.     1.02742    3.883(21)      2222.    3.4043    3.8617
  49625.     1.02773    4.025(22)      2113.    3.4047    4.0038
  49640.     1.02804    4.321(23)      1952.    3.4052    4.2308
  49654.     1.02835    4.335(23)      1941.    3.4056    4.2847
  49669.     1.02866    4.164(22)      2042.    3.4061    4.1228
  49684.     1.02896    3.972(22)      2156.    3.4065    3.9128
  49699.     1.02927    3.802(21)      2267.    3.4070    3.7754
  49714.     1.02958    3.773(21)      2274.    3.4074    3.7393
  49729.     1.02989    3.785(21)      2266.    3.4079    3.7630
  49744.     1.03020    3.817(21)      2250.    3.4084    3.8035
  49759.     1.03051    3.819(21)      2236.    3.4088    3.8154
  49774.     1.03082    3.743(21)      2274.    3.4093    3.7456
  49789.     1.03113    3.658(21)      2325.    3.4097    3.6429
  49804.     1.03144    3.580(20)      2393.    3.4102    3.5653
  49819.     1.03175    3.533(20)      2448.    3.4106    3.5166
  49833.     1.03206    3.494(20)      2464.    3.4111    3.4839
  49848.     1.03237    3.427(20)      2536.    3.4116    3.4620
  49863.     1.03268    3.418(20)      2524.    3.4120    3.4510
  49878.     1.03299    3.471(20)      2464.    3.4125    3.4622
  49893.     1.03330    3.545(20)      2440.    3.4129    3.5351
  49908.     1.03361    3.743(21)      2302.    3.4134    3.7083
  49923.     1.03392    3.997(22)      2140.    3.4139    3.9357
  49938.     1.03423    4.181(22)      2054.    3.4143    4.1550
  49953.     1.03454    4.342(23)      1961.    3.4148    4.3123
  49968.     1.03485    4.370(23)      1935.    3.4153    4.3147
  49983.     1.03516    4.274(22)      1986.    3.4157    4.2296
  49998.     1.03547    4.102(22)      2100.    3.4162    4.0906
  50013.     1.03578    3.970(22)      2163.    3.4167    3.9420
  50028.     1.03609    3.919(21)      2221.    3.4171    3.9224
  50043.     1.03640    4.088(22)      2115.    3.4176    4.0848
  50058.     1.03671    4.211(22)      2025.    3.4181    4.1973
  50073.     1.03702    4.098(22)      2083.    3.4185    4.0761
  50088.     1.03733    3.893(21)      2190.    3.4190    3.8710
  50103.     1.03764    3.735(21)      2308.    3.4195    3.7165
  50118.     1.03796    3.625(20)      2381.    3.4200    3.6291
  50133.     1.03827    3.601(20)      2417.    3.4204    3.6116
  50148.     1.03858    3.742(21)      2312.    3.4209    3.7222
  50163.     1.03889    3.987(22)      2135.    3.4214    3.9964
  50178.     1.03920    4.225(22)      1995.    3.4219    4.2267
  50194.     1.03951    4.146(22)      2053.    3.4223    4.1798
  50209.     1.03983    3.939(21)      2179.    3.4228    3.9691
  50224.     1.04014    3.786(21)      2283.    3.4233    3.7793
  50239.     1.04045    3.668(21)      2351.    3.4238    3.6555
  50254.     1.04076    3.589(20)      2418.    3.4242    3.5999
  50269.     1.04107    3.630(20)      2398.    3.4247    3.6416
  50284.     1.04139    3.804(21)      2238.    3.4252    3.7634
  50299.     1.04170    3.869(21)      2203.    3.4257    3.8187
  50314.     1.04201    3.780(21)      2261.    3.4262    3.7631
  50329.     1.04232    3.738(21)      2314.    3.4266    3.7394
  50344.     1.04264    3.888(21)      2191.    3.4271    3.8396
  50359.     1.04295    3.982(22)      2141.    3.4276    3.9565
  50375.     1.04326    3.972(22)      2156.    3.4281    3.9564
  50390.     1.04358    3.907(21)      2209.    3.4286    3.9298
  50405.     1.04389    3.951(21)      2173.    3.4291    3.9589
  50420.     1.04420    3.970(21)      2181.    3.4295    3.9884
  50435.     1.04452    3.942(21)      2172.    3.4300    3.9347
  50450.     1.04483    3.849(21)      2239.    3.4305    3.8339
  50465.     1.04514    3.797(21)      2252.    3.4310    3.7754
  50480.     1.04546    3.765(21)      2277.    3.4315    3.7594
  50496.     1.04577    3.742(21)      2279.    3.4320    3.7368
  50511.     1.04608    3.672(21)      2317.    3.4325    3.6912
  50526.     1.04640    3.631(21)      2353.    3.4330    3.6621
  50541.     1.04671    3.651(21)      2350.    3.4335    3.6868
  50556.     1.04703    3.734(21)      2257.    3.4340    3.7226
  50571.     1.04734    3.720(21)      2269.    3.4345    3.7136
  50587.     1.04765    3.684(21)      2318.    3.4349    3.7004
  50602.     1.04797    3.683(21)      2293.    3.4354    3.7268
  50617.     1.04828    3.726(21)      2279.    3.4359    3.7278
  50632.     1.04860    3.676(21)      2322.    3.4364    3.6761
  50647.     1.04891    3.619(21)      2369.    3.4369    3.6524
  50662.     1.04923    3.681(21)      2323.    3.4374    3.7056
  50678.     1.04954    3.763(21)      2254.    3.4379    3.7693
  50693.     1.04986    3.778(21)      2262.    3.4384    3.8021
  50708.     1.05017    3.889(21)      2197.    3.4389    3.9203
  50723.     1.05049    4.123(22)      2036.    3.4394    4.1103
  50738.     1.05080    4.120(22)      2033.    3.4399    4.1353
  50754.     1.05112    3.943(22)      2157.    3.4404    3.9775
  50769.     1.05143    3.772(21)      2275.    3.4409    3.8026
  50784.     1.05175    3.638(21)      2357.    3.4414    3.6775
  50799.     1.05206    3.584(21)      2369.    3.4419    3.5970
  50815.     1.05238    3.557(20)      2386.    3.4425    3.5518
  50830.     1.05270    3.586(20)      2381.    3.4430    3.5621
  50845.     1.05301    3.714(21)      2285.    3.4435    3.7056
  50860.     1.05333    4.009(22)      2092.    3.4440    4.0002
  50876.     1.05364    4.208(23)      1975.    3.4445    4.2011
  50891.     1.05396    4.172(22)      2004.    3.4450    4.1467
  50906.     1.05428    4.062(22)      2094.    3.4455    4.0803
  50921.     1.05459    4.229(22)      2001.    3.4460    4.2470
  50937.     1.05491    4.485(23)      1840.    3.4465    4.5285
  50952.     1.05522    4.586(24)      1809.    3.4470    4.6296
  50967.     1.05554    4.471(23)      1865.    3.4475    4.5289
  50983.     1.05586    4.420(23)      1909.    3.4481    4.4296
  50998.     1.05618    4.487(23)      1864.    3.4486    4.4857
  51013.     1.05649    4.547(23)      1811.    3.4491    4.5163
  51028.     1.05681    4.297(23)      1937.    3.4496    4.3255
  51044.     1.05713    4.072(22)      2043.    3.4501    4.0602
  51059.     1.05744    3.823(21)      2191.    3.4506    3.8513
  51074.     1.05776    3.673(21)      2300.    3.4512    3.7128
  51090.     1.05808    3.576(21)      2367.    3.4517    3.6269
  51105.     1.05840    3.545(21)      2363.    3.4522    3.5778
  51120.     1.05871    3.507(20)      2386.    3.4527    3.5534
  51136.     1.05903    3.515(20)      2390.    3.4532    3.5560
  51151.     1.05935    3.566(21)      2355.    3.4538    3.5850
  51166.     1.05967    3.622(21)      2317.    3.4543    3.6046
  51182.     1.05998    3.618(21)      2301.    3.4548    3.5906
  51197.     1.06030    3.557(21)      2357.    3.4553    3.5808
  51212.     1.06062    3.610(21)      2323.    3.4559    3.6053
  51228.     1.06094    3.600(21)      2323.    3.4564    3.6333
  51243.     1.06126    3.600(21)      2323.    3.4569    3.6263
  51259.     1.06158    3.609(21)      2308.    3.4574    3.6188
  51274.     1.06189    3.598(21)      2330.    3.4580    3.6303
  51289.     1.06221    3.579(21)      2333.    3.4585    3.6220
  51305.     1.06253    3.596(21)      2319.    3.4590    3.5922
  51320.     1.06285    3.552(21)      2348.    3.4596    3.5669
  51336.     1.06317    3.499(20)      2399.    3.4601    3.5433
  51351.     1.06349    3.475(20)      2398.    3.4606    3.5193
  51366.     1.06381    3.464(20)      2408.    3.4612    3.5009
  51382.     1.06413    3.408(20)      2462.    3.4617    3.4893
  51397.     1.06445    3.452(20)      2404.    3.4622    3.4817
  51413.     1.06476    3.457(20)      2404.    3.4628    3.4784
  51428.     1.06508    3.459(20)      2429.    3.4633    3.4781
  51443.     1.06540    3.425(20)      2458.    3.4638    3.4837
  51459.     1.06572    3.506(20)      2380.    3.4644    3.5097
  51474.     1.06604    3.529(21)      2366.    3.4649    3.5824
  51490.     1.06636    3.714(21)      2257.    3.4655    3.7050
  51505.     1.06668    3.845(21)      2183.    3.4660    3.8934
  51521.     1.06700    4.168(22)      2006.    3.4665    4.1837
  51536.     1.06732    4.450(23)      1849.    3.4671    4.4145
  51552.     1.06764    4.377(23)      1889.    3.4676    4.3802
  51567.     1.06796    4.184(22)      2000.    3.4682    4.2276
  51582.     1.06828    4.045(22)      2049.    3.4687    4.0855
  51598.     1.06861    3.887(22)      2140.    3.4692    3.9298
  51613.     1.06893    3.718(21)      2251.    3.4698    3.7823
  51629.     1.06925    3.625(21)      2317.    3.4703    3.6756
  51644.     1.06957    3.568(21)      2319.    3.4709    3.6069
  51660.     1.06989    3.553(21)      2349.    3.4714    3.5670
  51675.     1.07021    3.542(20)      2393.    3.4720    3.5659
  51691.     1.07053    3.694(21)      2294.    3.4725    3.6779
  51706.     1.07085    4.074(22)      2063.    3.4731    4.0383
  51722.     1.07117    4.652(24)      1791.    3.4736    4.6279
  51737.     1.07149    5.332(25)      1551.    3.4742    5.2841
  51753.     1.07182    6.002(27)      1359.    3.4747    5.9337
  51768.     1.07214    6.426(28)      1251.    3.4753    6.3449
  51784.     1.07246    6.380(28)      1270.    3.4758    6.3135
  51800.     1.07278    5.890(27)      1379.    3.4764    5.8483
  51815.     1.07310    5.133(25)      1620.    3.4770    5.1679
  51831.     1.07342    4.557(23)      1829.    3.4775    4.5835
  51846.     1.07375    4.162(22)      2010.    3.4781    4.1847
  51862.     1.07407    3.899(22)      2146.    3.4786    3.9298
  51877.     1.07439    3.727(21)      2257.    3.4792    3.7707
  51893.     1.07471    3.659(21)      2300.    3.4797    3.6811
  51908.     1.07504    3.613(21)      2316.    3.4803    3.6440
  51924.     1.07536    3.572(21)      2349.    3.4809    3.6253
  51940.     1.07568    3.571(21)      2331.    3.4814    3.5976
  51955.     1.07600    3.523(20)      2386.    3.4820    3.5667
  51971.     1.07633    3.488(20)      2419.    3.4826    3.5401
  51986.     1.07665    3.503(20)      2392.    3.4831    3.5212
  52002.     1.07697    3.491(21)      2378.    3.4837    3.5087
  52018.     1.07730    3.496(20)      2384.    3.4843    3.5008
  52033.     1.07762    3.488(20)      2390.    3.4848    3.4960
  52049.     1.07794    3.482(21)      2376.    3.4854    3.4935
  52064.     1.07827    3.460(20)      2413.    3.4860    3.4941
  52080.     1.07859    3.454(20)      2420.    3.4865    3.4992
  52096.     1.07891    3.477(20)      2405.    3.4871    3.5152
  52111.     1.07924    3.516(21)      2369.    3.4877    3.5436
  52127.     1.07956    3.535(21)      2353.    3.4882    3.5625
  52143.     1.07988    3.499(20)      2404.    3.4888    3.5532
  52158.     1.08021    3.506(21)      2360.    3.4894    3.5362
  52174.     1.08053    3.502(20)      2394.    3.4900    3.5292
  52189.     1.08086    3.496(20)      2389.    3.4905    3.5384
  52205.     1.08118    3.532(21)      2338.    3.4911    3.5639
  52221.     1.08151    3.552(21)      2353.    3.4917    3.5839
  52236.     1.08183    3.563(21)      2333.    3.4923    3.5745
  52252.     1.08215    3.505(20)      2385.    3.4928    3.5508
  52268.     1.08248    3.487(20)      2394.    3.4934    3.5313
  52283.     1.08280    3.480(20)      2384.    3.4940    3.5193
  52299.     1.08313    3.473(20)      2389.    3.4946    3.5123
  52315.     1.08345    3.436(20)      2432.    3.4952    3.5089
  52331.     1.08378    3.465(20)      2393.    3.4957    3.5075
  52346.     1.08410    3.447(20)      2406.    3.4963    3.5074
  52362.     1.08443    3.467(20)      2398.    3.4969    3.5097
  52378.     1.08476    3.503(21)      2371.    3.4975    3.5152
  52393.     1.08508    3.469(20)      2407.    3.4981    3.5249
  52409.     1.08541    3.502(20)      2391.    3.4987    3.5566
  52425.     1.08573    3.598(21)      2324.    3.4993    3.6673
  52441.     1.08606    3.818(21)      2200.    3.4998    3.8988
  52456.     1.08638    4.194(23)      1957.    3.5004    4.1313
  52472.     1.08671    4.292(23)      1931.    3.5010    4.2223
  52488.     1.08704    4.531(23)      1870.    3.5016    4.5078
  52503.     1.08736    5.369(25)      1542.    3.5022    5.4151
  52519.     1.08769    6.365(28)      1234.    3.5028    6.3173
  52535.     1.08801    6.257(28)      1280.    3.5034    6.2667
  52551.     1.08834    5.697(26)      1435.    3.5040    5.7038
  52567.     1.08867    5.248(25)      1563.    3.5046    5.2290
  52582.     1.08899    4.817(24)      1705.    3.5052    4.8719
  52598.     1.08932    4.549(24)      1802.    3.5058    4.5723
  52614.     1.08965    4.253(23)      1947.    3.5064    4.2737
  52630.     1.08997    3.970(22)      2102.    3.5070    4.0121
  52645.     1.09030    3.804(21)      2181.    3.5076    3.8288
  52661.     1.09063    3.650(21)      2268.    3.5081    3.7117
  52677.     1.09096    3.619(21)      2303.    3.5087    3.6382
  52693.     1.09128    3.565(21)      2338.    3.5093    3.5925
  52709.     1.09161    3.549(21)      2339.    3.5099    3.5660
  52724.     1.09194    3.567(21)      2311.    3.5106    3.5618
  52740.     1.09227    3.585(21)      2338.    3.5112    3.6145
  52756.     1.09259    3.759(21)      2222.    3.5118    3.7778
  52772.     1.09292    3.951(22)      2065.    3.5124    3.9615
  52788.     1.09325    3.916(22)      2116.    3.5130    3.9730
  52804.     1.09358    3.822(22)      2162.    3.5136    3.8540
  52819.     1.09391    3.738(21)      2218.    3.5142    3.7460
  52835.     1.09423    3.676(21)      2268.    3.5148    3.6877
  52851.     1.09456    3.680(21)      2260.    3.5154    3.6761
  52867.     1.09489    3.700(21)      2261.    3.5160    3.7397
  52883.     1.09522    3.815(21)      2167.    3.5166    3.8598
  52899.     1.09555    3.900(22)      2107.    3.5172    3.9002
  52915.     1.09588    3.842(22)      2155.    3.5178    3.8466
  52930.     1.09621    3.815(21)      2166.    3.5184    3.8084
  52946.     1.09653    3.831(22)      2154.    3.5191    3.7906
  52962.     1.09686    3.807(21)      2174.    3.5197    3.7587
  52978.     1.09719    3.807(21)      2206.    3.5203    3.7868
  52994.     1.09752    4.045(22)      2090.    3.5209    4.0462
  53010.     1.09785    4.544(23)      1817.    3.5215    4.5238
  53026.     1.09818    4.980(25)      1624.    3.5221    4.8782
  53042.     1.09851    5.003(25)      1642.    3.5228    5.0101
  53058.     1.09884    4.971(25)      1631.    3.5234    4.9873
  53074.     1.09917    4.737(24)      1736.    3.5240    4.7360
  53089.     1.09950    4.356(23)      1889.    3.5246    4.3819
  53105.     1.09983    4.131(22)      2014.    3.5252    4.1100
  53121.     1.10016    4.027(22)      2068.    3.5258    4.0204
  53137.     1.10049    4.112(22)      2024.    3.5265    4.1102
  53153.     1.10082    4.181(23)      1964.    3.5271    4.1688
  53169.     1.10115    4.028(22)      2048.    3.5277    4.0525
  53185.     1.10148    3.890(22)      2112.    3.5283    3.8852
  53201.     1.10181    3.768(21)      2194.    3.5290    3.7702
  53217.     1.10214    3.706(21)      2204.    3.5296    3.7047
  53233.     1.10247    3.609(21)      2291.    3.5302    3.6566
  53249.     1.10280    3.620(21)      2285.    3.5308    3.6174
  53265.     1.10313    3.613(21)      2282.    3.5315    3.6005
  53281.     1.10346    3.607(21)      2292.    3.5321    3.6433
  53297.     1.10380    3.747(21)      2226.    3.5327    3.7940
  53313.     1.10413    3.885(22)      2115.    3.5334    3.9686
  53329.     1.10446    3.931(22)      2081.    3.5340    3.9820
  53345.     1.10479    3.838(22)      2142.    3.5346    3.8674
  53361.     1.10512    3.708(21)      2239.    3.5353    3.7635
  53377.     1.10545    3.733(21)      2225.    3.5359    3.7331
  53393.     1.10578    3.816(21)      2177.    3.5365    3.8172
  53409.     1.10612    4.064(22)      2015.    3.5372    4.0263
  53425.     1.10645    4.243(23)      1927.    3.5378    4.2274
  53441.     1.10678    4.221(23)      1947.    3.5384    4.2308
  53457.     1.10711    4.068(22)      2020.    3.5391    4.0594
  53473.     1.10744    3.928(22)      2092.    3.5397    3.8794
  53489.     1.10778    3.744(21)      2202.    3.5404    3.7549
  53505.     1.10811    3.629(21)      2265.    3.5410    3.6762
  53521.     1.10844    3.582(21)      2316.    3.5416    3.6272
  53537.     1.10877    3.579(21)      2292.    3.5423    3.5965
  53553.     1.10911    3.564(21)      2288.    3.5429    3.5775
  53569.     1.10944    3.512(21)      2346.    3.5436    3.5657
  53585.     1.10977    3.562(21)      2303.    3.5442    3.5586
  53601.     1.11011    3.577(21)      2290.    3.5448    3.5544
  53618.     1.11044    3.520(21)      2328.    3.5455    3.5520
  53634.     1.11077    3.517(21)      2321.    3.5461    3.5508
  53650.     1.11110    3.521(21)      2318.    3.5468    3.5509
  53666.     1.11144    3.535(21)      2317.    3.5474    3.5560
  53682.     1.11177    3.555(21)      2313.    3.5481    3.5822
  53698.     1.11211    3.660(21)      2243.    3.5487    3.6610
  53714.     1.11244    3.789(22)      2149.    3.5494    3.7699
  53730.     1.11277    3.809(22)      2144.    3.5500    3.8337
  53746.     1.11311    3.849(22)      2099.    3.5507    3.8630
  53762.     1.11344    3.878(22)      2080.    3.5513    3.8639
  53779.     1.11377    3.798(22)      2154.    3.5520    3.8035
  53795.     1.11411    3.718(21)      2199.    3.5526    3.7236
  53811.     1.11444    3.661(21)      2226.    3.5533    3.6643
  53827.     1.11478    3.600(21)      2254.    3.5539    3.6264
  53843.     1.11511    3.606(21)      2268.    3.5546    3.6067
  53859.     1.11545    3.655(21)      2231.    3.5553    3.6191
  53875.     1.11578    3.771(21)      2197.    3.5559    3.7388
  53892.     1.11612    4.227(23)      1957.    3.5566    4.1471
  53908.     1.11645    5.091(25)      1602.    3.5572    5.0325
  53924.     1.11679    6.213(28)      1279.    3.5579    6.2174
  53940.     1.11712    6.909(30)      1135.    3.5586    6.9352
  53956.     1.11746    6.806(29)      1153.    3.5592    6.7897
  53973.     1.11779    6.110(28)      1312.    3.5599    6.0987
  53989.     1.11813    5.315(26)      1522.    3.5605    5.2882
  54005.     1.11846    4.693(24)      1726.    3.5612    4.6583
  54021.     1.11880    4.225(23)      1922.    3.5619    4.2482
  54037.     1.11913    4.023(22)      1995.    3.5625    3.9918
  54054.     1.11947    3.805(22)      2159.    3.5632    3.8330
  54070.     1.11981    3.769(22)      2134.    3.5639    3.7416
  54086.     1.12014    3.785(22)      2129.    3.5645    3.7273
  54102.     1.12048    3.880(22)      2088.    3.5652    3.8818
  54118.     1.12081    4.227(23)      1871.    3.5659    4.2276
  54135.     1.12115    4.419(24)      1795.    3.5665    4.4440
  54151.     1.12149    4.345(23)      1829.    3.5672    4.3278
  54167.     1.12182    4.128(23)      1953.    3.5679    4.1295
  54183.     1.12216    4.065(22)      1990.    3.5685    4.0735
  54200.     1.12250    4.287(23)      1872.    3.5692    4.2013
  54216.     1.12283    4.575(24)      1766.    3.5699    4.5369
  54232.     1.12317    5.168(25)      1551.    3.5706    5.2090
  54248.     1.12351    5.754(27)      1364.    3.5712    5.8661
  54265.     1.12384    5.791(27)      1348.    3.5719    5.8291
  54281.     1.12418    5.283(26)      1513.    3.5726    5.2631
  54297.     1.12452    4.781(24)      1690.    3.5733    4.7089
  54314.     1.12486    4.517(24)      1801.    3.5739    4.4480
  54330.     1.12519    4.700(24)      1730.    3.5746    4.6780
  54346.     1.12553    5.284(26)      1485.    3.5753    5.2909
  54362.     1.12587    5.527(27)      1401.    3.5760    5.5402
  54379.     1.12621    5.209(26)      1511.    3.5766    5.1736
  54395.     1.12654    4.741(24)      1685.    3.5773    4.7207
  54411.     1.12688    4.453(24)      1809.    3.5780    4.4635
  54428.     1.12722    4.403(23)      1832.    3.5787    4.3731
  54444.     1.12756    4.373(23)      1824.    3.5794    4.3362
  54460.     1.12790    4.213(23)      1891.    3.5801    4.2067
  54477.     1.12824    4.022(22)      1994.    3.5807    4.0132
  54493.     1.12857    3.870(22)      2063.    3.5814    3.8563
  54509.     1.12891    3.756(22)      2131.    3.5821    3.7544
  54526.     1.12925    3.712(22)      2152.    3.5828    3.6915
  54542.     1.12959    3.672(22)      2158.    3.5835    3.6545
  54559.     1.12993    3.669(21)      2169.    3.5842    3.6421
  54575.     1.13027    3.691(21)      2173.    3.5849    3.6679
  54591.     1.13061    3.778(22)      2118.    3.5855    3.7522
  54608.     1.13095    3.922(22)      2041.    3.5862    3.9237
  54624.     1.13129    4.202(23)      1881.    3.5869    4.1469
  54640.     1.13163    4.265(23)      1849.    3.5876    4.2329
  54657.     1.13196    4.135(23)      1926.    3.5883    4.1269
  54673.     1.13230    4.026(22)      1977.    3.5890    3.9779
  54690.     1.13264    3.858(22)      2062.    3.5897    3.8570
  54706.     1.13298    3.742(22)      2143.    3.5904    3.7655
  54722.     1.13332    3.688(21)      2187.    3.5911    3.7027
  54739.     1.13366    3.634(21)      2214.    3.5918    3.6627
  54755.     1.13400    3.651(21)      2197.    3.5925    3.6384
  54772.     1.13434    3.627(21)      2196.    3.5932    3.6265
  54788.     1.13468    3.659(21)      2164.    3.5939    3.6333
  54805.     1.13503    3.709(22)      2154.    3.5946    3.6823
  54821.     1.13537    3.842(22)      2088.    3.5953    3.7898
  54837.     1.13571    3.951(22)      2020.    3.5960    3.9493
  54854.     1.13605    4.161(23)      1926.    3.5966    4.2004
  54870.     1.13639    4.458(24)      1765.    3.5973    4.4419
  54887.     1.13673    4.490(24)      1752.    3.5981    4.4480
  54903.     1.13707    4.333(23)      1834.    3.5988    4.2683
  54920.     1.13741    4.061(22)      1981.    3.5995    4.0599
  54936.     1.13775    3.906(22)      2051.    3.6002    3.9098
  54953.     1.13809    3.868(22)      2050.    3.6009    3.8524
  54969.     1.13844    3.834(22)      2077.    3.6016    3.8670
  54986.     1.13878    3.866(22)      2046.    3.6023    3.8612
  55002.     1.13912    3.768(22)      2114.    3.6030    3.8005
  55019.     1.13946    3.727(22)      2132.    3.6037    3.7363
  55035.     1.13980    3.691(22)      2142.    3.6044    3.6995
  55052.     1.14014    3.672(22)      2157.    3.6051    3.6896
  55068.     1.14049    3.702(22)      2142.    3.6058    3.6955
  55085.     1.14083    3.831(22)      2086.    3.6065    3.7349
  55101.     1.14117    4.018(22)      2017.    3.6072    3.9728
  55118.     1.14151    4.676(24)      1714.    3.6079    4.7032
  55134.     1.14186    5.676(27)      1342.    3.6086    5.6388
  55151.     1.14220    5.942(28)      1284.    3.6093    5.8726
  55167.     1.14254    5.384(26)      1464.    3.6101    5.3970
  55184.     1.14288    4.896(25)      1614.    3.6108    4.8505
  55200.     1.14323    4.438(24)      1778.    3.6115    4.4486
  55217.     1.14357    4.140(23)      1924.    3.6122    4.1780
  55234.     1.14391    3.970(22)      1986.    3.6129    4.0219
  55250.     1.14426    3.942(22)      1997.    3.6136    3.9352
  55267.     1.14460    3.893(22)      2039.    3.6143    3.8983
  55283.     1.14494    3.916(22)      2020.    3.6151    3.9209
  55300.     1.14529    4.014(22)      1976.    3.6158    3.9956
  55317.     1.14563    4.238(23)      1871.    3.6165    4.1983
  55333.     1.14597    4.672(24)      1696.    3.6172    4.6440
  55350.     1.14632    5.382(26)      1457.    3.6179    5.3955
  55366.     1.14666    6.170(29)      1230.    3.6186    6.0963
  55383.     1.14701    6.210(29)      1225.    3.6194    6.1596
  55400.     1.14735    5.731(27)      1352.    3.6201    5.7460
  55416.     1.14769    5.133(26)      1521.    3.6208    5.1700
  55433.     1.14804    4.633(24)      1697.    3.6215    4.6392
  55449.     1.14838    4.199(23)      1887.    3.6223    4.2632
  55466.     1.14873    3.995(23)      1954.    3.6230    4.0247
  55483.     1.14907    3.861(22)      2027.    3.6237    3.8764
  55499.     1.14942    3.771(22)      2060.    3.6244    3.7846
  55516.     1.14976    3.746(22)      2074.    3.6251    3.7283
  55533.     1.15011    3.707(22)      2111.    3.6259    3.6952
  55549.     1.15045    3.707(22)      2129.    3.6266    3.6842
  55566.     1.15080    3.768(22)      2090.    3.6273    3.7267
  55583.     1.15114    3.982(22)      1984.    3.6281    3.9352
  55599.     1.15149    4.485(24)      1744.    3.6288    4.4540
  55616.     1.15183    5.127(26)      1484.    3.6295    5.0620
  55633.     1.15218    5.365(26)      1431.    3.6302    5.3146
  55649.     1.15252    5.532(27)      1407.    3.6310    5.5011
  55666.     1.15287    5.892(28)      1285.    3.6317    5.8726
  55683.     1.15322    5.867(28)      1281.    3.6324    5.8362
  55699.     1.15356    5.373(26)      1446.    3.6332    5.3859
  55716.     1.15391    5.080(26)      1528.    3.6339    5.0657
  55733.     1.15425    4.838(25)      1588.    3.6346    4.8485
  55750.     1.15460    4.484(24)      1729.    3.6354    4.5340
  55766.     1.15495    4.221(23)      1835.    3.6361    4.2200
  55783.     1.15529    3.969(22)      1979.    3.6368    4.0003
  55800.     1.15564    3.877(22)      2008.    3.6376    3.8652
  55817.     1.15599    3.813(22)      2041.    3.6383    3.8024
  55833.     1.15633    3.875(22)      2033.    3.6390    3.8683
  55850.     1.15668    4.131(23)      1896.    3.6398    4.1573
  55867.     1.15703    4.546(24)      1679.    3.6405    4.4964
  55884.     1.15738    4.675(25)      1658.    3.6412    4.6063
  55900.     1.15772    4.904(25)      1611.    3.6420    4.8451
  55917.     1.15807    5.746(27)      1360.    3.6427    5.7969
  55934.     1.15842    7.023(31)      1054.    3.6434    7.0475
  55951.     1.15877    7.263(31)      1018.    3.6442    7.2926
  55967.     1.15911    6.457(29)      1175.    3.6449    6.4332
  55984.     1.15946    5.416(26)      1432.    3.6457    5.4469
  56001.     1.15981    4.744(25)      1656.    3.6464    4.7620
  56018.     1.16016    4.307(24)      1810.    3.6471    4.3349
  56035.     1.16050    4.028(23)      1929.    3.6479    4.0719
  56051.     1.16085    3.907(22)      1985.    3.6486    3.9100
  56068.     1.16120    3.794(22)      2032.    3.6494    3.8106
  56085.     1.16155    3.758(22)      2052.    3.6501    3.7496
  56102.     1.16190    3.704(22)      2089.    3.6509    3.7124
  56119.     1.16225    3.678(22)      2120.    3.6516    3.6898
  56136.     1.16260    3.656(22)      2115.    3.6524    3.6771
  56152.     1.16294    3.706(22)      2082.    3.6531    3.6782
  56169.     1.16329    3.759(22)      2081.    3.6538    3.7403
  56186.     1.16364    4.027(23)      1936.    3.6546    4.0181
  56203.     1.16399    4.570(24)      1667.    3.6553    4.5621
  56220.     1.16434    4.936(26)      1527.    3.6561    4.9045
  56237.     1.16469    4.754(25)      1601.    3.6568    4.7319
  56254.     1.16504    4.388(24)      1755.    3.6576    4.3787
  56270.     1.16539    4.098(23)      1880.    3.6583    4.1077
  56287.     1.16574    3.917(23)      1974.    3.6591    3.9364
  56304.     1.16609    3.779(22)      2055.    3.6598    3.8311
  56321.     1.16644    3.718(22)      2089.    3.6606    3.7667
  56338.     1.16679    3.696(22)      2089.    3.6613    3.7275
  56355.     1.16714    3.668(22)      2103.    3.6621    3.7039
  56372.     1.16749    3.641(22)      2130.    3.6628    3.6898
  56389.     1.16784    3.655(22)      2095.    3.6636    3.6819
  56406.     1.16819    3.640(22)      2120.    3.6643    3.6774
  56423.     1.16854    3.628(22)      2137.    3.6651    3.6753
  56439.     1.16889    3.671(22)      2097.    3.6659    3.6758
  56456.     1.16924    3.615(22)      2143.    3.6666    3.6786
  56473.     1.16959    3.698(22)      2080.    3.6674    3.7000
  56490.     1.16994    3.833(22)      2034.    3.6681    3.8300
  56507.     1.17029    4.227(23)      1851.    3.6689    4.2763
  56524.     1.17064    4.936(26)      1528.    3.6696    4.9675
  56541.     1.17100    5.292(26)      1430.    3.6704    5.3323
  56558.     1.17135    5.289(26)      1439.    3.6711    5.2981
  56575.     1.17170    5.159(26)      1477.    3.6719    5.1593
  56592.     1.17205    4.956(25)      1553.    3.6727    4.9840
  56609.     1.17240    5.024(25)      1546.    3.6734    5.0158
  56626.     1.17275    5.349(26)      1436.    3.6742    5.3924
  56643.     1.17311    5.793(28)      1306.    3.6749    5.8193
  56660.     1.17346    5.764(28)      1304.    3.6757    5.7973
  56677.     1.17381    5.316(26)      1431.    3.6765    5.2953
  56694.     1.17416    4.768(25)      1614.    3.6772    4.7955
  56711.     1.17451    4.558(24)      1693.    3.6780    4.5851
  56728.     1.17487    4.589(25)      1664.    3.6787    4.5974
  56745.     1.17522    4.528(24)      1684.    3.6795    4.5434
  56762.     1.17557    4.346(24)      1749.    3.6803    4.3378
  56779.     1.17593    4.151(23)      1855.    3.6810    4.1318
  56796.     1.17628    3.980(23)      1927.    3.6818    4.0324
  56813.     1.17663    3.998(23)      1902.    3.6826    4.0414
  56830.     1.17698    4.041(23)      1880.    3.6833    4.0563
  56847.     1.17734    3.940(23)      1933.    3.6841    3.9987
  56864.     1.17769    3.917(23)      1934.    3.6849    3.9058
  56881.     1.17804    3.837(22)      1981.    3.6856    3.8385
  56898.     1.17840    3.818(22)      1999.    3.6864    3.8382
  56915.     1.17875    3.929(23)      1913.    3.6872    3.9238
  56933.     1.17910    4.047(23)      1840.    3.6879    4.0088
  56950.     1.17946    4.011(23)      1895.    3.6887    4.0239
  56967.     1.17981    4.057(23)      1892.    3.6895    4.0876
  56984.     1.18017    4.285(24)      1792.    3.6902    4.2818
  57001.     1.18052    4.611(25)      1638.    3.6910    4.5979
  57018.     1.18087    4.913(26)      1503.    3.6918    4.9171
  57035.     1.18123    4.931(26)      1496.    3.6925    4.8943
  57052.     1.18158    4.611(25)      1622.    3.6933    4.5661
  57069.     1.18194    4.239(24)      1791.    3.6941    4.2467
  57086.     1.18229    3.998(23)      1905.    3.6948    4.0346
  57104.     1.18265    3.836(23)      1970.    3.6956    3.9041
  57121.     1.18300    3.801(22)      1978.    3.6964    3.8245
  57138.     1.18336    3.764(22)      2001.    3.6972    3.7768
  57155.     1.18371    3.697(22)      2041.    3.6979    3.7528
  57172.     1.18407    3.752(22)      2001.    3.6987    3.7557
  57189.     1.18442    3.797(22)      1992.    3.6995    3.7918
  57206.     1.18478    3.873(23)      1938.    3.7003    3.8673
  57224.     1.18513    3.960(23)      1894.    3.7010    3.9956
  57241.     1.18549    4.106(23)      1815.    3.7018    4.1019
  57258.     1.18584    4.099(23)      1825.    3.7026    4.1065
  57275.     1.18620    4.040(23)      1844.    3.7034    4.0367
  57292.     1.18656    3.932(23)      1917.    3.7041    3.9426
  57309.     1.18691    3.908(23)      1936.    3.7049    3.8954
  57327.     1.18727    4.048(23)      1876.    3.7057    3.9996
  57344.     1.18762    4.405(24)      1715.    3.7065    4.4055
  57361.     1.18798    5.012(26)      1481.    3.7072    4.9914
  57378.     1.18834    5.241(27)      1399.    3.7080    5.1745
  57396.     1.18869    4.898(26)      1520.    3.7088    4.8469
  57413.     1.18905    4.502(24)      1672.    3.7096    4.4433
  57430.     1.18941    4.187(24)      1797.    3.7103    4.1629
  57447.     1.18976    4.002(23)      1873.    3.7111    3.9902
  57464.     1.19012    3.893(23)      1942.    3.7119    3.8864
  57482.     1.19048    3.856(23)      1940.    3.7127    3.8343
  57499.     1.19084    3.952(23)      1911.    3.7135    3.8809
  57516.     1.19119    4.263(24)      1804.    3.7142    4.2316
  57533.     1.19155    5.038(26)      1480.    3.7150    5.0086
  57551.     1.19191    5.704(28)      1282.    3.7158    5.6536
  57568.     1.19227    5.740(28)      1294.    3.7166    5.7114
  57585.     1.19262    5.643(27)      1324.    3.7174    5.5782
  57602.     1.19298    5.689(27)      1334.    3.7181    5.6856
  57620.     1.19334    6.143(29)      1200.    3.7189    6.1555
  57637.     1.19370    6.418(30)      1125.    3.7197    6.3847
  57654.     1.19405    5.874(28)      1251.    3.7205    5.9088
  57672.     1.19441    5.228(26)      1440.    3.7213    5.2680
  57689.     1.19477    4.848(26)      1537.    3.7221    4.8653
  57706.     1.19513    4.583(25)      1628.    3.7228    4.5998
  57724.     1.19549    4.350(24)      1723.    3.7236    4.3374
  57741.     1.19585    4.145(24)      1800.    3.7244    4.1182
  57758.     1.19621    3.954(23)      1901.    3.7252    3.9767
  57776.     1.19657    3.917(23)      1917.    3.7260    3.9155
  57793.     1.19692    3.941(23)      1906.    3.7268    3.9385
  57810.     1.19728    4.029(23)      1860.    3.7275    4.0086
  57828.     1.19764    4.035(23)      1842.    3.7283    4.0198
  57845.     1.19800    4.013(23)      1854.    3.7291    3.9583
  57862.     1.19836    3.933(23)      1900.    3.7299    3.8984
  57880.     1.19872    3.939(23)      1909.    3.7307    3.9134
  57897.     1.19908    4.116(23)      1823.    3.7315    4.0928
  57914.     1.19944    4.455(24)      1675.    3.7323    4.4363
  57932.     1.19980    4.764(26)      1523.    3.7331    4.6583
  57949.     1.20016    4.603(25)      1601.    3.7338    4.5431
  57966.     1.20052    4.335(24)      1726.    3.7346    4.2869
  57984.     1.20088    4.139(24)      1796.    3.7354    4.0916
  58001.     1.20124    4.048(23)      1842.    3.7362    3.9895
  58019.     1.20160    4.083(23)      1857.    3.7370    4.0185
  58036.     1.20196    4.500(24)      1710.    3.7378    4.3480
  58053.     1.20232    5.517(26)      1430.    3.7386    5.4948
  58071.     1.20268    7.917(33)      936.     3.7394    8.0407
  58088.     1.20304   10.56(4)        645.     3.740    10.528
  58106.     1.20341   10.44(4)        668.     3.741    10.390
  58123.     1.20377    8.602(34)      842.     3.7417    8.4938
  58141.     1.20413    6.819(30)      1087.    3.7425    6.7487
  58158.     1.20449    5.617(27)      1328.    3.7433    5.6213
  58175.     1.20485    4.921(26)      1519.    3.7441    4.9558
  58193.     1.20521    4.514(25)      1640.    3.7449    4.5542
  58210.     1.20557    4.212(24)      1764.    3.7457    4.2784
  58228.     1.20593    4.032(23)      1835.    3.7465    4.0857
  58245.     1.20630    3.941(23)      1883.    3.7473    3.9607
  58263.     1.20666    3.865(23)      1893.    3.7481    3.8832
  58280.     1.20702    3.844(23)      1911.    3.7489    3.8358
  58298.     1.20738    3.793(23)      1941.    3.7496    3.8070
  58315.     1.20775    3.805(23)      1918.    3.7504    3.7899
  58333.     1.20811    3.831(23)      1894.    3.7512    3.7841
  58350.     1.20847    3.845(23)      1914.    3.7520    3.8093
  58368.     1.20883    3.942(23)      1863.    3.7528    3.9390
  58385.     1.20920    4.221(24)      1728.    3.7536    4.2119
  58403.     1.20956    4.435(25)      1638.    3.7544    4.4159
  58420.     1.20992    4.401(25)      1645.    3.7552    4.3895
  58438.     1.21028    4.412(25)      1638.    3.7560    4.3395
  58455.     1.21065    4.461(25)      1617.    3.7568    4.3930
  58473.     1.21101    4.481(25)      1613.    3.7576    4.4362
  58490.     1.21137    4.363(25)      1663.    3.7584    4.3582
  58508.     1.21174    4.216(24)      1720.    3.7592    4.2022
  58526.     1.21210    4.090(24)      1780.    3.7600    4.0785
  58543.     1.21246    4.030(24)      1790.    3.7608    4.0239
  58561.     1.21283    3.969(23)      1826.    3.7616    3.9929
  58578.     1.21319    3.968(24)      1798.    3.7623    3.9502
  58596.     1.21356    3.891(23)      1857.    3.7631    3.9078
  58613.     1.21392    3.887(23)      1870.    3.7639    3.8679
  58631.     1.21428    3.858(23)      1863.    3.7647    3.8333
  58649.     1.21465    3.779(23)      1918.    3.7655    3.8093
  58666.     1.21501    3.804(23)      1889.    3.7663    3.7960
  58684.     1.21538    3.837(23)      1888.    3.7671    3.8038
  58701.     1.21574    3.950(23)      1854.    3.7679    3.9159
  58719.     1.21611    4.373(24)      1676.    3.7687    4.3678
  58737.     1.21647    5.179(27)      1367.    3.7695    5.1808
  58754.     1.21684    5.746(29)      1204.    3.7703    5.6722
  58772.     1.21720    5.497(28)      1282.    3.7711    5.4335
  58789.     1.21757    4.978(26)      1435.    3.7719    4.9031
  58807.     1.21793    4.523(25)      1590.    3.7727    4.4736
  58825.     1.21830    4.219(24)      1698.    3.7735    4.2000
  58842.     1.21866    4.043(24)      1770.    3.7743    4.0338
  58860.     1.21903    3.913(23)      1840.    3.7751    3.9337
  58878.     1.21940    3.843(23)      1876.    3.7759    3.8762
  58895.     1.21976    3.875(23)      1855.    3.7767    3.8652
  58913.     1.22013    3.957(23)      1820.    3.7775    3.9803
  58931.     1.22049    4.313(25)      1648.    3.7783    4.3366
  58948.     1.22086    4.724(26)      1469.    3.7791    4.7231
  58966.     1.22123    4.691(26)      1492.    3.7799    4.7286
  58984.     1.22159    4.432(25)      1602.    3.7807    4.4601
  59001.     1.22196    4.199(24)      1704.    3.7815    4.2155
  59019.     1.22233    4.020(24)      1778.    3.7823    4.0816
  59037.     1.22269    3.996(24)      1786.    3.7831    4.0573
  59055.     1.22306    4.064(24)      1749.    3.7839    4.1002
  59072.     1.22343    4.095(24)      1734.    3.7847    4.1168
  59090.     1.22379    4.154(24)      1706.    3.7855    4.1337
  59108.     1.22416    4.276(25)      1659.    3.7863    4.3014
  59125.     1.22453    4.544(25)      1540.    3.7871    4.5419
  59143.     1.22489    4.585(26)      1513.    3.7879    4.5600
  59161.     1.22526    4.353(25)      1620.    3.7887    4.3659
  59179.     1.22563    4.169(24)      1695.    3.7895    4.1836
  59196.     1.22600    4.157(24)      1698.    3.7903    4.1526
  59214.     1.22637    4.243(25)      1652.    3.7911    4.2926
  59232.     1.22673    4.376(25)      1588.    3.7919    4.3958
  59250.     1.22710    4.269(25)      1631.    3.7927    4.2993
  59268.     1.22747    4.093(24)      1720.    3.7935    4.1299
  59285.     1.22784    3.966(24)      1778.    3.7943    4.0029
  59303.     1.22821    3.898(24)      1806.    3.7951    3.9267
  59321.     1.22858    3.859(23)      1823.    3.7959    3.8966
  59339.     1.22894    3.917(24)      1796.    3.7967    3.9504
  59356.     1.22931    4.118(24)      1684.    3.7975    4.1420
  59374.     1.22968    4.344(25)      1568.    3.7983    4.3522
  59392.     1.23005    4.339(25)      1573.    3.7991    4.3550
  59410.     1.23042    4.196(25)      1658.    3.7999    4.2071
  59428.     1.23079    4.080(24)      1694.    3.8007    4.0817
  59446.     1.23116    4.046(24)      1704.    3.8015    4.0617
  59463.     1.23153    4.067(24)      1703.    3.8023    4.1671
  59481.     1.23190    4.258(25)      1585.    3.8031    4.2839
  59499.     1.23227    4.208(25)      1623.    3.8039    4.2545
  59517.     1.23264    4.127(24)      1686.    3.8047    4.1498
  59535.     1.23301    4.096(24)      1687.    3.8055    4.1375
  59553.     1.23338    4.306(25)      1591.    3.8063    4.3358
  59571.     1.23375    4.639(26)      1448.    3.8071    4.6378
  59588.     1.23412    4.700(26)      1425.    3.8079    4.7117
  59606.     1.23449    4.501(26)      1512.    3.8087    4.5188
  59624.     1.23486    4.301(25)      1587.    3.8095    4.3020
  59642.     1.23523    4.210(25)      1626.    3.8103    4.1824
  59660.     1.23560    4.214(25)      1606.    3.8111    4.1478
  59678.     1.23597    4.211(25)      1602.    3.8119    4.1190
  59696.     1.23634    4.179(25)      1597.    3.8127    4.0475
  59714.     1.23671    4.115(25)      1654.    3.8135    3.9694
  59732.     1.23708    4.069(24)      1731.    3.8143    3.9133
  59749.     1.23745    4.018(24)      1778.    3.8151    3.8780
  59767.     1.23782    4.046(24)      1786.    3.8159    3.8564
  59785.     1.23820    4.035(24)      1784.    3.8167    3.8434
  59803.     1.23857    4.049(24)      1768.    3.8175    3.8358
  59821.     1.23894    4.020(24)      1773.    3.8183    3.8325
  59839.     1.23931    4.002(24)      1778.    3.8191    3.8409
  59857.     1.23968    4.108(24)      1716.    3.8199    3.9042
  59875.     1.24005    4.329(25)      1596.    3.8207    4.1006
  59893.     1.24043    4.513(27)      1358.    3.8215    4.3433
  59911.     1.24080    4.435(27)      1323.    3.8223    4.3834
  59929.     1.24117    4.373(28)      1299.    3.8231    4.2484
  59947.     1.24154    4.275(28)      1302.    3.8239    4.1426
  59965.     1.24192    4.281(28)      1309.    3.8247    4.1738
  59983.     1.24229    4.446(29)      1209.    3.8255    4.3192
  60001.     1.24266    4.478(29)      1186.    3.8263    4.3834
  60019.     1.24303    4.432(29)      1200.    3.8271    4.2770
  60037.     1.24341    4.192(28)      1287.    3.8279    4.1261
  60055.     1.24378    4.077(28)      1315.    3.8287    4.0144
  60073.     1.24415    3.966(27)      1353.    3.8295    3.9444
  60091.     1.24453    3.903(27)      1392.    3.8303    3.9017
  60109.     1.24490    3.894(27)      1375.    3.8311    3.8771
  60127.     1.24527    3.874(27)      1396.    3.8319    3.8720
  60145.     1.24565    3.894(27)      1400.    3.8327    3.9216
  60163.     1.24602    4.072(28)      1310.    3.8335    4.0774
  60181.     1.24639    4.220(28)      1252.    3.8343    4.2463
  60199.     1.24677    4.239(28)      1254.    3.8351    4.2472
  60217.     1.24714    4.179(28)      1274.    3.8359    4.1280
  60235.     1.24752    4.014(27)      1341.    3.8367    4.0186
  60253.     1.24789    3.928(27)      1377.    3.8375    3.9536
  60271.     1.24827    3.936(27)      1365.    3.8383    3.9394
  60290.     1.24864    4.013(27)      1353.    3.8391    3.9828
  60308.     1.24901    4.032(27)      1339.    3.8399    4.0393
  60326.     1.24939    4.040(27)      1351.    3.8407    4.0751
  60344.     1.24976    4.054(27)      1344.    3.8415    4.1254
  60362.     1.25014    4.121(28)      1322.    3.8423    4.1464
  60380.     1.25051    4.047(27)      1365.    3.8431    4.0870
  60398.     1.25089    3.984(27)      1379.    3.8439    4.0053
  60416.     1.25126    3.881(26)      1430.    3.8447    3.9507
  60434.     1.25164    3.913(26)      1434.    3.8455    3.9434
  60453.     1.25202    3.966(27)      1401.    3.8463    3.9963
  60471.     1.25239    4.006(27)      1395.    3.8471    4.0555
  60489.     1.25277    4.019(27)      1389.    3.8479    4.0440
  60507.     1.25314    3.921(27)      1421.    3.8487    3.9961
  60525.     1.25352    3.959(27)      1420.    3.8495    3.9893
  60543.     1.25390    4.031(27)      1399.    3.8503    4.0446
  60561.     1.25427    4.181(27)      1343.    3.8511    4.1126
  60580.     1.25465    4.433(27)      1334.    3.8519    4.3576
  60598.     1.25502    5.485(31)      1053.    3.8527    5.5508
  60616.     1.25540    7.84(4)        685.     3.854     8.028
  60634.     1.25578    9.64(4)        536.     3.854     9.656
  60652.     1.25615    8.80(4)        603.     3.855     8.852
  60671.     1.25653    7.17(4)        773.     3.856     7.152
  60689.     1.25691    5.917(32)      970.     3.8567    5.8579
  60707.     1.25729    5.016(30)      1146.    3.8575    5.0587
  60725.     1.25766    4.486(28)      1289.    3.8583    4.5789
  60743.     1.25804    4.284(27)      1361.    3.8591    4.2920
  60762.     1.25842    4.121(26)      1450.    3.8599    4.1208
  60780.     1.25880    4.051(26)      1502.    3.8607    4.0191
  60798.     1.25917    4.001(25)      1571.    3.8615    3.9620
  60816.     1.25955    4.016(25)      1596.    3.8623    3.9496
  60835.     1.25993    4.183(25)      1558.    3.8631    4.0680
  60853.     1.26031    4.646(26)      1453.    3.8639    4.5586
  60871.     1.26068    5.708(29)      1171.    3.8647    5.5677
  60889.     1.26106    6.888(32)      970.     3.8655    6.7983
  60908.     1.26144    7.952(35)      835.     3.8663    8.0150
  60926.     1.26182    8.67(4)        746.     3.867     8.701
  60944.     1.26220    8.17(4)        803.     3.868     8.093
  60962.     1.26258    6.835(32)      1004.    3.8686    6.7552
  60981.     1.26296    5.680(28)      1241.    3.8694    5.6399
  60999.     1.26333    4.933(26)      1426.    3.8702    4.9351
  61017.     1.26371    4.527(25)      1560.    3.8710    4.5266
  61036.     1.26409    4.319(25)      1637.    3.8718    4.3355
  61054.     1.26447    4.288(25)      1634.    3.8726    4.2903
  61072.     1.26485    4.258(25)      1652.    3.8734    4.2484
  61091.     1.26523    4.152(24)      1689.    3.8742    4.1481
  61109.     1.26561    4.036(24)      1750.    3.8750    4.0486
  61127.     1.26599    4.020(24)      1747.    3.8758    3.9837
  61146.     1.26637    3.977(24)      1781.    3.8766    3.9552
  61164.     1.26675    4.050(24)      1756.    3.8774    3.9978
  61182.     1.26713    4.260(24)      1671.    3.8782    4.2323
  61201.     1.26751    4.797(26)      1483.    3.8790    4.8226
  61219.     1.26789    5.597(28)      1259.    3.8798    5.6721
  61237.     1.26827    6.111(30)      1121.    3.8805    6.1925
  61256.     1.26865    5.994(30)      1145.    3.8813    5.9646
  61274.     1.26903    5.412(28)      1298.    3.8821    5.3651
  61292.     1.26941    4.954(26)      1429.    3.8829    4.8948
  61311.     1.26979    4.670(26)      1500.    3.8837    4.6724
  61329.     1.27018    4.559(26)      1520.    3.8845    4.5620
  61348.     1.27056    4.374(25)      1615.    3.8853    4.4140
  61366.     1.27094    4.237(24)      1667.    3.8861    4.2661
  61384.     1.27132    4.191(24)      1677.    3.8869    4.1944
  61403.     1.27170    4.179(24)      1671.    3.8877    4.1633
  61421.     1.27208    4.103(24)      1723.    3.8885    4.1533
  61440.     1.27246    4.222(25)      1662.    3.8892    4.2069
  61458.     1.27285    4.273(25)      1630.    3.8900    4.2745
  61477.     1.27323    4.326(25)      1608.    3.8908    4.2724
  61495.     1.27361    4.201(25)      1663.    3.8916    4.2438
  61513.     1.27399    4.181(25)      1655.    3.8924    4.1972
  61532.     1.27437    4.123(24)      1687.    3.8932    4.1190
  61550.     1.27476    4.088(24)      1704.    3.8940    4.0716
  61569.     1.27514    4.258(25)      1659.    3.8948    4.2139
  61587.     1.27552    4.792(26)      1476.    3.8956    4.8572
  61606.     1.27590    5.858(30)      1148.    3.8963    5.8764
  61624.     1.27629    6.218(31)      1071.    3.8971    6.2578
  61643.     1.27667    5.711(29)      1186.    3.8979    5.7453
  61661.     1.27705    5.060(27)      1361.    3.8987    5.0759
  61680.     1.27744    4.585(26)      1508.    3.8995    4.6105
  61698.     1.27782    4.305(25)      1612.    3.9003    4.3276
  61717.     1.27820    4.132(24)      1666.    3.9011    4.1587
  61735.     1.27859    4.075(24)      1671.    3.9019    4.0605
  61754.     1.27897    3.975(24)      1736.    3.9026    4.0060
  61772.     1.27935    3.978(24)      1716.    3.9034    3.9737
  61791.     1.27974    3.925(24)      1747.    3.9042    3.9505
  61809.     1.28012    3.899(24)      1778.    3.9050    3.9341
  61828.     1.28051    3.958(24)      1734.    3.9058    3.9248
  61846.     1.28089    3.981(24)      1716.    3.9066    3.9291
  61865.     1.28127    4.040(24)      1728.    3.9073    4.0088
  61884.     1.28166    4.369(25)      1600.    3.9081    4.3824
  61902.     1.28204    5.120(27)      1331.    3.9089    5.1549
  61921.     1.28243    5.741(30)      1137.    3.9097    5.6755
  61939.     1.28281    5.471(29)      1225.    3.9105    5.4392
  61958.     1.28320    4.980(27)      1360.    3.9113    4.9162
  61976.     1.28358    4.548(26)      1501.    3.9120    4.5179
  61995.     1.28397    4.299(25)      1572.    3.9128    4.2743
  62014.     1.28435    4.120(25)      1651.    3.9136    4.1359
  62032.     1.28474    4.053(24)      1690.    3.9144    4.0827
  62051.     1.28512    4.086(24)      1674.    3.9152    4.1067
  62069.     1.28551    4.145(25)      1618.    3.9159    4.1355
  62088.     1.28589    4.084(25)      1651.    3.9167    4.1009
  62107.     1.28628    4.069(25)      1653.    3.9175    4.0388
  62125.     1.28667    3.987(24)      1701.    3.9183    3.9917
  62144.     1.28705    3.929(24)      1747.    3.9191    3.9640
  62163.     1.28744    3.956(24)      1726.    3.9198    3.9525
  62181.     1.28782    3.963(24)      1720.    3.9206    3.9755
  62200.     1.28821    4.121(25)      1666.    3.9214    4.1358
  62219.     1.28860    4.559(26)      1489.    3.9222    4.5547
  62237.     1.28898    4.990(27)      1341.    3.9230    4.9554
  62256.     1.28937    4.961(27)      1352.    3.9237    4.9143
  62275.     1.28976    4.668(26)      1454.    3.9245    4.6061
  62293.     1.29015    4.327(25)      1582.    3.9253    4.3396
  62312.     1.29053    4.189(25)      1633.    3.9261    4.1723
  62331.     1.29092    4.025(24)      1705.    3.9268    4.0729
  62349.     1.29131    3.953(24)      1737.    3.9276    4.0143
  62368.     1.29169    3.965(24)      1709.    3.9284    3.9797
  62387.     1.29208    3.930(24)      1731.    3.9292    3.9596
  62406.     1.29247    3.907(24)      1745.    3.9299    3.9480
  62424.     1.29286    3.898(24)      1747.    3.9307    3.9415
  62443.     1.29325    3.856(24)      1775.    3.9315    3.9380
  62462.     1.29363    3.845(24)      1794.    3.9323    3.9362
  62480.     1.29402    3.905(24)      1734.    3.9330    3.9355
  62499.     1.29441    3.878(24)      1767.    3.9338    3.9362
  62518.     1.29480    3.865(24)      1752.    3.9346    3.9376
  62537.     1.29519    3.885(24)      1762.    3.9354    3.9379
  62555.     1.29558    3.898(24)      1748.    3.9361    3.9392
  62574.     1.29596    3.917(24)      1713.    3.9369    3.9413
  62593.     1.29635    3.909(24)      1753.    3.9377    3.9481
  62612.     1.29674    3.935(24)      1742.    3.9384    3.9665
  62631.     1.29713    4.005(24)      1697.    3.9392    3.9950
  62649.     1.29752    4.043(24)      1687.    3.9400    4.0435
  62668.     1.29791    4.277(25)      1612.    3.9407    4.2497
  62687.     1.29830    4.910(27)      1389.    3.9415    4.8738
  62706.     1.29869    5.961(30)      1125.    3.9423    5.9158
  62725.     1.29908    6.911(33)      942.     3.9431    6.7799
  62743.     1.29947    6.990(33)      944.     3.9438    6.7958
  62762.     1.29986    6.240(31)      1071.    3.9446    6.1240
  62781.     1.30025    5.420(28)      1246.    3.9454    5.3683
  62800.     1.30064    4.868(27)      1395.    3.9461    4.8148
  62819.     1.30103    4.471(26)      1516.    3.9469    4.4678
  62838.     1.30142    4.254(25)      1593.    3.9477    4.2618
  62856.     1.30181    4.125(25)      1618.    3.9484    4.1410
  62875.     1.30220    4.015(24)      1689.    3.9492    4.0716
  62894.     1.30259    4.016(24)      1667.    3.9499    4.0330
  62913.     1.30298    3.995(24)      1673.    3.9507    4.0150
  62932.     1.30337    3.994(24)      1680.    3.9515    4.0196
  62951.     1.30376    4.025(24)      1676.    3.9522    4.0879
  62970.     1.30415    4.276(25)      1595.    3.9530    4.3378
  62989.     1.30455    4.815(27)      1394.    3.9538    4.8268
  63007.     1.30494    5.296(28)      1233.    3.9545    5.2439
  63026.     1.30533    5.267(28)      1249.    3.9553    5.2358
  63045.     1.30572    5.025(27)      1344.    3.9561    5.0744
  63064.     1.30611    4.906(27)      1357.    3.9568    4.9421
  63083.     1.30650    4.724(27)      1402.    3.9576    4.7380
  63102.     1.30690    4.524(26)      1487.    3.9583    4.5513
  63121.     1.30729    4.666(26)      1458.    3.9591    4.6681
  63140.     1.30768    5.260(28)      1282.    3.9599    5.3931
  63159.     1.30807    6.409(32)      1000.    3.9606    6.4577
  63178.     1.30847    6.897(33)      918.     3.9614    6.8895
  63197.     1.30886    6.643(32)      978.     3.9621    6.6948
  63216.     1.30925    6.428(31)      1010.    3.9629    6.5110
  63235.     1.30964    6.193(31)      1042.    3.9636    6.1613
  63254.     1.31004    5.549(29)      1177.    3.9644    5.5219
  63273.     1.31043    4.957(27)      1324.    3.9652    4.9401
  63292.     1.31082    4.534(26)      1473.    3.9659    4.5693
  63311.     1.31122    4.419(26)      1495.    3.9667    4.4016
  63330.     1.31161    4.445(26)      1505.    3.9674    4.4904
  63349.     1.31200    4.789(27)      1372.    3.9682    4.8377
  63368.     1.31240    5.096(28)      1270.    3.9689    5.1036
  63387.     1.31279    4.993(28)      1305.    3.9697    4.9728
  63406.     1.31318    4.698(27)      1413.    3.9704    4.6825
  63425.     1.31358    4.659(26)      1441.    3.9712    4.5910
  63444.     1.31397    5.078(27)      1332.    3.9719    5.1072
  63463.     1.31437    6.300(31)      1036.    3.9727    6.4194
  63482.     1.31476    7.489(34)      841.     3.9735    7.5758
  63501.     1.31516    7.577(35)      837.     3.9742    7.5639
  63520.     1.31555    7.159(33)      931.     3.9750    7.0889
  63539.     1.31594    7.555(34)      881.     3.9757    7.6564
  63558.     1.31634    8.95(4)        695.     3.976     9.050
  63577.     1.31673    8.99(4)        690.     3.977     9.109
  63596.     1.31713    7.740(35)      825.     3.9780    7.6913
  63615.     1.31752    6.291(31)      1047.    3.9787    6.2617
  63634.     1.31792    5.330(28)      1241.    3.9794    5.3308
  63653.     1.31832    4.735(27)      1391.    3.9802    4.7787
  63672.     1.31871    4.445(26)      1476.    3.9809    4.4596
  63691.     1.31911    4.243(25)      1560.    3.9817    4.2821
  63711.     1.31950    4.122(25)      1593.    3.9824    4.1823
  63730.     1.31990    4.135(25)      1614.    3.9832    4.1312
  63749.     1.32029    4.101(25)      1617.    3.9839    4.1259
  63768.     1.32069    4.187(25)      1571.    3.9847    4.1392
  63787.     1.32109    4.125(25)      1587.    3.9854    4.1283
  63806.     1.32148    4.102(25)      1598.    3.9862    4.1054
  63825.     1.32188    4.074(25)      1600.    3.9869    4.0828
  63844.     1.32228    4.015(25)      1631.    3.9876    4.0570
  63864.     1.32267    4.032(25)      1632.    3.9884    4.0354
  63883.     1.32307    4.031(25)      1622.    3.9891    4.0212
  63902.     1.32347    4.008(25)      1630.    3.9899    4.0137
  63921.     1.32386    4.013(25)      1632.    3.9906    4.0206
  63940.     1.32426    4.139(25)      1601.    3.9914    4.1185
  63959.     1.32466    4.641(26)      1440.    3.9921    4.6041
  63979.     1.32506    5.685(30)      1138.    3.9928    5.6878
  63998.     1.32545    6.605(32)      947.     3.9936    6.5187
  64017.     1.32585    6.316(32)      1002.    3.9943    6.2549
  64036.     1.32625    5.531(29)      1179.    3.9950    5.5046
  64055.     1.32665    4.954(27)      1325.    3.9958    4.9270
  64075.     1.32704    4.684(27)      1412.    3.9965    4.6437
  64094.     1.32744    4.743(27)      1420.    3.9973    4.7719
  64113.     1.32784    5.542(29)      1193.    3.9980    5.5314
  64132.     1.32824    6.761(33)      934.     3.9987    6.6189
  64152.     1.32864    7.248(34)      860.     3.9995    7.0844
  64171.     1.32904    6.850(33)      926.     4.0002    6.8004
  64190.     1.32944    6.205(31)      1032.    4.0009    6.2310
  64209.     1.32983    5.552(29)      1158.    4.0017    5.5816
  64229.     1.33023    4.951(27)      1325.    4.0024    5.0056
  64248.     1.33063    4.562(26)      1429.    4.0031    4.6098
  64267.     1.33103    4.324(26)      1502.    4.0039    4.3687
  64286.     1.33143    4.214(25)      1540.    4.0046    4.2256
  64306.     1.33183    4.081(25)      1587.    4.0053    4.1407
  64325.     1.33223    4.039(25)      1593.    4.0061    4.0904
  64344.     1.33263    4.056(25)      1571.    4.0068    4.0606
  64364.     1.33303    4.039(25)      1594.    4.0075    4.0431
  64383.     1.33343    4.047(25)      1581.    4.0082    4.0328
  64402.     1.33383    4.026(25)      1584.    4.0090    4.0270
  64422.     1.33423    3.997(25)      1598.    4.0097    4.0239
  64441.     1.33463    4.079(25)      1554.    4.0104    4.0238
  64460.     1.33503    3.993(25)      1613.    4.0112    4.0247
  64480.     1.33543    4.052(25)      1588.    4.0119    4.0318
  64499.     1.33583    4.170(25)      1548.    4.0126    4.0791
  64518.     1.33623    4.535(26)      1435.    4.0133    4.3588
  64538.     1.33663    5.437(29)      1214.    4.0141    5.4559
  64557.     1.33704    7.470(35)      833.     4.0148    7.6627
  64576.     1.33744    9.29(4)        636.     4.016     9.335
  64596.     1.33784    8.99(4)        667.     4.016     8.956
  64615.     1.33824    7.65(4)        809.     4.017     7.520
  64635.     1.33864    6.445(32)      982.     4.0177    6.3202
  64654.     1.33904    5.783(30)      1098.    4.0184    5.7099
  64673.     1.33944    5.591(30)      1131.    4.0191    5.5173
  64693.     1.33985    5.646(30)      1110.    4.0198    5.5877
  64712.     1.34025    5.970(31)      1051.    4.0206    6.0397
  64732.     1.34065    6.535(33)      920.     4.0213    6.5374
  64751.     1.34105    6.370(32)      956.     4.0220    6.3257
  64770.     1.34145    5.597(30)      1120.    4.0227    5.6141
  64790.     1.34186    4.980(28)      1268.    4.0234    4.9942
  64809.     1.34226    4.630(27)      1359.    4.0242    4.6115
  64829.     1.34266    4.471(27)      1404.    4.0249    4.4610
  64848.     1.34307    4.532(27)      1399.    4.0256    4.6127
  64868.     1.34347    4.908(28)      1264.    4.0263    4.9883
  64887.     1.34387    5.050(29)      1218.    4.0270    5.1140
  64906.     1.34427    4.816(28)      1290.    4.0277    4.8602
  64926.     1.34468    4.546(27)      1381.    4.0285    4.5501
  64945.     1.34508    4.313(26)      1451.    4.0292    4.3409
  64965.     1.34548    4.193(26)      1496.    4.0299    4.2173
  64984.     1.34589    4.107(26)      1516.    4.0306    4.1458
  65004.     1.34629    4.011(25)      1573.    4.0313    4.1047
  65023.     1.34670    4.022(25)      1563.    4.0320    4.0824
  65043.     1.34710    4.050(25)      1552.    4.0327    4.0780
  65062.     1.34750    4.066(25)      1552.    4.0334    4.1145
  65082.     1.34791    4.173(26)      1505.    4.0342    4.2155
  65101.     1.34831    4.316(26)      1448.    4.0349    4.3050
  65121.     1.34872    4.250(26)      1468.    4.0356    4.2888
  65141.     1.34912    4.199(26)      1478.    4.0363    4.2173
  65160.     1.34953    4.080(25)      1553.    4.0370    4.1607
  65180.     1.34993    4.069(25)      1555.    4.0377    4.1282
  65199.     1.35034    4.025(25)      1564.    4.0384    4.1151
  65219.     1.35074    4.039(26)      1535.    4.0391    4.1143
  65238.     1.35115    4.036(25)      1549.    4.0398    4.1236
  65258.     1.35155    4.020(25)      1558.    4.0405    4.1447
  65277.     1.35196    4.099(26)      1528.    4.0412    4.1901
  65297.     1.35236    4.252(26)      1496.    4.0419    4.3363
  65317.     1.35277    4.727(27)      1380.    4.0426    4.9108
  65336.     1.35318    6.138(31)      1074.    4.0433    6.5568
  65356.     1.35358    9.15(4)        651.     4.044     9.205
  65375.     1.35399   11.25(4)        511.     4.045    10.876
  65395.     1.35439   10.46(4)        572.     4.045    10.441
  65415.     1.35480    9.26(4)        655.     4.046     9.261
  65434.     1.35521    8.00(4)        761.     4.047     7.980
  65454.     1.35561    6.565(32)      953.     4.0475    6.7037
  65474.     1.35602    5.629(30)      1114.    4.0482    5.7067
  65493.     1.35643    4.927(28)      1270.    4.0489    5.0626
  65513.     1.35683    4.557(27)      1370.    4.0496    4.6730
  65533.     1.35724    4.356(26)      1441.    4.0503    4.4410
  65552.     1.35765    4.238(26)      1478.    4.0510    4.3162
  65572.     1.35806    4.301(26)      1440.    4.0517    4.3267
  65592.     1.35846    4.546(27)      1363.    4.0524    4.5658
  65611.     1.35887    4.927(28)      1244.    4.0531    4.9150
  65631.     1.35928    5.014(29)      1225.    4.0538    4.9978
  65651.     1.35969    4.871(28)      1277.    4.0545    4.8192
  65670.     1.36009    4.709(28)      1314.    4.0552    4.6909
  65690.     1.36050    4.654(28)      1315.    4.0559    4.6411
  65710.     1.36091    4.563(27)      1354.    4.0566    4.5260
  65729.     1.36132    4.369(27)      1408.    4.0573    4.3716
  65749.     1.36173    4.236(26)      1465.    4.0580    4.2547
  65769.     1.36214    4.151(26)      1497.    4.0587    4.1868
  65789.     1.36255    4.156(26)      1492.    4.0594    4.1715
  65808.     1.36295    4.305(26)      1450.    4.0601    4.2651
  65828.     1.36336    4.624(27)      1347.    4.0607    4.5993
  65848.     1.36377    5.320(29)      1179.    4.0614    5.3784
  65868.     1.36418    6.362(33)      946.     4.0621    6.4322
  65887.     1.36459    6.907(34)      860.     4.0628    6.8860
  65907.     1.36500    6.675(33)      897.     4.0635    6.5924
  65927.     1.36541    6.217(32)      988.     4.0642    6.1077
  65947.     1.36582    5.880(31)      1043.    4.0649    5.8752
  65966.     1.36623    5.879(31)      1018.    4.0656    5.8579
  65986.     1.36664    5.657(31)      1054.    4.0662    5.6005
  66006.     1.36705    5.138(29)      1189.    4.0669    5.1165
  66026.     1.36746    4.659(28)      1306.    4.0676    4.7069
  66046.     1.36787    4.406(27)      1389.    4.0683    4.4490
  66065.     1.36828    4.231(26)      1454.    4.0690    4.3026
  66085.     1.36869    4.161(26)      1451.    4.0697    4.2301
  66105.     1.36910    4.160(26)      1456.    4.0703    4.1995
  66125.     1.36951    4.126(26)      1469.    4.0710    4.1689
  66145.     1.36992    4.066(26)      1506.    4.0717    4.1393
  66165.     1.37033    4.137(26)      1454.    4.0724    4.1195
  66184.     1.37074    4.048(26)      1506.    4.0731    4.1161
  66204.     1.37116    4.118(26)      1477.    4.0737    4.1563
  66224.     1.37157    4.323(27)      1406.    4.0744    4.2911
  66244.     1.37198    4.647(28)      1317.    4.0751    4.5319
  66264.     1.37239    5.321(29)      1171.    4.0758    5.1658
  66284.     1.37280    7.032(34)      867.     4.0764    7.0715
  66304.     1.37321    9.77(4)        574.     4.077     9.737
  66324.     1.37363   10.59(4)        519.     4.078    10.450
  66343.     1.37404    9.00(4)        641.     4.078     8.901
  66363.     1.37445    7.180(35)      829.     4.0792    7.0751
  66383.     1.37486    5.878(31)      1017.    4.0798    5.8406
  66403.     1.37528    5.072(29)      1190.    4.0805    5.1084
  66423.     1.37569    4.644(28)      1295.    4.0812    4.6824
  66443.     1.37610    4.376(27)      1379.    4.0818    4.4348
  66463.     1.37651    4.307(27)      1373.    4.0825    4.2909
  66483.     1.37693    4.142(26)      1448.    4.0832    4.2064
  66503.     1.37734    4.134(26)      1453.    4.0839    4.1579
  66523.     1.37775    4.103(26)      1453.    4.0845    4.1298
  66543.     1.37817    4.073(26)      1469.    4.0852    4.1137
  66563.     1.37858    4.067(26)      1480.    4.0859    4.1071
  66583.     1.37899    4.069(26)      1470.    4.0865    4.1033
  66603.     1.37941    4.116(26)      1444.    4.0872    4.1043
  66623.     1.37982    4.126(26)      1454.    4.0879    4.1693
  66643.     1.38024    4.307(27)      1393.    4.0885    4.3542
  66663.     1.38065    4.588(28)      1282.    4.0892    4.5612
  66683.     1.38106    4.580(28)      1289.    4.0899    4.5771
  66703.     1.38148    4.416(27)      1358.    4.0905    4.4419
  66723.     1.38189    4.315(27)      1388.    4.0912    4.3270
  66743.     1.38231    4.268(27)      1403.    4.0919    4.2935
  66763.     1.38272    4.303(27)      1391.    4.0925    4.3380
  66783.     1.38314    4.396(27)      1346.    4.0932    4.3971
  66803.     1.38355    4.449(27)      1349.    4.0939    4.4059
  66823.     1.38397    4.512(27)      1356.    4.0945    4.5118
  66843.     1.38438    5.045(29)      1226.    4.0952    5.1066
  66863.     1.38480    6.284(33)      934.     4.0958    6.2887
  66883.     1.38521    7.21(4)        781.     4.097     7.051
  66903.     1.38563    6.789(34)      854.     4.0972    6.6331
  66923.     1.38604    5.837(31)      1011.    4.0978    5.7780
  66943.     1.38646    5.111(29)      1167.    4.0985    5.1209
  66963.     1.38688    4.682(28)      1276.    4.0991    4.7227
  66983.     1.38729    4.472(27)      1335.    4.0998    4.4971
  67003.     1.38771    4.332(27)      1381.    4.1005    4.3875
  67023.     1.38812    4.438(27)      1354.    4.1011    4.4332
  67044.     1.38854    4.855(28)      1279.    4.1018    4.9492
  67064.     1.38896    6.237(32)      982.     4.1024    6.4448
  67084.     1.38937    8.45(4)        663.     4.103     8.398
  67104.     1.38979    9.13(4)        604.     4.104     8.889
  67124.     1.39021    7.89(4)        727.     4.104     7.762
  67144.     1.39063    6.389(33)      930.     4.1050    6.4296
  67164.     1.39104    5.400(30)      1106.    4.1057    5.5103
  67184.     1.39146    4.921(29)      1206.    4.1064    4.9764
  67205.     1.39188    4.787(28)      1250.    4.1070    4.8016
  67225.     1.39230    5.026(29)      1198.    4.1077    5.1341
  67245.     1.39271    5.803(32)     1000.     4.1083    5.8105
  67265.     1.39313    6.370(33)      909.     4.1090    6.2461
  67285.     1.39355    6.795(34)      870.     4.1096    6.7114
  67306.     1.39397    7.85(4)        730.     4.110     7.809
  67326.     1.39439    8.79(4)        627.     4.111     8.793
  67346.     1.39480    8.56(4)        648.     4.112     8.524
  67366.     1.39522    7.38(4)        766.     4.112     7.329
  67386.     1.39564    6.138(33)      938.     4.1128    6.1199
  67407.     1.39606    5.282(30)      1112.    4.1135    5.2970
  67427.     1.39648    4.793(28)      1236.    4.1141    4.8244
  67447.     1.39690    4.698(28)      1258.    4.1148    4.6821
  67467.     1.39732    5.034(29)      1169.    4.1154    5.0662
  67487.     1.39774    5.866(32)      963.     4.1161    5.8678
  67508.     1.39816    6.285(34)      880.     4.1167    6.1806
  67528.     1.39857    5.829(32)      970.     4.1174    5.7136
  67548.     1.39899    5.260(30)      1084.    4.1180    5.1213
  67568.     1.39941    4.802(29)      1202.    4.1187    4.7221
  67589.     1.39983    4.541(28)      1267.    4.1193    4.4814
  67609.     1.40025    4.363(28)      1311.    4.1199    4.3512
  67629.     1.40067    4.307(27)      1335.    4.1206    4.3234
  67650.     1.40109    4.420(28)      1284.    4.1212    4.3639
  67670.     1.40151    4.435(28)      1284.    4.1219    4.3845
  67690.     1.40194    4.438(28)      1274.    4.1225    4.3497
  67711.     1.40236    4.329(28)      1312.    4.1231    4.2863
  67731.     1.40278    4.222(27)      1358.    4.1238    4.2259
  67751.     1.40320    4.200(27)      1370.    4.1244    4.1848
  67771.     1.40362    4.163(27)      1367.    4.1251    4.1590
  67792.     1.40404    4.109(27)      1378.    4.1257    4.1453
  67812.     1.40446    4.124(27)      1368.    4.1263    4.1378
  67832.     1.40488    4.123(27)      1369.    4.1270    4.1337
  67853.     1.40530    4.125(27)      1365.    4.1276    4.1316
  67873.     1.40573    4.084(27)      1384.    4.1282    4.1304
  67894.     1.40615    4.084(27)      1378.    4.1289    4.1303
  67914.     1.40657    4.156(27)      1354.    4.1295    4.1304
  67934.     1.40699    4.116(27)      1371.    4.1301    4.1308
  67955.     1.40741    4.119(27)      1363.    4.1308    4.1313
  67975.     1.40784    4.137(27)      1348.    4.1314    4.1318
  67995.     1.40826    4.174(27)      1332.    4.1320    4.1322
  68016.     1.40868    4.172(27)      1341.    4.1327    4.1329
  68036.     1.40910    4.135(27)      1360.    4.1333    4.1335
  68057.     1.40953    4.158(27)      1343.    4.1339    4.1342
  68077.     1.40995    4.145(27)      1360.    4.1346    4.1349
  68098.     1.41037    4.150(27)      1342.    4.1352    4.1356
  68118.     1.41080    4.156(27)      1339.    4.1358    4.1364
  68138.     1.41122    4.144(27)      1353.    4.1365    4.1372
  68159.     1.41164    4.148(27)      1336.    4.1371    4.1389
  68179.     1.41207    4.185(27)      1332.    4.1377    4.1412
  68200.     1.41249    4.283(28)      1311.    4.1383    4.1550
  68220.     1.41291    4.519(28)      1272.    4.1390    4.2697
  68241.     1.41334    5.285(30)      1135.    4.1396    5.0052
  68261.     1.41376    7.56(4)        771.     4.140     7.648
  68282.     1.41419   11.79(5)        438.     4.141    11.876
  68302.     1.41461   13.93(5)        357.     4.141    13.642
  68323.     1.41503   11.83(5)        442.     4.142    11.603
  68343.     1.41546    9.02(4)        612.     4.143     8.764
  68364.     1.41588    6.94(4)        812.     4.143     6.807
  68384.     1.41631    5.752(32)      978.     4.1440    5.6642
  68405.     1.41673    5.040(30)      1110.    4.1446    5.0122
  68425.     1.41716    4.671(29)      1198.    4.1452    4.6409
  68446.     1.41758    4.411(28)      1268.    4.1458    4.4297
  68466.     1.41801    4.270(27)      1323.    4.1465    4.3104
  68487.     1.41843    4.299(28)      1299.    4.1471    4.2474
  68507.     1.41886    4.270(28)      1311.    4.1477    4.2358
  68528.     1.41929    4.318(28)      1287.    4.1483    4.3054
  68548.     1.41971    4.479(28)      1251.    4.1489    4.4647
  68569.     1.42014    4.697(29)      1183.    4.1496    4.6658
  68590.     1.42056    4.893(30)      1123.    4.1502    4.8317
  68610.     1.42099    4.971(30)      1111.    4.1508    4.8957
  68631.     1.42142    4.992(30)      1122.    4.1514    5.0128
  68651.     1.42184    5.207(31)      1058.    4.1520    5.1887
  68672.     1.42227    5.170(31)      1064.    4.1526    5.1239
  68692.     1.42270    4.855(30)      1147.    4.1533    4.8569
  68713.     1.42312    4.660(29)      1189.    4.1539    4.6180
  68734.     1.42355    4.482(28)      1246.    4.1545    4.4668
  68754.     1.42398    4.373(28)      1267.    4.1551    4.3678
  68775.     1.42440    4.341(28)      1281.    4.1557    4.3080
  68796.     1.42483    4.360(28)      1282.    4.1563    4.3547
  68816.     1.42526    4.619(29)      1205.    4.1570    4.6842
  68837.     1.42569    5.298(31)      1028.    4.1576    5.3315
  68857.     1.42611    5.805(33)      908.     4.1582    5.7624
  68878.     1.42654    5.567(32)      970.     4.1588    5.6009
  68899.     1.42697    5.210(31)      1045.    4.1594    5.1903
  68919.     1.42740    4.837(30)      1121.    4.1600    4.8155
  68940.     1.42783    4.546(29)      1209.    4.1606    4.5524
  68961.     1.42826    4.428(28)      1235.    4.1612    4.3923
  68982.     1.42868    4.280(28)      1288.    4.1619    4.2997
  69002.     1.42911    4.241(28)      1278.    4.1625    4.2476
  69023.     1.42954    4.212(28)      1291.    4.1631    4.2195
  69044.     1.42997    4.227(28)      1288.    4.1637    4.2060
  69064.     1.43040    4.164(28)      1313.    4.1643    4.2063
  69085.     1.43083    4.269(28)      1282.    4.1649    4.2465
  69106.     1.43126    4.517(29)      1217.    4.1655    4.4574
  69127.     1.43169    5.046(30)      1087.    4.1661    5.0805
  69147.     1.43212    5.974(34)      883.     4.1667    5.9730
  69168.     1.43255    6.435(35)      813.     4.1673    6.3374
  69189.     1.43298    5.991(34)      887.     4.1679    5.9487
  69210.     1.43341    5.365(32)      1005.    4.1686    5.3402
  69230.     1.43384    4.837(30)      1126.    4.1692    4.8687
  69251.     1.43427    4.543(29)      1195.    4.1698    4.5781
  69272.     1.43470    4.357(28)      1237.    4.1704    4.4092
  69293.     1.43513    4.277(28)      1261.    4.1710    4.3116
  69313.     1.43556    4.153(28)      1306.    4.1716    4.2553
  69334.     1.43599    4.176(28)      1290.    4.1722    4.2228
  69355.     1.43642    4.149(28)      1300.    4.1728    4.2041
  69376.     1.43685    4.198(28)      1271.    4.1734    4.1933
  69397.     1.43728    4.183(28)      1274.    4.1740    4.1870
  69417.     1.43771    4.191(28)      1269.    4.1746    4.1835
  69438.     1.43814    4.189(28)      1255.    4.1752    4.1819
  69459.     1.43858    4.197(28)      1249.    4.1758    4.1809
  69480.     1.43901    4.144(28)      1287.    4.1764    4.1805
  69501.     1.43944    4.194(28)      1277.    4.1770    4.1804
  69522.     1.43987    4.194(28)      1272.    4.1776    4.1805
  69542.     1.44030    4.159(28)      1278.    4.1782    4.1808
  69563.     1.44073    4.182(28)      1285.    4.1788    4.1812
  69584.     1.44117    4.209(28)      1268.    4.1794    4.1818
  69605.     1.44160    4.137(28)      1284.    4.1800    4.1825
  69626.     1.44203    4.235(28)      1252.    4.1806    4.1850
  69647.     1.44246    4.251(28)      1256.    4.1812    4.2052
  69668.     1.44290    4.351(28)      1239.    4.1818    4.3276
  69689.     1.44333    4.647(30)      1147.    4.1824    4.6628
  69710.     1.44376    5.069(31)      1036.    4.1830    5.0042
  69730.     1.44420    5.033(31)      1056.    4.1836    4.9892
  69751.     1.44463    4.815(30)      1097.    4.1842    4.7351
  69772.     1.44506    4.571(29)      1173.    4.1848    4.5169
  69793.     1.44550    4.414(29)      1227.    4.1854    4.4123
  69814.     1.44593    4.479(29)      1205.    4.1860    4.4328
  69835.     1.44636    4.605(29)      1161.    4.1866    4.5351
  69856.     1.44680    4.590(29)      1157.    4.1872    4.5698
  69877.     1.44723    4.503(29)      1181.    4.1878    4.4857
  69898.     1.44767    4.389(29)      1222.    4.1884    4.3793
  69919.     1.44810    4.276(28)      1275.    4.1890    4.3054
  69940.     1.44854    4.287(28)      1261.    4.1896    4.2624
  69961.     1.44897    4.305(28)      1248.    4.1902    4.2454
  69982.     1.44941    4.445(29)      1224.    4.1908    4.3103
  70003.     1.44984    4.929(30)      1124.    4.1913    4.7779
  70024.     1.45028    6.064(34)      891.     4.1919    6.1277
  70045.     1.45071    7.58(4)        670.     4.193     7.600
  70066.     1.45115    7.76(4)        658.     4.193     7.624
  70087.     1.45158    6.70(4)        799.     4.194     6.625
  70108.     1.45202    6.003(33)      918.     4.1943    5.9475
  70129.     1.45245    6.149(34)      885.     4.1949    6.1062
  70150.     1.45289    6.84(4)        776.     4.195     6.767
  70171.     1.45332    7.51(4)        704.     4.196     7.472
  70192.     1.45376    8.11(4)        633.     4.197     7.924
  70213.     1.45420    7.55(4)        681.     4.197     7.485
  70234.     1.45463    6.451(35)      829.     4.1979    6.4742
  70255.     1.45507    5.510(32)      980.     4.1985    5.5921
  70276.     1.45551    4.955(30)      1088.    4.1990    5.0285
  70297.     1.45594    4.619(29)      1167.    4.1996    4.7126
  70319.     1.45638    4.606(29)      1171.    4.2002    4.6162
  70340.     1.45682    4.781(30)      1134.    4.2008    4.8213
  70361.     1.45725    5.219(31)      1012.    4.2014    5.2380
  70382.     1.45769    5.379(32)      977.     4.2020    5.3886
  70403.     1.45813    5.085(31)      1052.    4.2026    5.1270
  70424.     1.45856    4.798(30)      1114.    4.2032    4.7920
  70445.     1.45900    4.542(29)      1186.    4.2038    4.5698
  70466.     1.45944    4.520(29)      1186.    4.2043    4.4909
  70487.     1.45988    4.657(29)      1167.    4.2049    4.6794
  70509.     1.46032    5.286(31)      1027.    4.2055    5.3569
  70530.     1.46075    6.45(4)        796.     4.206     6.272
  70551.     1.46119    6.93(4)        746.     4.207     6.728
  70572.     1.46163    7.20(4)        739.     4.207     7.120
  70593.     1.46207    8.02(4)        642.     4.208     7.942
  70614.     1.46251    8.61(4)        594.     4.208     8.619
  70636.     1.46295    8.93(4)        566.     4.209     8.877
  70657.     1.46339    8.50(4)        590.     4.210     8.447
  70678.     1.46383    7.29(4)        703.     4.210     7.307
  70699.     1.46426    6.134(34)      854.     4.2108    6.1201
  70720.     1.46470    5.208(31)      1025.    4.2114    5.3035
  70742.     1.46514    4.801(30)      1099.    4.2120    4.8294
  70763.     1.46558    4.496(29)      1176.    4.2126    4.5615
  70784.     1.46602    4.350(29)      1223.    4.2131    4.4117
  70805.     1.46646    4.325(29)      1224.    4.2137    4.3277
  70827.     1.46690    4.323(29)      1209.    4.2143    4.2807
  70848.     1.46734    4.192(28)      1245.    4.2149    4.2545
  70869.     1.46778    4.186(28)      1265.    4.2155    4.2405
  70890.     1.46822    4.240(28)      1247.    4.2161    4.2328
  70912.     1.46866    4.235(28)      1233.    4.2166    4.2289
  70933.     1.46910    4.209(28)      1243.    4.2172    4.2274
  70954.     1.46955    4.191(28)      1254.    4.2178    4.2281
  70975.     1.46999    4.207(28)      1252.    4.2184    4.2413
  70997.     1.47043    4.335(29)      1230.    4.2190    4.3384
  71018.     1.47087    4.670(30)      1141.    4.2196    4.7163
  71039.     1.47131    5.324(32)      965.     4.2201    5.3869
  71061.     1.47175    5.704(34)      885.     4.2207    5.7422
  71082.     1.47219    5.390(32)      957.     4.2213    5.4660
  71103.     1.47263    4.913(31)      1068.    4.2219    5.0051
  71125.     1.47308    4.622(30)      1138.    4.2225    4.6795
  71146.     1.47352    4.443(29)      1180.    4.2231    4.4970
  71167.     1.47396    4.341(29)      1209.    4.2236    4.4178
  71189.     1.47440    4.391(29)      1209.    4.2242    4.4666
  71210.     1.47484    4.631(29)      1158.    4.2248    4.7547
  71231.     1.47529    5.293(32)      976.     4.2254    5.2832
  71253.     1.47573    5.736(34)      889.     4.2260    5.6451
  71274.     1.47617    5.540(33)      945.     4.2266    5.5082
  71296.     1.47662    5.306(32)      1002.    4.2271    5.2928
  71317.     1.47706    5.437(32)      966.     4.2277    5.4512
  71338.     1.47750    5.775(34)      888.     4.2283    5.7209
  71360.     1.47795    5.599(33)      925.     4.2289    5.5520
  71381.     1.47839    5.186(31)      1020.    4.2295    5.1134
  71403.     1.47883    4.825(30)      1117.    4.2300    4.8248
  71424.     1.47928    4.918(31)      1068.    4.2306    4.8825
  71445.     1.47972    5.130(31)      1016.    4.2312    5.1622
  71467.     1.48016    5.246(32)      977.     4.2318    5.2172
  71488.     1.48061    5.060(31)      1038.    4.2324    4.9747
  71510.     1.48105    5.022(31)      1074.    4.2329    4.8811
  71531.     1.48150    5.867(33)      939.     4.2335    5.7448
  71553.     1.48194    8.04(4)        649.     4.234     8.324
  71574.     1.48239   10.70(5)        445.     4.235    10.836
  71596.     1.48283   10.46(5)        467.     4.235    10.508
  71617.     1.48328    8.43(4)        605.     4.236     8.431
  71639.     1.48372    6.66(4)        788.     4.236     6.667
  71660.     1.48417    5.695(33)      913.     4.2370    5.6215
  71682.     1.48461    5.195(31)      1010.    4.2376    5.1314
  71703.     1.48506    5.246(32)      1003.    4.2382    5.2153
  71725.     1.48550    5.981(34)      867.     4.2387    5.9957
  71746.     1.48595    7.07(4)        693.     4.239     6.960
  71768.     1.48639    7.18(4)        684.     4.240     7.009
  71789.     1.48684    6.36(4)        797.     4.240     6.235
  71811.     1.48729    5.760(33)      894.     4.2411    5.6304
  71832.     1.48773    5.635(33)      898.     4.2416    5.6108
  71854.     1.48818    5.768(34)      852.     4.2422    5.7453
  71875.     1.48862    5.518(33)      893.     4.2428    5.4881
  71897.     1.48907    4.970(31)      1016.    4.2434    5.0388
  71918.     1.48952    4.694(31)      1070.    4.2440    4.6991
  71940.     1.48996    4.509(30)      1116.    4.2445    4.5033
  71962.     1.49041    4.455(30)      1126.    4.2451    4.4258
  71983.     1.49086    4.648(30)      1086.    4.2457    4.5701
  72005.     1.49131    5.102(32)      980.     4.2463    5.1417
  72026.     1.49175    5.90(4)        806.     4.247     5.859
  72048.     1.49220    6.07(4)        781.     4.247     6.018
  72070.     1.49265    5.672(34)      842.     4.2480    5.6122
  72091.     1.49310    5.155(33)      944.     4.2486    5.1061
  72113.     1.49355    4.713(31)      1040.    4.2492    4.7459
  72134.     1.49399    4.475(30)      1105.    4.2498    4.5366
  72156.     1.49444    4.358(30)      1131.    4.2503    4.4232
  72178.     1.49489    4.300(29)      1150.    4.2509    4.3704
  72199.     1.49534    4.342(30)      1130.    4.2515    4.3828
  72221.     1.49579    4.531(30)      1090.    4.2521    4.5829
  72243.     1.49624    5.164(33)      938.     4.2527    5.2212
  72264.     1.49668    6.19(4)        738.     4.253     6.161
  72286.     1.49713    6.71(4)        666.     4.254     6.534
  72308.     1.49758    6.12(4)        750.     4.254     6.067
  72329.     1.49803    5.430(34)      864.     4.2550    5.4111
  72351.     1.49848    4.868(32)      977.     4.2556    4.9377
  72373.     1.49893    4.587(31)      1034.    4.2561    4.6541
  72395.     1.49938    4.428(31)      1062.    4.2567    4.4907
  72416.     1.49983    4.305(30)      1110.    4.2573    4.3967
  72438.     1.50028    4.246(30)      1125.    4.2579    4.3426
  72460.     1.50073    4.214(30)      1128.    4.2585    4.3113
  72481.     1.50118    4.209(30)      1119.    4.2590    4.2930
  72503.     1.50163    4.210(30)      1127.    4.2596    4.2823
  72525.     1.50208    4.262(30)      1098.    4.2602    4.2761
  72547.     1.50253    4.280(30)      1089.    4.2608    4.2723
  72569.     1.50298    4.254(30)      1098.    4.2614    4.2701
  72590.     1.50343    4.271(30)      1094.    4.2619    4.2689
  72612.     1.50389    4.253(30)      1088.    4.2625    4.2682
  72634.     1.50434    4.272(30)      1091.    4.2631    4.2678
  72656.     1.50479    4.260(30)      1092.    4.2637    4.2677
  72677.     1.50524    4.224(30)      1113.    4.2643    4.2678
  72699.     1.50569    4.192(30)      1130.    4.2648    4.2680
  72721.     1.50614    4.284(30)      1088.    4.2654    4.2684
  72743.     1.50660    4.237(30)      1092.    4.2660    4.2697
  72765.     1.50705    4.260(30)      1102.    4.2666    4.2723
  72787.     1.50750    4.267(30)      1087.    4.2672    4.2747
  72808.     1.50795    4.216(30)      1109.    4.2678    4.2747
  72830.     1.50840    4.227(30)      1099.    4.2683    4.2734
  72852.     1.50886    4.251(30)      1091.    4.2689    4.2708
  72874.     1.50931    4.269(30)      1084.    4.2695    4.2706
  72896.     1.50976    4.218(30)      1109.    4.2701    4.2707
  72918.     1.51022    4.264(30)      1089.    4.2707    4.2710
  72939.     1.51067    4.258(30)      1081.    4.2712    4.2714
  72961.     1.51112    4.202(30)      1094.    4.2718    4.2719
  72983.     1.51158    4.264(30)      1076.    4.2724    4.2725
  73005.     1.51203    4.249(30)      1081.    4.2730    4.2730
  73027.     1.51248    4.283(31)      1067.    4.2736    4.2736
  73049.     1.51294    4.252(30)      1082.    4.2742    4.2742
  73071.     1.51339    4.261(30)      1076.    4.2747    4.2748
  73093.     1.51384    4.228(30)      1088.    4.2753    4.2753
  73115.     1.51430    4.240(30)      1087.    4.2759    4.2759
  73137.     1.51475    4.248(30)      1077.    4.2765    4.2772
  73159.     1.51521    4.267(31)      1073.    4.2771    4.2779
  73181.     1.51566    4.251(31)      1073.    4.2777    4.2786
  73203.     1.51612    4.259(31)      1071.    4.2783    4.2792
  73224.     1.51657    4.256(31)      1074.    4.2788    4.2801
  73246.     1.51703    4.280(31)      1065.    4.2794    4.2814
  73268.     1.51748    4.287(31)      1058.    4.2800    4.2891
  73290.     1.51794    4.383(31)      1041.    4.2806    4.3463
  73312.     1.51839    4.679(32)      964.     4.2812    4.5983
  73334.     1.51885    5.237(34)      851.     4.2818    5.1267
  73356.     1.51930    5.86(4)        749.     4.282     5.723
  73378.     1.51976    6.44(4)        676.     4.283     6.434
  73400.     1.52022    7.08(4)        589.     4.284     7.063
  73422.     1.52067    6.81(4)        619.     4.284     6.814
  73444.     1.52113    5.99(4)        731.     4.285     5.967
  73466.     1.52158    5.304(34)      844.     4.2853    5.2779
  73489.     1.52204    5.011(33)      893.     4.2859    4.9790
  73511.     1.52250    5.133(34)      866.     4.2865    5.0901
  73533.     1.52295    5.60(4)        772.     4.287     5.425
  73555.     1.52341    5.95(4)        731.     4.288     5.770
  73577.     1.52387    6.50(4)        667.     4.288     6.530
  73599.     1.52433    7.48(4)        543.     4.289     7.434
  73621.     1.52478    7.39(4)        550.     4.289     7.286
  73643.     1.52524    6.42(4)        661.     4.290     6.322
  73665.     1.52570    5.59(4)        780.     4.291     5.492
  73687.     1.52616    5.055(34)      880.     4.2912    5.0417
  73709.     1.52661    4.810(33)      917.     4.2918    4.8200
  73731.     1.52707    4.672(33)      941.     4.2924    4.6586
  73754.     1.52753    4.474(32)      997.     4.2930    4.5216
  73776.     1.52799    4.387(31)      1015.    4.2935    4.4281
  73798.     1.52845    4.342(31)      1018.    4.2941    4.3739
  73820.     1.52891    4.313(31)      1025.    4.2947    4.3446
  73842.     1.52936    4.284(31)      1026.    4.2953    4.3301
  73864.     1.52982    4.245(31)      1048.    4.2959    4.3249
  73886.     1.53028    4.321(31)      1020.    4.2965    4.3337
  73909.     1.53074    4.372(31)      1028.    4.2971    4.4143
  73931.     1.53120    4.723(32)      953.     4.2977    4.7977
  73953.     1.53166    5.59(4)        779.     4.298     5.711
  73975.     1.53212    6.64(4)        625.     4.299     6.630
  73997.     1.53258    7.11(4)        594.     4.299     6.975
  74019.     1.53304    7.76(4)        549.     4.300     7.860
  74042.     1.53350    9.56(5)        412.     4.301     9.620
  74064.     1.53396   10.01(5)        384.     4.301     9.988
  74086.     1.53442    8.52(5)        481.     4.302     8.444
  74108.     1.53488    6.86(4)        626.     4.302     6.741
  74131.     1.53534    5.64(4)        790.     4.303     5.654
  74153.     1.53580    5.029(34)      891.     4.3037    5.0475
  74175.     1.53626    4.648(32)      968.     4.3043    4.7150
  74197.     1.53672    4.460(32)      1005.    4.3049    4.5323
  74220.     1.53718    4.381(31)      1026.    4.3054    4.4323
  74242.     1.53764    4.312(31)      1047.    4.3060    4.3776
  74264.     1.53811    4.298(31)      1044.    4.3066    4.3477
  74286.     1.53857    4.272(31)      1054.    4.3072    4.3315
  74309.     1.53903    4.282(31)      1052.    4.3078    4.3229
  74331.     1.53949    4.286(31)      1055.    4.3084    4.3185
  74353.     1.53995    4.279(31)      1061.    4.3090    4.3165
  74376.     1.54041    4.249(31)      1074.    4.3096    4.3159
  74398.     1.54088    4.291(31)      1067.    4.3103    4.3162
  74420.     1.54134    4.290(31)      1064.    4.3109    4.3174
  74443.     1.54180    4.278(31)      1067.    4.3115    4.3232
  74465.     1.54226    4.269(30)      1081.    4.3121    4.3394
  74487.     1.54273    4.365(31)      1058.    4.3127    4.4100
  74510.     1.54319    4.596(32)      999.     4.3133    4.6353
  74532.     1.54365    4.891(33)      939.     4.3139    5.0056
  74554.     1.54412    5.111(34)      882.     4.3145    5.1894
  74577.     1.54458    4.919(33)      931.     4.3151    5.0232
  74599.     1.54504    4.662(32)      994.     4.3157    4.7632
  74621.     1.54551    4.503(31)      1026.    4.3163    4.5806
  74644.     1.54597    4.432(31)      1042.    4.3169    4.4793
  74666.     1.54643    4.444(31)      1038.    4.3175    4.4353
  74689.     1.54690    4.490(31)      1065.    4.3181    4.4901
  74711.     1.54736    5.007(32)      970.     4.3187    4.9658
  74733.     1.54783    6.38(4)        741.     4.319     6.507
  74756.     1.54829    8.51(4)        517.     4.320     8.674
  74778.     1.54876    9.35(5)        460.     4.321     9.294
  74801.     1.54922    8.04(4)        560.     4.321     8.043
  74823.     1.54968    6.55(4)        706.     4.322     6.560
  74846.     1.55015    5.516(34)      845.     4.3224    5.5824
  74868.     1.55061    4.963(33)      938.     4.3230    5.0278
  74890.     1.55108    4.653(32)      993.     4.3236    4.7202
  74913.     1.55155    4.491(31)      1029.    4.3242    4.5517
  74935.     1.55201    4.423(31)      1036.    4.3248    4.4567
  74958.     1.55248    4.373(31)      1049.    4.3254    4.4046
  74980.     1.55294    4.342(31)      1051.    4.3261    4.3761
  75003.     1.55341    4.286(31)      1064.    4.3267    4.3619
  75025.     1.55387    4.312(31)      1060.    4.3273    4.3658
  75048.     1.55434    4.368(31)      1045.    4.3279    4.4289
  75070.     1.55481    4.534(32)      1006.    4.3285    4.6149
  75093.     1.55527    4.821(33)      924.     4.3291    4.8390
  75115.     1.55574    4.887(33)      910.     4.3297    4.8980
  75138.     1.55621    4.818(33)      932.     4.3304    4.8270
  75160.     1.55667    4.714(32)      949.     4.3310    4.7312
  75183.     1.55714    4.595(32)      976.     4.3316    4.6095
  75206.     1.55761    4.469(32)      1003.    4.3322    4.5028
  75228.     1.55808    4.394(31)      1014.    4.3328    4.4381
  75251.     1.55854    4.397(31)      1018.    4.3335    4.4086
  75273.     1.55901    4.426(32)      1006.    4.3341    4.4224
  75296.     1.55948    4.561(32)      999.     4.3347    4.5809
  75318.     1.55995    5.081(34)      881.     4.3353    5.1258
  75341.     1.56041    6.06(4)        710.     4.336     6.044
  75364.     1.56088    6.65(4)        633.     4.337     6.596
  75386.     1.56135    6.34(4)        674.     4.337     6.312
  75409.     1.56182    5.65(4)        772.     4.338     5.665
  75432.     1.56229    5.105(34)      861.     4.3384    5.1190
  75454.     1.56276    4.687(32)      948.     4.3391    4.7807
  75477.     1.56323    4.526(32)      974.     4.3397    4.5897
  75499.     1.56369    4.471(32)      979.     4.3403    4.4834
  75522.     1.56416    4.390(32)      996.     4.3410    4.4243
  75545.     1.56463    4.329(31)      1013.    4.3416    4.3913
  75567.     1.56510    4.361(32)      995.     4.3422    4.3728
  75590.     1.56557    4.348(32)      1005.    4.3428    4.3624
  75613.     1.56604    4.347(32)      1004.    4.3435    4.3566
  75635.     1.56651    4.284(31)      1023.    4.3441    4.3545
  75658.     1.56698    4.387(32)      997.     4.3447    4.3547
  75681.     1.56745    4.428(32)      993.     4.3454    4.3772
  75704.     1.56792    4.702(32)      950.     4.3460    4.5768
  75726.     1.56839    5.423(35)      824.     4.3466    5.4331
  75749.     1.56886    6.95(4)        605.     4.347     7.011
  75772.     1.56933    7.97(4)        508.     4.348     7.841
  75794.     1.56980    7.32(4)        571.     4.349     7.149
  75817.     1.57028    6.18(4)        695.     4.349     6.043
  75840.     1.57075    5.351(35)      819.     4.3498    5.2848
  75863.     1.57122    4.886(33)      892.     4.3504    4.8603
  75885.     1.57169    4.669(33)      942.     4.3511    4.6325
  75908.     1.57216    4.585(32)      952.     4.3517    4.5124
  75931.     1.57263    4.539(32)      973.     4.3524    4.4736
  75954.     1.57310    4.777(33)      927.     4.3530    4.6415
  75977.     1.57358    5.457(35)      820.     4.3536    5.4470
  75999.     1.57405    6.91(4)        616.     4.354     6.928
  76022.     1.57452    7.88(4)        523.     4.355     7.718
  76045.     1.57499    7.15(4)        596.     4.356     7.071
  76068.     1.57547    6.10(4)        716.     4.356     6.014
  76091.     1.57594    5.321(35)      819.     4.3569    5.2790
  76113.     1.57641    4.900(33)      893.     4.3575    4.8634
  76136.     1.57688    4.623(32)      947.     4.3581    4.6373
  76159.     1.57736    4.515(32)      971.     4.3588    4.5148
  76182.     1.57783    4.462(32)      972.     4.3594    4.4488
  76205.     1.57830    4.451(32)      972.     4.3601    4.4137
  76228.     1.57878    4.448(32)      973.     4.3607    4.3956
  76250.     1.57925    4.488(32)      956.     4.3614    4.3871
  76273.     1.57973    4.449(32)      967.     4.3620    4.3844
  76296.     1.58020    4.473(32)      958.     4.3627    4.3865
  76319.     1.58067    4.466(32)      966.     4.3633    4.3940
  76342.     1.58115    4.577(32)      951.     4.3640    4.4299
  76365.     1.58162    4.971(33)      893.     4.3646    4.6955
  76388.     1.58210    6.12(4)        743.     4.365     5.973
  76411.     1.58257    8.96(5)        474.     4.366     9.145
  76434.     1.58305   12.44(6)        308.5    4.367    12.266
  76457.     1.58352   12.27(6)        315.8    4.367    12.021
  76480.     1.58400    9.69(5)        426.     4.368     9.504
  76502.     1.58447    7.45(4)        570.     4.369     7.288
  76525.     1.58495    6.02(4)        709.     4.369     5.965
  76548.     1.58542    5.205(35)      828.     4.3699    5.2403
  76571.     1.58590    4.852(34)      876.     4.3705    4.8474
  76594.     1.58637    4.617(33)      912.     4.3712    4.6342
  76617.     1.58685    4.578(33)      927.     4.3719    4.5196
  76640.     1.58733    4.546(33)      933.     4.3725    4.4719
  76663.     1.58780    4.639(33)      912.     4.3732    4.5517
  76686.     1.58828    4.891(34)      878.     4.3739    4.9391
  76709.     1.58876    5.49(4)        752.     4.375     5.518
  76732.     1.58923    5.69(4)        712.     4.375     5.672
  76755.     1.58971    5.41(4)        761.     4.376     5.321
  76778.     1.59019    5.013(35)      828.     4.3765    4.9258
  76801.     1.59066    4.780(34)      860.     4.3772    4.6772
  76824.     1.59114    4.539(33)      912.     4.3779    4.5415
  76847.     1.59162    4.554(33)      910.     4.3785    4.4767
  76871.     1.59210    4.594(33)      906.     4.3792    4.5092
  76894.     1.59257    4.809(34)      862.     4.3799    4.7964
  76917.     1.59305    5.34(4)        756.     4.381     5.352
  76940.     1.59353    5.56(4)        720.     4.381     5.639
  76963.     1.59401    5.26(4)        779.     4.382     5.383
  76986.     1.59449    5.007(35)      827.     4.3826    4.9858
  77009.     1.59496    4.769(34)      859.     4.3832    4.7190
  77032.     1.59544    4.652(34)      876.     4.3839    4.5989
  77055.     1.59592    4.604(33)      897.     4.3846    4.5985
  77078.     1.59640    4.732(34)      855.     4.3853    4.6430
  77101.     1.59688    4.663(34)      878.     4.3860    4.6229
  77125.     1.59736    4.608(34)      884.     4.3866    4.5485
  77148.     1.59784    4.509(33)      914.     4.3873    4.4848
  77171.     1.59832    4.478(33)      915.     4.3880    4.4485
  77194.     1.59880    4.444(33)      917.     4.3887    4.4332
  77217.     1.59928    4.465(33)      920.     4.3894    4.4416
  77240.     1.59976    4.536(33)      902.     4.3900    4.5161
  77263.     1.60024    4.704(34)      872.     4.3907    4.7409
  77287.     1.60072    5.14(4)        782.     4.391     5.086
  77310.     1.60120    5.32(4)        753.     4.392     5.254
  77333.     1.60168    5.08(4)        799.     4.393     5.101
  77356.     1.60216    4.814(34)      855.     4.3935    4.8573
  77379.     1.60264    4.731(34)      862.     4.3942    4.7137
  77403.     1.60312    4.763(34)      860.     4.3949    4.7461
  77426.     1.60360    4.986(35)      826.     4.3956    4.9688
  77449.     1.60408    5.31(4)        757.     4.396     5.262
  77472.     1.60456    5.39(4)        740.     4.397     5.321
  77496.     1.60504    5.17(4)        778.     4.398     5.078
  77519.     1.60552    4.873(35)      829.     4.3983    4.7998
  77542.     1.60601    4.706(34)      870.     4.3990    4.6285
  77565.     1.60649    4.611(33)      906.     4.3997    4.5766
  77589.     1.60697    4.895(34)      852.     4.4004    4.7274
  77612.     1.60745    5.46(4)        759.     4.401     5.385
  77635.     1.60793    6.64(4)        605.     4.402     6.577
  77658.     1.60842    7.29(4)        538.     4.403     7.190
  77682.     1.60890    6.74(4)        593.     4.403     6.621
  77705.     1.60938    5.80(4)        709.     4.404     5.737
  77728.     1.60987    5.12(4)        808.     4.405     5.136
  77752.     1.61035    4.891(35)      836.     4.4053    4.8057
  77775.     1.61083    4.589(34)      888.     4.4060    4.6341
  77798.     1.61131    4.541(33)      902.     4.4067    4.5599
  77822.     1.61180    4.650(34)      872.     4.4075    4.6049
  77845.     1.61228    4.861(34)      853.     4.4082    4.9078
  77868.     1.61277    5.43(4)        743.     4.409     5.508
  77892.     1.61325    5.96(4)        663.     4.410     5.938
  77915.     1.61373    5.80(4)        685.     4.410     5.764
  77939.     1.61422    5.30(4)        761.     4.411     5.336
  77962.     1.61470    4.989(35)      818.     4.4117    5.0197
  77985.     1.61519    4.765(34)      851.     4.4124    4.8212
  78009.     1.61567    4.649(34)      859.     4.4132    4.6709
  78032.     1.61616    4.529(34)      885.     4.4139    4.5645
  78055.     1.61664    4.490(34)      885.     4.4146    4.5010
  78079.     1.61713    4.401(33)      920.     4.4153    4.4658
  78102.     1.61761    4.426(33)      904.     4.4160    4.4464
  78126.     1.61810    4.419(33)      899.     4.4167    4.4358
  78149.     1.61858    4.438(34)      887.     4.4175    4.4301
  78173.     1.61907    4.450(34)      882.     4.4182    4.4270
  78196.     1.61955    4.417(33)      903.     4.4189    4.4253
  78220.     1.62004    4.399(33)      908.     4.4196    4.4246
  78243.     1.62053    4.356(33)      912.     4.4204    4.4243
  78267.     1.62101    4.370(33)      910.     4.4211    4.4244
  78290.     1.62150    4.402(34)      888.     4.4218    4.4246
  78313.     1.62198    4.411(34)      889.     4.4226    4.4250
  78337.     1.62247    4.404(33)      891.     4.4233    4.4254
  78360.     1.62296    4.380(33)      907.     4.4240    4.4259
  78384.     1.62344    4.432(34)      888.     4.4247    4.4271
  78407.     1.62393    4.393(33)      894.     4.4255    4.4265
  78431.     1.62442    4.388(33)      893.     4.4262    4.4308
  78455.     1.62491    4.449(34)      881.     4.4269    4.4678
  78478.     1.62539    4.663(34)      845.     4.4277    4.6598
  78502.     1.62588    5.05(4)        773.     4.428     5.111
  78525.     1.62637    5.42(4)        706.     4.429     5.489
  78549.     1.62686    5.43(4)        702.     4.430     5.468
  78572.     1.62735    5.43(4)        715.     4.431     5.406
  78596.     1.62783    5.56(4)        688.     4.431     5.497
  78619.     1.62832    5.44(4)        698.     4.432     5.401
  78643.     1.62881    5.09(4)        762.     4.433     5.085
  78667.     1.62930    4.86(4)        804.     4.434     4.803
  78690.     1.62979    4.587(34)      862.     4.4344    4.6329
  78714.     1.63028    4.515(34)      861.     4.4351    4.5414
  78737.     1.63077    4.482(34)      873.     4.4359    4.4929
  78761.     1.63126    4.445(34)      875.     4.4366    4.4674
  78785.     1.63175    4.431(34)      886.     4.4374    4.4541
  78808.     1.63223    4.379(33)      900.     4.4381    4.4474
  78832.     1.63272    4.400(33)      892.     4.4389    4.4441
  78856.     1.63321    4.364(33)      907.     4.4396    4.4427
  78879.     1.63370    4.405(34)      880.     4.4404    4.4422
  78903.     1.63419    4.401(34)      880.     4.4411    4.4423
  78927.     1.63468    4.374(33)      896.     4.4419    4.4427
  78950.     1.63518    4.424(34)      878.     4.4426    4.4428
  78974.     1.63567    4.460(34)      868.     4.4434    4.4436
  78998.     1.63616    4.404(33)      893.     4.4442    4.4443
  79021.     1.63665    4.401(34)      887.     4.4449    4.4451
  79045.     1.63714    4.425(34)      890.     4.4457    4.4459
  79069.     1.63763    4.382(33)      892.     4.4464    4.4467
  79093.     1.63812    4.362(33)      895.     4.4472    4.4475
  79116.     1.63861    4.426(34)      877.     4.4480    4.4484
  79140.     1.63910    4.440(34)      885.     4.4487    4.4566
  79164.     1.63960    4.422(34)      882.     4.4495    4.4585
  79187.     1.64009    4.401(34)      883.     4.4503    4.4623
  79211.     1.64058    4.425(34)      882.     4.4511    4.4821
  79235.     1.64107    4.554(34)      854.     4.4518    4.5682
  79259.     1.64156    4.692(35)      827.     4.4526    4.7447
  79283.     1.64206    4.92(4)        779.     4.453     4.869
  79306.     1.64255    4.84(4)        797.     4.454     4.835
  79330.     1.64304    4.750(35)      819.     4.4549    4.7474
  79354.     1.64354    4.707(35)      819.     4.4557    4.6855
  79378.     1.64403    4.704(35)      822.     4.4565    4.6471
  79402.     1.64452    4.597(34)      848.     4.4573    4.6155
  79425.     1.64502    4.491(34)      866.     4.4580    4.5938
  79449.     1.64551    4.665(35)      837.     4.4588    4.6117
  79473.     1.64600    4.99(4)        799.     4.460     4.849
  79497.     1.64650    6.29(4)        645.     4.460     6.135
  79521.     1.64699    9.48(5)        403.     4.461     9.768
  79545.     1.64748   14.21(7)        235.5    4.462    14.322
  79568.     1.64798   15.35(7)        212.1    4.463    15.172
  79592.     1.64847   12.17(6)        286.3    4.464    12.216
  79616.     1.64897    8.96(5)        415.     4.464     9.003
  79640.     1.64946    6.92(4)        568.     4.465     6.953
  79664.     1.64996    5.71(4)        708.     4.466     5.822
  79688.     1.65045    5.14(4)        792.     4.467     5.213
  79712.     1.65095    4.846(34)      840.     4.4675    4.8840
  79736.     1.65144    4.715(34)      860.     4.4683    4.7062
  79760.     1.65194    4.641(34)      872.     4.4691    4.6132
  79784.     1.65243    4.583(34)      879.     4.4699    4.5916
  79807.     1.65293    4.67(4)        794.     4.471     4.677
  79831.     1.65343    4.81(4)        712.     4.471     4.831
  79855.     1.65392    4.78(4)        697.     4.472     4.870
  79879.     1.65442    4.74(4)        693.     4.473     4.764
  79903.     1.65491    4.64(4)        696.     4.474     4.644
  79927.     1.65541    4.56(4)        704.     4.475     4.573
  79951.     1.65591    4.53(4)        699.     4.476     4.533
  79975.     1.65640    4.46(4)        716.     4.476     4.503
  79999.     1.65690    4.46(4)        727.     4.477     4.495
  80023.     1.65740    4.62(4)        681.     4.478     4.502
  80047.     1.65790    4.81(4)        659.     4.479     4.625
  80071.     1.65839    5.31(4)        613.     4.480     5.290
  80095.     1.65889    6.73(5)        458.     4.480     6.877
  80119.     1.65939    8.28(5)        347.0    4.481     8.193
  80143.     1.65989    7.85(5)        379.     4.482     7.823
  80167.     1.66039    6.70(5)        468.     4.483     6.668
  80191.     1.66088    6.16(4)        525.     4.484     6.127
  80215.     1.66138    6.71(5)        474.     4.484     6.829
  80239.     1.66188    8.25(5)        359.     4.485     8.182
  80264.     1.66238    8.56(5)        340.0    4.486     8.477
  80288.     1.66288    7.53(5)        404.     4.487     7.520
  80312.     1.66338    6.37(5)        486.     4.488     6.369
  80336.     1.66388    5.58(4)        566.     4.489     5.545
  80360.     1.66437    5.02(4)        635.     4.489     5.063
  80384.     1.66487    4.76(4)        669.     4.490     4.802
  80408.     1.66537    4.63(4)        681.     4.491     4.663
  80432.     1.66587    4.54(4)        696.     4.492     4.590
  80456.     1.66637    4.50(4)        697.     4.493     4.552
  80481.     1.66687    4.48(4)        705.     4.494     4.532
  80505.     1.66737    4.48(4)        701.     4.494     4.523
  80529.     1.66787    4.51(4)        698.     4.495     4.519
  80553.     1.66837    4.38(4)        724.     4.496     4.519
  80577.     1.66887    4.49(4)        698.     4.497     4.521
  80601.     1.66938    4.52(4)        697.     4.498     4.526
  80626.     1.66988    4.49(4)        704.     4.499     4.531
  80650.     1.67038    4.57(4)        693.     4.499     4.548
  80674.     1.67088    4.60(4)        695.     4.500     4.603
  80698.     1.67138    4.79(4)        683.     4.501     4.863
  80722.     1.67188    5.70(4)        574.     4.502     5.813
  80747.     1.67238    7.70(5)        400.     4.503     7.768
  80771.     1.67288    9.79(6)        297.2    4.504     9.373
  80795.     1.67339    9.12(6)        329.5    4.505     8.964
  80819.     1.67389    7.39(5)        419.     4.505     7.426
  80843.     1.67439    6.04(4)        528.     4.506     6.146
  80868.     1.67489    5.28(4)        609.     4.507     5.397
  80892.     1.67540    4.97(4)        635.     4.508     4.992
  80916.     1.67590    4.76(4)        665.     4.509     4.776
  80941.     1.67640    4.65(4)        674.     4.510     4.660
  80965.     1.67690    4.62(4)        677.     4.511     4.599
  80989.     1.67741    4.59(4)        692.     4.511     4.566
  81013.     1.67791    4.67(4)        699.     4.512     4.564
  81038.     1.67841    5.15(4)        659.     4.513     4.767
  81062.     1.67892    6.69(4)        537.     4.514     6.355
  81086.     1.67942   11.40(6)        298.9    4.515    11.904
  81111.     1.67992   19.06(8)        151.8    4.516    19.718
  81135.     1.68043   21.18(9)        133.6    4.517    21.587
  81159.     1.68093   16.45(7)        190.1    4.517    16.722
  81184.     1.68144   11.38(6)        301.5    4.518    11.409
  81208.     1.68194    8.16(5)        433.     4.519     8.147
  81232.     1.68245    6.36(4)        560.     4.520     6.413
  81257.     1.68295    5.49(4)        647.     4.521     5.511
  81281.     1.68346    5.06(4)        691.     4.522     5.042
  81306.     1.68396    4.79(4)        733.     4.523     4.804
  81330.     1.68447    4.78(4)        729.     4.524     4.702
  81354.     1.68497    4.72(4)        738.     4.524     4.688
  81379.     1.68548    4.70(4)        734.     4.525     4.691
  81403.     1.68598    4.68(4)        750.     4.526     4.656
  81428.     1.68649    4.62(4)        756.     4.527     4.601
  81452.     1.68700    4.63(4)        746.     4.528     4.583
  81476.     1.68750    4.63(4)        745.     4.529     4.597
  81501.     1.68801    4.70(4)        729.     4.530     4.674
  81525.     1.68851    4.84(4)        720.     4.531     4.800
  81550.     1.68902    5.06(4)        683.     4.531     4.946
  81574.     1.68953    5.27(4)        653.     4.532     5.270
  81599.     1.69003    5.84(4)        572.     4.533     5.734
  81623.     1.69054    5.93(4)        556.     4.534     5.818
  81648.     1.69105    5.53(4)        620.     4.535     5.475
  81672.     1.69156    5.16(4)        664.     4.536     5.147
  81697.     1.69206    5.05(4)        687.     4.537     5.038
  81721.     1.69257    5.17(4)        673.     4.538     5.220
  81746.     1.69308    5.81(4)        606.     4.539     6.003
  81770.     1.69359    7.44(5)        450.     4.540     7.586
  81795.     1.69410    9.22(5)        339.7    4.540     8.958
  81819.     1.69460    8.86(5)        364.     4.541     8.737
  81844.     1.69511    7.61(5)        448.     4.542     7.762
  81868.     1.69562    7.18(5)        481.     4.543     7.390
  81893.     1.69613    7.53(5)        434.     4.544     7.537
  81918.     1.69664    7.28(5)        449.     4.545     7.179
  81942.     1.69715    6.24(4)        542.     4.546     6.320
  81967.     1.69766    5.57(4)        613.     4.547     5.574
  81991.     1.69817    5.13(4)        670.     4.548     5.121
  82016.     1.69868    4.86(4)        708.     4.549     4.874
  82040.     1.69919    4.73(4)        721.     4.550     4.742
  82065.     1.69969    4.66(4)        736.     4.550     4.683
  82090.     1.70020    4.73(4)        734.     4.551     4.740
  82114.     1.70071    5.07(4)        685.     4.552     5.082
  82139.     1.70123    5.63(4)        599.     4.553     5.664
  82164.     1.70174    5.89(4)        568.     4.554     5.902
  82188.     1.70225    5.57(4)        606.     4.555     5.586
  82213.     1.70276    5.10(4)        669.     4.556     5.163
  82238.     1.70327    4.86(4)        697.     4.557     4.885
  82262.     1.70378    4.73(4)        719.     4.558     4.735
  82287.     1.70429    4.66(4)        728.     4.559     4.658
  82312.     1.70480    4.75(4)        711.     4.560     4.645
  82336.     1.70531    4.83(4)        707.     4.561     4.819
  82361.     1.70582    5.33(4)        634.     4.562     5.434
  82386.     1.70634    6.14(4)        538.     4.562     6.221
  82410.     1.70685    6.23(4)        527.     4.563     6.324
  82435.     1.70736    5.76(4)        584.     4.564     5.779
  82460.     1.70787    5.24(4)        646.     4.565     5.240
  82485.     1.70839    4.87(4)        703.     4.566     4.920
  82509.     1.70890    4.86(4)        701.     4.567     4.813
  82534.     1.70941    5.10(4)        670.     4.568     5.049
  82559.     1.70992    5.72(4)        581.     4.569     5.776
  82584.     1.71044    6.48(4)        497.     4.570     6.463
  82608.     1.71095    6.41(4)        506.     4.571     6.400
  82633.     1.71146    5.86(4)        564.     4.572     5.818
  82658.     1.71198    5.33(4)        618.     4.573     5.273
  82683.     1.71249    4.99(4)        665.     4.574     4.938
  82708.     1.71300    4.78(4)        695.     4.575     4.763
  82732.     1.71352    4.71(4)        704.     4.576     4.672
  82757.     1.71403    4.65(4)        711.     4.577     4.628
  82782.     1.71455    4.58(4)        716.     4.578     4.605
  82807.     1.71506    4.64(4)        700.     4.579     4.593
  82832.     1.71558    4.57(4)        712.     4.579     4.588
  82857.     1.71609    4.66(4)        695.     4.580     4.586
  82881.     1.71660    4.58(4)        715.     4.581     4.584
  82906.     1.71712    4.63(4)        693.     4.582     4.585
  82931.     1.71764    4.56(4)        709.     4.583     4.586
  82956.     1.71815    4.60(4)        703.     4.584     4.587
  82981.     1.71867    4.65(4)        694.     4.585     4.588
  83006.     1.71918    4.61(4)        698.     4.586     4.590
  83031.     1.71970    4.56(4)        714.     4.587     4.591
  83056.     1.72021    4.59(4)        701.     4.588     4.592
  83081.     1.72073    4.59(4)        702.     4.589     4.594
  83105.     1.72125    4.61(4)        695.     4.590     4.596
  83130.     1.72176    4.60(4)        703.     4.591     4.597
  83155.     1.72228    4.61(4)        706.     4.592     4.601
  83180.     1.72280    4.69(4)        688.     4.593     4.614
  83205.     1.72331    4.56(4)        713.     4.594     4.668
  83230.     1.72383    4.71(4)        678.     4.595     4.765
  83255.     1.72435    4.79(4)        662.     4.596     4.819
  83280.     1.72486    4.75(4)        681.     4.597     4.780
  83305.     1.72538    4.72(4)        675.     4.598     4.717
  83330.     1.72590    4.68(4)        679.     4.599     4.680
  83355.     1.72642    4.64(4)        696.     4.600     4.670
  83380.     1.72693    4.69(4)        683.     4.601     4.696
  83405.     1.72745    4.70(4)        698.     4.602     4.832
  83430.     1.72797    5.11(4)        646.     4.603     5.243
  83455.     1.72849    5.94(4)        536.     4.604     5.947
  83480.     1.72901    6.59(5)        469.     4.605     6.435
  83505.     1.72953    6.23(4)        508.     4.606     6.225
  83530.     1.73005    5.64(4)        566.     4.607     5.690
  83555.     1.73057    5.12(4)        636.     4.608     5.241
  83580.     1.73108    4.91(4)        653.     4.609     4.967
  83606.     1.73160    4.80(4)        665.     4.610     4.814
  83631.     1.73212    4.63(4)        694.     4.611     4.731
  83656.     1.73264    4.65(4)        687.     4.612     4.685
  83681.     1.73316    4.63(4)        694.     4.613     4.659
  83706.     1.73368    4.60(4)        695.     4.614     4.645
  83731.     1.73420    4.62(4)        694.     4.615     4.637
  83756.     1.73472    4.60(4)        699.     4.616     4.632
  83781.     1.73524    4.62(4)        691.     4.617     4.629
  83806.     1.73576    4.62(4)        692.     4.618     4.628
  83832.     1.73629    4.67(4)        692.     4.619     4.628
  83857.     1.73681    4.60(4)        694.     4.620     4.628
  83882.     1.73733    4.60(4)        693.     4.621     4.628
  83907.     1.73785    4.68(4)        674.     4.622     4.628
  83932.     1.73837    4.61(4)        697.     4.623     4.628
  83957.     1.73889    4.67(4)        671.     4.624     4.628
  83983.     1.73941    4.64(4)        677.     4.625     4.629
  84008.     1.73994    4.64(4)        675.     4.626     4.629
  84033.     1.74046    4.63(4)        676.     4.627     4.632
  84058.     1.74098    4.61(4)        680.     4.628     4.640
  84083.     1.74150    4.76(4)        647.     4.629     4.653
  84109.     1.74202    4.68(4)        661.     4.630     4.660
  84134.     1.74255    4.65(4)        658.     4.631     4.655
  84159.     1.74307    4.65(4)        662.     4.632     4.646
  84184.     1.74359    4.64(4)        666.     4.633     4.641
  84210.     1.74412    4.69(4)        661.     4.634     4.637
  84235.     1.74464    4.69(4)        657.     4.635     4.639
  84260.     1.74516    4.64(4)        673.     4.636     4.668
  84285.     1.74569    4.86(4)        645.     4.637     4.854
  84311.     1.74621    5.37(4)        576.     4.638     5.408
  84336.     1.74673    6.08(5)        484.     4.639     6.038
  84361.     1.74726    6.11(5)        481.     4.640     6.056
  84387.     1.74778    5.61(4)        541.     4.641     5.583
  84412.     1.74831    5.21(4)        579.     4.642     5.153
  84437.     1.74883    4.99(4)        609.     4.643     4.910
  84463.     1.74936    4.79(4)        634.     4.644     4.792
  84488.     1.74988    4.73(4)        640.     4.645     4.737
  84513.     1.75041    4.69(4)        641.     4.646     4.702
  84539.     1.75093    4.66(4)        650.     4.647     4.679
  84564.     1.75146    4.64(4)        655.     4.648     4.665
  84589.     1.75198    4.68(4)        640.     4.649     4.661
  84615.     1.75251    4.67(4)        640.     4.650     4.659
  84640.     1.75303    4.68(4)        648.     4.651     4.658
  84665.     1.75356    4.70(4)        640.     4.652     4.664
  84691.     1.75409    4.72(4)        647.     4.654     4.709
  84716.     1.75461    4.99(4)        618.     4.655     4.967
  84742.     1.75514    5.66(4)        535.     4.656     5.697
  84767.     1.75566    6.69(5)        439.     4.657     6.631
  84793.     1.75619    7.32(5)        402.     4.658     7.366
  84818.     1.75672    8.10(5)        357.     4.659     8.220
  84843.     1.75725    8.48(5)        332.2    4.660     8.529
  84869.     1.75777    7.76(5)        373.     4.661     7.603
  84894.     1.75830    6.46(5)        465.     4.662     6.374
  84920.     1.75883    5.67(4)        533.     4.663     5.577
  84945.     1.75936    5.44(4)        567.     4.664     5.278
  84971.     1.75988    5.89(4)        531.     4.665     5.792
  84996.     1.76041    7.56(5)        401.     4.666     7.699
  85022.     1.76094    9.99(6)        284.0    4.667    10.169
  85047.     1.76147   11.25(6)        246.8    4.668    11.209
  85073.     1.76200   10.65(6)        266.6    4.669    10.311
  85098.     1.76252    9.42(6)        320.4    4.670     9.211
  85124.     1.76305   10.16(6)        293.7    4.671    10.118
  85149.     1.76358   12.17(7)        224.2    4.672    11.989
  85175.     1.76411   11.87(7)        230.9    4.674    11.547
  85200.     1.76464    9.43(6)        307.6    4.675     9.201
  85226.     1.76517    7.43(5)        403.     4.676     7.250
  85252.     1.76570    6.31(5)        478.     4.677     6.213
  85277.     1.76623    5.58(4)        539.     4.678     5.637
  85303.     1.76676    5.25(4)        575.     4.679     5.243
  85328.     1.76729    5.02(4)        594.     4.680     4.988
  85354.     1.76782    4.87(4)        608.     4.681     4.845
  85380.     1.76835    4.74(4)        629.     4.682     4.770
  85405.     1.76888    4.81(4)        611.     4.683     4.732
  85431.     1.76941    4.70(4)        632.     4.684     4.712
  85456.     1.76994    4.71(4)        628.     4.685     4.702
  85482.     1.77047    4.74(4)        624.     4.686     4.697
  85508.     1.77101    4.79(4)        612.     4.687     4.695
  85533.     1.77154    4.68(4)        634.     4.689     4.691
  85559.     1.77207    4.73(4)        619.     4.690     4.692
  85585.     1.77260    4.70(4)        623.     4.691     4.692
  85610.     1.77313    4.73(4)        616.     4.692     4.693
  85636.     1.77366    4.68(4)        629.     4.693     4.694
  85662.     1.77420    4.61(4)        645.     4.694     4.695
  85687.     1.77473    4.71(4)        621.     4.695     4.696
  85713.     1.77526    4.71(4)        619.     4.696     4.701
  85739.     1.77579    4.76(4)        603.     4.697     4.702
  85765.     1.77633    4.77(4)        603.     4.698     4.704
  85790.     1.77686    4.70(4)        612.     4.699     4.706
  85816.     1.77739    4.62(4)        623.     4.700     4.708
  85842.     1.77793    4.76(4)        592.     4.702     4.710
  85868.     1.77846    4.75(4)        601.     4.703     4.724
  85893.     1.77899    4.88(4)        595.     4.704     4.839
  85919.     1.77953    5.33(4)        542.     4.705     5.361
  85945.     1.78006    6.32(5)        440.     4.706     6.405
  85971.     1.78059    7.07(5)        383.     4.707     7.079
  85996.     1.78113    6.79(5)        407.     4.708     6.808
  86022.     1.78166    6.19(5)        455.     4.709     6.242
  86048.     1.78220    5.76(5)        488.     4.710     5.757
  86074.     1.78273    5.37(4)        520.     4.711     5.349
  86100.     1.78327    5.06(4)        555.     4.713     5.074
  86125.     1.78380    4.90(4)        575.     4.714     4.932
  86151.     1.78434    4.90(4)        577.     4.715     4.883
  86177.     1.78487    4.96(4)        582.     4.716     4.974
  86203.     1.78541    5.46(4)        537.     4.717     5.524
  86229.     1.78594    6.88(5)        417.     4.718     7.031
  86255.     1.78648    9.20(6)        281.8    4.719     8.966
  86281.     1.78702    9.76(6)        260.8    4.720     9.414
  86307.     1.78755    8.21(5)        331.2    4.721     8.185
  86332.     1.78809    6.65(5)        428.     4.722     6.759
  86358.     1.78862    5.72(5)        493.     4.724     5.827
  86384.     1.78916    5.22(4)        547.     4.725     5.319
  86410.     1.78970    4.98(4)        574.     4.726     5.052
  86436.     1.79023    4.72(4)        605.     4.727     4.911
  86462.     1.79077    4.80(4)        584.     4.728     4.836
  86488.     1.79131    4.71(4)        602.     4.729     4.796
  86514.     1.79185    4.74(4)        593.     4.730     4.774
  86540.     1.79238    4.71(4)        608.     4.731     4.762
  86566.     1.79292    4.68(4)        609.     4.732     4.755
  86592.     1.79346    4.72(4)        597.     4.734     4.751
  86618.     1.79400    4.70(4)        604.     4.735     4.749
  86644.     1.79454    4.73(4)        598.     4.736     4.747
  86670.     1.79507    4.71(4)        605.     4.737     4.747
  86696.     1.79561    4.70(4)        607.     4.738     4.746
  86722.     1.79615    4.72(4)        597.     4.739     4.747
  86748.     1.79669    4.69(4)        605.     4.740     4.747
  86774.     1.79723    4.75(4)        597.     4.741     4.748
  86800.     1.79777    4.71(4)        599.     4.743     4.749
  86826.     1.79831    4.73(4)        595.     4.744     4.748
  86852.     1.79885    4.77(4)        587.     4.745     4.751
  86878.     1.79939    4.80(4)        582.     4.746     4.764
  86904.     1.79993    4.93(4)        567.     4.747     4.859
  86930.     1.80047    5.24(4)        534.     4.748     5.196
  86956.     1.80101    5.73(5)        483.     4.749     5.692
  86982.     1.80155    5.97(5)        456.     4.750     5.832
  87008.     1.80209    5.56(4)        500.     4.752     5.532
  87034.     1.80263    5.10(4)        555.     4.753     5.191
  87061.     1.80317    4.99(4)        559.     4.754     4.985
  87087.     1.80371    4.84(4)        569.     4.755     4.883
  87113.     1.80425    4.79(4)        583.     4.756     4.837
  87139.     1.80479    4.76(4)        586.     4.757     4.820
  87165.     1.80534    4.84(4)        571.     4.758     4.829
  87191.     1.80588    4.86(4)        583.     4.760     4.912
  87217.     1.80642    5.32(4)        537.     4.761     5.363
  87244.     1.80696    6.71(5)        416.     4.762     6.763
  87270.     1.80750    8.85(6)        291.6    4.763     8.856
  87296.     1.80805    9.93(6)        251.2    4.764     9.742
  87322.     1.80859    8.95(6)        290.4    4.765     8.847
  87348.     1.80913    7.89(5)        342.3    4.766     7.943
  87374.     1.80967    7.80(5)        337.2    4.767     7.956
  87401.     1.81022    7.88(6)        320.7    4.769     7.831
  87427.     1.81076    6.98(5)        374.     4.770     6.942
  87453.     1.81130    6.00(5)        448.     4.771     5.991
  87479.     1.81185    5.38(4)        495.     4.772     5.402
  87506.     1.81239    5.01(4)        533.     4.773     5.096
  87532.     1.81293    4.87(4)        558.     4.774     4.943
  87558.     1.81348    4.81(4)        561.     4.775     4.866
  87584.     1.81402    4.83(4)        555.     4.777     4.829
  87611.     1.81457    4.92(4)        550.     4.778     4.834
  87637.     1.81511    5.29(4)        521.     4.779     5.089
  87663.     1.81566    6.58(5)        420.     4.780     6.515
  87690.     1.81620    9.48(6)        265.5    4.781     9.918
  87716.     1.81674   12.40(7)        185.9    4.782    12.730
  87742.     1.81729   11.47(7)        207.1    4.783    11.859
  87768.     1.81783    9.09(6)        278.4    4.785     9.120
  87795.     1.81838    6.99(5)        381.     4.786     7.035
  87821.     1.81893    5.81(5)        466.     4.787     5.908
  87847.     1.81947    5.28(4)        507.     4.788     5.345
  87874.     1.82002    5.03(4)        535.     4.789     5.064
  87900.     1.82056    4.90(4)        545.     4.790     4.926
  87927.     1.82111    4.78(4)        564.     4.792     4.859
  87953.     1.82166    4.82(4)        551.     4.793     4.826
  87979.     1.82220    4.78(4)        558.     4.794     4.811
  88006.     1.82275    4.83(4)        549.     4.795     4.796
  88032.     1.82330    4.74(4)        572.     4.796     4.805
  88059.     1.82384    4.75(4)        563.     4.797     4.823
  88085.     1.82439    4.83(4)        547.     4.798     4.839
  88111.     1.82494    4.82(4)        550.     4.800     4.836
  88138.     1.82549    4.81(4)        550.     4.801     4.823
  88164.     1.82603    4.81(4)        547.     4.802     4.814
  88191.     1.82658    4.86(4)        543.     4.803     4.809
  88217.     1.82713    4.80(4)        555.     4.804     4.807
  88244.     1.82768    4.73(4)        567.     4.805     4.807
  88270.     1.82823    4.77(4)        558.     4.807     4.807
  88297.     1.82877    4.80(4)        548.     4.808     4.808
  88323.     1.82932    4.81(4)        549.     4.809     4.809
  88350.     1.82987    4.76(4)        550.     4.810     4.810
  88376.     1.83042    4.87(4)        538.     4.811     4.811
  88403.     1.83097    4.88(4)        534.     4.812     4.812
  88429.     1.83152    4.82(4)        539.     4.814     4.814
  88456.     1.83207    4.73(4)        555.     4.815     4.815
  88482.     1.83262    4.79(4)        540.     4.816     4.816
  88509.     1.83317    4.89(4)        526.     4.817     4.817
  88535.     1.83372    4.82(4)        543.     4.818     4.818
  88562.     1.83427    4.80(4)        551.     4.819     4.819
  88588.     1.83482    4.83(4)        534.     4.821     4.821
  88615.     1.83537    4.93(4)        518.     4.822     4.822
  88642.     1.83592    4.89(4)        527.     4.823     4.823
  88668.     1.83647    4.82(4)        531.     4.824     4.824
  88695.     1.83702    4.80(4)        535.     4.825     4.826
  88721.     1.83757    4.81(4)        530.     4.826     4.827
  88748.     1.83812    4.90(4)        515.     4.828     4.828
  88775.     1.83868    4.82(4)        532.     4.829     4.830
  88801.     1.83923    4.90(4)        518.     4.830     4.831
  88828.     1.83978    4.87(4)        521.     4.831     4.832
  88855.     1.84033    4.86(4)        518.     4.832     4.833
  88881.     1.84088    4.79(4)        528.     4.833     4.835
  88908.     1.84144    4.76(4)        526.     4.835     4.836
  88935.     1.84199    4.88(4)        508.     4.836     4.837
  88961.     1.84254    4.81(4)        519.     4.837     4.839
  88988.     1.84309    4.88(4)        509.     4.838     4.840
  89015.     1.84365    4.85(4)        517.     4.839     4.842
  89041.     1.84420    4.81(4)        518.     4.840     4.843
  89068.     1.84475    4.85(4)        506.     4.842     4.845
  89095.     1.84531    4.87(4)        509.     4.843     4.847
  89121.     1.84586    4.86(4)        502.     4.844     4.849
  89148.     1.84641    4.88(4)        496.     4.845     4.851
  89175.     1.84697    4.83(4)        506.     4.846     4.854
  89202.     1.84752    4.93(4)        494.     4.847     4.859
  89228.     1.84808    4.89(4)        505.     4.849     4.865
  89255.     1.84863    4.91(4)        498.     4.850     4.883
  89282.     1.84919    4.94(4)        500.     4.851     4.956
  89309.     1.84974    5.16(5)        479.     4.852     5.181
  89336.     1.85030    5.74(5)        425.     4.853     5.601
  89362.     1.85085    6.21(5)        386.     4.854     6.096
  89389.     1.85141    6.62(5)        361.     4.856     6.564
  89416.     1.85196    6.78(5)        347.3    4.857     6.716
  89443.     1.85252    6.31(5)        384.     4.858     6.289
  89470.     1.85307    5.73(5)        428.     4.859     5.694
  89496.     1.85363    5.29(5)        469.     4.860     5.291
  89523.     1.85419    5.13(5)        476.     4.862     5.079
  89550.     1.85474    4.96(4)        503.     4.863     4.974
  89577.     1.85530    4.92(4)        497.     4.864     4.922
  89604.     1.85585    4.92(4)        506.     4.865     4.896
  89631.     1.85641    4.96(5)        489.     4.866     4.885
  89658.     1.85697    4.98(4)        498.     4.867     4.892
  89685.     1.85753    5.21(5)        471.     4.869     5.013
  89712.     1.85808    5.62(5)        447.     4.870     5.593
  89738.     1.85864    6.86(5)        348.5    4.871     6.770
  89765.     1.85920    7.62(6)        307.0    4.872     7.509
  89792.     1.85976    7.07(5)        340.4    4.873     7.032
  89819.     1.86031    6.20(5)        399.     4.875     6.132
  89846.     1.86087    5.62(5)        435.     4.876     5.512
  89873.     1.86143    5.39(5)        462.     4.877     5.205
  89900.     1.86199    5.48(5)        461.     4.878     5.225
  89927.     1.86255    6.41(5)        396.     4.879     6.173
  89954.     1.86311    8.71(6)        276.1    4.880     8.770
  89981.     1.86367   11.17(7)        199.1    4.882    11.206
  90008.     1.86422   10.85(7)        207.2    4.883    10.745
  90035.     1.86478    8.59(6)        277.3    4.884     8.541
  90062.     1.86534    6.88(5)        353.     4.885     6.769
  90089.     1.86590    5.79(5)        423.     4.886     5.810
  90116.     1.86646    5.29(5)        464.     4.887     5.338
  90143.     1.86702    5.18(5)        465.     4.889     5.108
  90170.     1.86758    5.06(5)        482.     4.890     4.997
  90197.     1.86814    4.94(5)        485.     4.891     4.943
  90224.     1.86870    4.94(5)        485.     4.892     4.918
  90251.     1.86926    4.91(5)        489.     4.893     4.906
  90278.     1.86983    4.94(5)        486.     4.895     4.895
  90305.     1.87039    4.91(5)        486.     4.896     4.896
  90333.     1.87095    4.92(5)        485.     4.897     4.900
  90360.     1.87151    5.08(5)        475.     4.898     4.933
  90387.     1.87207    5.59(5)        440.     4.899     5.245
  90414.     1.87263    7.02(5)        346.8    4.900     6.768
  90441.     1.87319   10.44(7)        210.9    4.902    10.310
  90468.     1.87376   13.92(8)        141.0    4.903    13.553
  90495.     1.87432   13.61(8)        146.4    4.904    13.107
  90522.     1.87488   10.35(7)        211.2    4.905    10.181
  90550.     1.87544    7.90(6)        289.7    4.906     7.665
  90577.     1.87601    6.35(5)        367.     4.908     6.262
  90604.     1.87657    5.66(5)        412.     4.909     5.567
  90631.     1.87713    5.26(5)        445.     4.910     5.231
  90658.     1.87769    5.14(5)        456.     4.911     5.069
  90686.     1.87826    5.07(5)        458.     4.912     4.993
  90713.     1.87882    5.00(5)        469.     4.913     4.967
  90740.     1.87939    5.01(5)        475.     4.915     5.019
  90767.     1.87995    5.30(5)        438.     4.916     5.269
  90794.     1.88051    5.79(5)        398.     4.917     5.735
  90822.     1.88108    6.10(5)        370.     4.918     6.034
  90849.     1.88164    5.96(5)        382.     4.919     5.880
  90876.     1.88221    5.48(5)        428.     4.921     5.514
  90903.     1.88277    5.26(5)        442.     4.922     5.231
  90931.     1.88334    5.11(5)        456.     4.923     5.077
  90958.     1.88390    5.06(5)        457.     4.924     5.001
  90985.     1.88447    4.93(5)        473.     4.925     4.964
  91013.     1.88503    4.93(5)        475.     4.926     4.947
  91040.     1.88560    4.97(5)        471.     4.928     4.939
  91067.     1.88616    4.87(5)        488.     4.929     4.935
  91094.     1.88673    4.89(5)        480.     4.930     4.934
  91122.     1.88730    4.90(5)        479.     4.931     4.934
  91149.     1.88786    4.86(5)        482.     4.932     4.935
  91176.     1.88843    4.93(5)        474.     4.933     4.936
  91204.     1.88899    4.94(5)        475.     4.935     4.938
  91231.     1.88956    4.92(5)        483.     4.936     4.940
  91259.     1.89013    4.97(5)        475.     4.937     4.945
  91286.     1.89070    5.05(5)        465.     4.938     4.970
  91313.     1.89126    5.26(5)        450.     4.939     5.111
  91341.     1.89183    5.84(5)        414.     4.941     5.721
  91368.     1.89240    7.14(6)        319.4    4.942     6.975
  91396.     1.89297    8.00(6)        274.3    4.943     7.832
  91423.     1.89353    7.67(6)        289.8    4.944     7.395
  91450.     1.89410    6.52(5)        359.     4.945     6.420
  91478.     1.89467    5.77(5)        404.     4.946     5.708
  91505.     1.89524    5.39(5)        434.     4.948     5.326
  91533.     1.89581    5.14(5)        452.     4.949     5.137
  91560.     1.89638    5.07(5)        452.     4.950     5.044
  91588.     1.89694    4.99(5)        460.     4.951     4.998
  91615.     1.89751    4.93(5)        464.     4.952     4.976
  91643.     1.89808    4.95(5)        461.     4.953     4.966
  91670.     1.89865    4.97(5)        463.     4.955     4.962
  91698.     1.89922    4.90(5)        466.     4.956     4.960
  91725.     1.89979    4.94(5)        462.     4.957     4.960
  91753.     1.90036    5.00(5)        452.     4.958     4.960
  91780.     1.90093    4.89(5)        468.     4.959     4.961
  91808.     1.90150    4.93(5)        455.     4.961     4.962
  91835.     1.90207    4.92(5)        462.     4.962     4.962
  91863.     1.90264    4.92(5)        459.     4.963     4.965
  91890.     1.90321    4.94(5)        451.     4.964     4.966
  91918.     1.90379    4.95(5)        449.     4.965     4.967
  91945.     1.90436    4.88(5)        459.     4.966     4.969
  91973.     1.90493    4.93(5)        452.     4.968     4.970
  92001.     1.90550    4.99(5)        440.     4.969     4.972
  92028.     1.90607    4.96(5)        446.     4.970     4.974
  92056.     1.90664    4.95(5)        447.     4.971     4.976
  92083.     1.90722    4.95(5)        447.     4.972     4.978
  92111.     1.90779    4.95(5)        447.     4.973     4.983
  92139.     1.90836    5.00(5)        439.     4.975     5.005
  92166.     1.90893    5.19(5)        425.     4.976     5.133
  92194.     1.90951    5.63(5)        394.     4.977     5.566
  92222.     1.91008    6.42(5)        336.2    4.978     6.332
  92249.     1.91065    7.23(6)        294.5    4.979     7.193
  92277.     1.91122    8.11(6)        257.4    4.980     8.130
  92305.     1.91180    8.57(7)        236.6    4.982     8.488
  92332.     1.91237    7.67(6)        273.0    4.983     7.666
  92360.     1.91295    6.54(5)        332.2    4.984     6.509
  92388.     1.91352    5.75(5)        382.     4.985     5.744
  92415.     1.91409    5.27(5)        417.     4.986     5.354
  92443.     1.91467    5.08(5)        432.     4.987     5.165
  92471.     1.91524    4.97(5)        447.     4.989     5.075
  92499.     1.91582    5.00(5)        440.     4.990     5.033
  92526.     1.91639    5.01(5)        432.     4.991     5.012
  92554.     1.91697    5.00(5)        439.     4.992     5.003
  92582.     1.91754    4.99(5)        439.     4.993     4.999
  92610.     1.91812    4.94(5)        447.     4.994     4.998
  92638.     1.91869    4.91(5)        457.     4.995     4.998
  92665.     1.91927    4.92(5)        452.     4.997     4.997
  92693.     1.91984    4.95(5)        449.     4.998     4.998
  92721.     1.92042    5.00(5)        438.     4.999     4.999
  92749.     1.92100    5.01(5)        436.     5.000     5.000
  92777.     1.92157    4.96(5)        441.     5.001     5.001
  92804.     1.92215    4.99(5)        435.     5.002     5.002
  92832.     1.92273    4.91(5)        446.     5.004     5.004
  92860.     1.92330    5.02(5)        432.     5.005     5.005
  92888.     1.92388    5.04(5)        429.     5.006     5.006
  92916.     1.92446    5.03(5)        431.     5.007     5.007
  92944.     1.92503    4.99(5)        438.     5.008     5.008
  92972.     1.92561    5.00(5)        435.     5.009     5.009
  92999.     1.92619    5.01(5)        434.     5.010     5.010
  93027.     1.92677    5.02(5)        434.     5.012     5.012
  93055.     1.92735    5.05(5)        429.     5.013     5.013
  93083.     1.92792    4.94(5)        438.     5.014     5.014
  93111.     1.92850    5.00(5)        427.     5.015     5.015
  93139.     1.92908    5.03(5)        420.     5.016     5.016
  93167.     1.92966    4.99(5)        431.     5.017     5.017
  93195.     1.93024    4.98(5)        429.     5.019     5.019
  93223.     1.93082    4.97(5)        430.     5.020     5.020
  93251.     1.93140    4.97(5)        428.     5.021     5.021
  93279.     1.93198    5.02(5)        418.     5.022     5.022
  93307.     1.93256    4.99(5)        422.     5.023     5.023
  93335.     1.93314    4.99(5)        422.     5.024     5.026
  93363.     1.93372    5.02(5)        418.     5.025     5.045
  93391.     1.93430    5.15(5)        412.     5.027     5.175
  93419.     1.93488    5.56(5)        379.     5.028     5.608
  93447.     1.93546    6.14(6)        329.6    5.029     6.177
  93475.     1.93604    6.20(6)        324.5    5.030     6.277
  93503.     1.93662    5.89(5)        347.0    5.031     5.887
  93531.     1.93720    5.43(5)        382.     5.032     5.487
  93559.     1.93778    5.16(5)        401.     5.033     5.257
  93587.     1.93836    5.08(5)        405.     5.035     5.147
  93615.     1.93894    5.03(5)        412.     5.036     5.096
  93643.     1.93953    4.99(5)        410.     5.037     5.075
  93671.     1.94011    5.00(5)        413.     5.038     5.069
  93699.     1.94069    5.03(5)        401.     5.039     5.073
  93728.     1.94127    5.17(5)        397.     5.040     5.102
  93756.     1.94185    5.46(5)        376.     5.041     5.295
  93784.     1.94244    6.16(5)        339.1    5.042     6.161
  93812.     1.94302    7.99(6)        245.9    5.044     8.086
  93840.     1.94360    9.83(7)        187.6    5.045     9.728
  93868.     1.94419    9.45(7)        198.3    5.046     9.307
  93896.     1.94477    7.73(6)        258.2    5.047     7.721
  93925.     1.94535    6.36(6)        321.4    5.048     6.442
  93953.     1.94594    5.69(5)        363.     5.049     5.741
  93981.     1.94652    5.43(5)        377.     5.050     5.412
  94009.     1.94710    5.29(5)        387.     5.052     5.348
  94037.     1.94769    5.54(5)        372.     5.053     5.559
  94066.     1.94827    5.92(5)        337.6    5.054     5.834
  94094.     1.94886    5.86(5)        343.2    5.055     5.802
  94122.     1.94944    5.46(5)        372.     5.056     5.534
  94150.     1.95003    5.33(5)        387.     5.057     5.304
  94178.     1.95061    5.15(5)        403.     5.058     5.179
  94207.     1.95120    5.07(5)        409.     5.059     5.119
  94235.     1.95178    5.01(5)        414.     5.061     5.091
  94263.     1.95237    5.13(5)        398.     5.062     5.073
  94292.     1.95295    4.99(5)        413.     5.063     5.068
  94320.     1.95354    4.92(5)        423.     5.064     5.067
  94348.     1.95413    5.01(5)        404.     5.065     5.066
  94376.     1.95471    5.04(5)        401.     5.066     5.066
  94405.     1.95530    5.03(5)        406.     5.067     5.067
  94433.     1.95589    5.02(5)        407.     5.068     5.068
  94461.     1.95647    5.03(5)        408.     5.069     5.069
  94490.     1.95706    5.01(5)        406.     5.071     5.071
  94518.     1.95765    5.00(5)        408.     5.072     5.072
  94546.     1.95823    5.03(5)        406.     5.073     5.073
  94575.     1.95882    5.09(5)        397.     5.074     5.074
  94603.     1.95941    5.08(5)        395.     5.075     5.075
  94632.     1.96000    5.01(5)        397.     5.076     5.076
  94660.     1.96059    5.08(5)        393.     5.077     5.077
  94688.     1.96117    5.00(5)        403.     5.078     5.078
  94717.     1.96176    5.04(5)        398.     5.079     5.079
  94745.     1.96235    5.05(5)        389.     5.081     5.081
  94774.     1.96294    5.08(5)        390.     5.082     5.082
  94802.     1.96353    5.05(5)        397.     5.083     5.085
  94830.     1.96412    5.10(5)        388.     5.084     5.106
  94859.     1.96471    5.25(5)        376.     5.085     5.217
  94887.     1.96530    5.51(5)        356.     5.086     5.482
  94916.     1.96589    5.91(6)        320.4    5.087     5.720
  94944.     1.96648    5.91(6)        323.5    5.088     5.790
  94973.     1.96707    6.14(6)        317.1    5.089     6.104
  95001.     1.96766    6.85(6)        269.0    5.090     6.817
  95030.     1.96825    7.20(6)        254.8    5.092     7.085
  95058.     1.96884    6.55(6)        288.9    5.093     6.553
  95087.     1.96943    5.84(6)        326.7    5.094     5.886
  95115.     1.97002    5.41(5)        355.     5.095     5.477
  95144.     1.97061    5.16(5)        373.     5.096     5.275
  95172.     1.97120    5.08(5)        383.     5.097     5.181
  95201.     1.97179    5.09(5)        381.     5.098     5.137
  95230.     1.97238    5.13(5)        371.     5.099     5.117
  95258.     1.97298    5.08(5)        372.     5.100     5.109
  95287.     1.97357    5.04(5)        377.     5.101     5.105
  95315.     1.97416    5.02(5)        383.     5.102     5.102
  95344.     1.97475    5.08(5)        376.     5.103     5.103
  95372.     1.97534    5.04(5)        380.     5.105     5.105
  95401.     1.97594    5.02(5)        380.     5.106     5.106
  95430.     1.97653    5.04(5)        377.     5.107     5.107
  95458.     1.97712    5.01(5)        379.     5.108     5.108
  95487.     1.97772    5.02(5)        386.     5.109     5.112
  95516.     1.97831    5.04(5)        374.     5.110     5.114
  95544.     1.97890    4.93(5)        393.     5.111     5.115
  95573.     1.97950    5.07(5)        374.     5.112     5.117
  95602.     1.98009    5.05(5)        377.     5.113     5.119
  95630.     1.98068    5.09(5)        376.     5.114     5.121
  95659.     1.98128    4.99(5)        387.     5.115     5.123
  95688.     1.98187    5.07(5)        375.     5.116     5.125
  95716.     1.98247    5.01(5)        385.     5.117     5.127
  95745.     1.98306    5.04(5)        381.     5.119     5.130
  95774.     1.98366    5.02(5)        384.     5.120     5.134
  95803.     1.98425    5.07(5)        378.     5.121     5.138
  95831.     1.98485    5.07(5)        381.     5.122     5.144
  95860.     1.98544    5.05(5)        377.     5.123     5.153
  95889.     1.98604    5.04(5)        387.     5.124     5.166
  95918.     1.98664    5.23(5)        367.     5.125     5.208
  95946.     1.98723    5.78(5)        340.9    5.126     5.510
  95975.     1.98783    7.09(6)        283.1    5.127     7.077
  96004.     1.98842   10.87(8)        168.0    5.128    11.204
  96033.     1.98902   15.93(10)       98.9     5.129    15.625
  96062.     1.98962   16.10(10)       99.4     5.130    15.980
  96090.     1.99021   13.86(9)        124.4    5.131    14.243
  96119.     1.99081   13.63(9)        122.6    5.132    13.906
  96148.     1.99141   13.21(9)        122.7    5.133    13.126
  96177.     1.99201   10.60(8)        160.5    5.134    10.557
  96206.     1.99260    8.08(7)        224.5    5.136     8.028
  96235.     1.99320    6.59(6)        274.3    5.137     6.536
  96263.     1.99380    5.76(6)        318.5    5.138     5.806
  96292.     1.99440    5.43(5)        336.0    5.139     5.462
  96321.     1.99500    5.30(5)        339.8    5.140     5.300
  96350.     1.99559    5.20(5)        337.3    5.141     5.224
  96379.     1.99619    5.09(5)        350.0    5.142     5.187
  96408.     1.99679    5.16(5)        342.4    5.143     5.170
  96437.     1.99739    5.20(5)        335.0    5.144     5.161
  96466.     1.99799    5.16(5)        339.1    5.145     5.157
  96495.     1.99859    5.13(5)        347.2    5.146     5.155
  96524.     1.99919    5.15(5)        339.4    5.147     5.155
  96553.     1.99979    5.12(5)        339.8    5.148     5.155
  96582.     2.00039    5.19(6)        328.3    5.149     5.155
  96611.     2.00099    5.13(5)        337.9    5.150     5.150
  96640.     2.00159    5.16(5)        336.0    5.151     5.151
  96669.     2.00219    5.10(5)        339.7    5.152     5.152
  96698.     2.00279    5.07(5)        337.9    5.153     5.153
  96727.     2.00339    5.22(6)        323.8    5.154     5.154
  96756.     2.00399    5.10(5)        340.3    5.155     5.155
  96785.     2.00460    5.11(5)        335.4    5.156     5.156
  96814.     2.00520    5.16(6)        326.8    5.157     5.157
  96843.     2.00580    5.15(5)        330.8    5.158     5.158
  96872.     2.00640    5.22(6)        324.7    5.159     5.159
  96901.     2.00700    5.09(5)        334.0    5.160     5.160
  96930.     2.00760    5.15(6)        328.8    5.161     5.161
  96959.     2.00821    5.11(6)        330.1    5.163     5.163
  96988.     2.00881    5.16(6)        330.4    5.164     5.164
  97017.     2.00941    5.14(5)        330.9    5.165     5.165
  97046.     2.01001    5.05(5)        343.1    5.166     5.166
  97075.     2.01062    5.14(5)        332.4    5.167     5.167
  97104.     2.01122    5.18(6)        325.6    5.168     5.168
  97134.     2.01182    5.11(5)        338.3    5.169     5.170
  97163.     2.01243    5.05(5)        343.7    5.170     5.171
  97192.     2.01303    5.06(5)        335.4    5.171     5.172
  97221.     2.01364    5.24(6)        325.5    5.172     5.173
  97250.     2.01424    5.12(5)        334.0    5.173     5.176
  97279.     2.01484    5.22(6)        319.7    5.174     5.193
  97309.     2.01545    5.19(6)        329.1    5.175     5.252
  97338.     2.01605    5.32(6)        319.6    5.176     5.339
  97367.     2.01666    5.34(6)        313.7    5.177     5.366
  97396.     2.01726    5.29(6)        321.8    5.178     5.313
  97425.     2.01787    5.18(6)        322.5    5.179     5.252
  97455.     2.01847    5.19(6)        319.4    5.180     5.217
  97484.     2.01908    5.15(6)        329.0    5.181     5.201
  97513.     2.01969    5.25(6)        316.2    5.182     5.196
  97542.     2.02029    5.20(6)        322.2    5.183     5.216
  97572.     2.02090    5.32(6)        315.5    5.184     5.342
  97601.     2.02150    5.71(6)        286.5    5.185     5.674
  97630.     2.02211    6.08(6)        266.3    5.186     5.998
  97659.     2.02272    5.91(6)        274.4    5.187     5.961
  97689.     2.02332    5.73(6)        287.7    5.188     5.707
  97718.     2.02393    5.55(6)        296.5    5.189     5.600
  97747.     2.02454    5.83(6)        279.5    5.190     5.795
  97777.     2.02515    6.25(6)        250.7    5.191     6.139
  97806.     2.02575    6.31(6)        251.7    5.192     6.231
  97835.     2.02636    6.21(6)        259.4    5.193     6.120
  97865.     2.02697    6.55(6)        249.0    5.194     6.520
  97894.     2.02758    8.05(7)        192.9    5.195     8.063
  97923.     2.02819    9.91(8)        142.9    5.196     9.705
  97953.     2.02879    9.70(8)        146.3    5.197     9.490
  97982.     2.02940    8.05(7)        186.0    5.198     7.907
  98012.     2.03001    6.56(6)        239.3    5.199     6.561
  98041.     2.03062    5.85(6)        267.1    5.200     5.837
  98070.     2.03123    5.42(6)        291.8    5.201     5.497
  98100.     2.03184    5.37(6)        287.5    5.201     5.340
  98129.     2.03245    5.24(6)        293.1    5.202     5.269
  98159.     2.03306    5.29(6)        290.4    5.203     5.236
  98188.     2.03367    5.28(6)        292.3    5.204     5.222
  98218.     2.03428    5.22(6)        298.3    5.205     5.216
  98247.     2.03489    5.37(6)        287.7    5.206     5.223
  98277.     2.03550    5.77(6)        270.0    5.207     5.365
  98306.     2.03611    6.70(6)        241.8    5.208     6.426
  98336.     2.03672    9.65(8)        156.8    5.209    10.075
  98365.     2.03733   14.64(11)       87.1     5.210    15.189
  98395.     2.03794   16.03(11)       77.6     5.211    16.376
  98424.     2.03856   12.70(10)       107.8    5.212    12.956
  98454.     2.03917    9.14(8)        165.9    5.213     9.247
  98483.     2.03978    7.03(7)        226.5    5.214     7.100
  98513.     2.04039    5.98(6)        269.5    5.215     6.079
  98542.     2.04100    5.70(6)        278.6    5.216     5.611
  98572.     2.04162    5.47(6)        297.7    5.217     5.398
  98601.     2.04223    5.41(6)        295.7    5.218     5.301
  98631.     2.04284    5.33(6)        301.2    5.219     5.257
  98661.     2.04345    5.30(6)        305.8    5.220     5.220
  98690.     2.04407    5.29(6)        309.0    5.221     5.222
  98720.     2.04468    5.25(6)        315.8    5.222     5.223
  98749.     2.04529    5.31(6)        309.6    5.223     5.224
  98779.     2.04591    5.27(6)        313.4    5.224     5.225
  98809.     2.04652    5.27(6)        315.5    5.225     5.227
  98838.     2.04713    5.20(6)        322.1    5.226     5.228
  98868.     2.04775    5.21(6)        321.2    5.226     5.232
  98898.     2.04836    5.26(6)        320.8    5.227     5.247
  98927.     2.04898    5.35(6)        316.7    5.228     5.304
  98957.     2.04959    5.38(6)        317.4    5.229     5.419
  98987.     2.05021    5.59(6)        298.0    5.230     5.512
  99016.     2.05082    5.49(6)        311.7    5.231     5.484
  99046.     2.05144    5.47(6)        307.6    5.232     5.390
  99076.     2.05205    5.22(6)        329.0    5.233     5.320
  99105.     2.05267    5.30(6)        324.0    5.234     5.282
  99135.     2.05329    5.35(6)        317.1    5.235     5.272
  99165.     2.05390    5.52(6)        312.6    5.236     5.369
  99195.     2.05452    6.38(6)        281.6    5.237     6.159
  99224.     2.05513    8.85(7)        193.4    5.238     9.032
  99254.     2.05575   13.39(10)       108.8    5.239    13.436
  99284.     2.05637   14.93(10)       93.8     5.240    14.910
  99314.     2.05698   12.17(9)        125.3    5.241    12.230
  99344.     2.05760    8.95(7)        185.1    5.241     8.960
  99373.     2.05822    6.98(6)        246.3    5.242     6.991
  99403.     2.05884    6.09(6)        279.2    5.243     6.046
  99433.     2.05945    5.53(6)        313.6    5.244     5.613
  99463.     2.06007    5.36(6)        317.0    5.245     5.416
  99493.     2.06069    5.19(5)        332.4    5.246     5.326
  99522.     2.06131    5.15(5)        333.0    5.247     5.286
  99552.     2.06193    5.18(5)        343.7    5.248     5.267
  99582.     2.06255    5.21(5)        348.8    5.249     5.259
  99612.     2.06316    5.13(5)        361.     5.250     5.250
  99642.     2.06378    5.11(5)        367.     5.251     5.251
  99672.     2.06440    5.13(5)        363.     5.252     5.252
  99702.     2.06502    5.16(5)        360.     5.253     5.253
  99732.     2.06564    5.30(6)        316.0    5.253     5.253
  99762.     2.06626    5.20(6)        308.7    5.254     5.254
  99792.     2.06688    5.12(6)        311.0    5.255     5.255
  99821.     2.06750    5.14(6)        299.6    5.256     5.256
  99851.     2.06812    5.18(6)        293.1    5.257     5.257
  99881.     2.06874    5.16(6)        294.7    5.258     5.258
  99911.     2.06936    5.16(6)        295.4    5.259     5.259
  99941.     2.06998    5.11(6)        301.7    5.260     5.260
  99971.     2.07060    5.14(6)        292.9    5.261     5.261
  100001.    2.07123    5.19(6)        288.2    5.262     5.262
  100031.    2.07185    5.13(6)        297.4    5.263     5.263
  100061.    2.07247    5.23(6)        287.8    5.263     5.263
  100091.    2.07309    5.21(6)        284.4    5.264     5.264
  100121.    2.07371    5.21(6)        285.8    5.265     5.268
  100151.    2.07433    5.29(6)        283.1    5.266     5.270
  100181.    2.07496    5.13(6)        298.2    5.267     5.272
  100211.    2.07558    5.18(6)        294.8    5.268     5.275
  100242.    2.07620    5.25(6)        288.1    5.269     5.280
  100272.    2.07683    5.37(6)        281.6    5.270     5.318
  100302.    2.07745    5.83(6)        260.0    5.271     5.618
  100332.    2.07807    6.88(7)        220.0    5.271     6.894
  100362.    2.07870    9.28(8)        151.1    5.272     9.323
  100392.    2.07932   11.01(9)        119.2    5.273    10.758
  100422.    2.07994    9.67(8)        142.8    5.274     9.681
  100452.    2.08057    7.61(7)        193.8    5.275     7.759
  100482.    2.08119    6.48(7)        227.2    5.276     6.463
  100512.    2.08182    5.82(6)        250.7    5.277     5.822
  100543.    2.08244    5.51(6)        261.2    5.278     5.528
  100573.    2.08306    5.39(6)        271.0    5.279     5.395
  100603.    2.08369    5.41(6)        265.7    5.279     5.335
  100633.    2.08431    5.22(6)        279.2    5.280     5.307
  100663.    2.08494    5.29(6)        268.6    5.281     5.295
  100694.    2.08557    5.34(6)        262.9    5.282     5.290
  100724.    2.08619    5.41(6)        259.1    5.283     5.283
  100754.    2.08682    5.45(6)        252.2    5.284     5.284
  100784.    2.08744    5.34(6)        261.0    5.285     5.285
  100814.    2.08807    5.42(6)        256.6    5.286     5.286
  100845.    2.08870    5.35(6)        257.8    5.286     5.286
  100875.    2.08932    5.37(6)        255.4    5.287     5.287
  100905.    2.08995    5.43(6)        253.8    5.288     5.288
  100935.    2.09058    5.36(6)        255.0    5.289     5.289
  100966.    2.09120    5.31(6)        255.6    5.290     5.290
  100996.    2.09183    5.45(6)        245.4    5.291     5.292
  101026.    2.09246    5.36(6)        250.3    5.292     5.293
  101057.    2.09309    5.42(6)        246.4    5.293     5.295
  101087.    2.09372    5.37(6)        252.2    5.293     5.296
  101117.    2.09434    5.42(6)        244.8    5.294     5.298
  101148.    2.09497    5.43(6)        244.2    5.295     5.300
  101178.    2.09560    5.40(6)        243.2    5.296     5.302
  101208.    2.09623    5.36(6)        247.1    5.297     5.307
  101239.    2.09686    5.55(6)        238.3    5.298     5.342
  101269.    2.09749    5.78(7)        234.5    5.299     5.565
  101299.    2.09812    6.25(7)        218.1    5.299     6.292
  101330.    2.09875    7.62(8)        171.2    5.300     7.350
  101360.    2.09938    7.94(8)        165.1    5.301     7.714
  101391.    2.10001    7.36(7)        187.8    5.302     7.185
  101421.    2.10064    6.66(7)        217.8    5.303     6.526
  101451.    2.10127    6.09(6)        241.8    5.304     6.034
  101482.    2.10190    5.73(6)        260.6    5.305     5.692
  101512.    2.10253    5.64(6)        263.0    5.305     5.498
  101543.    2.10316    5.58(6)        268.6    5.306     5.406
  101573.    2.10379    5.51(6)        269.0    5.307     5.367
  101604.    2.10442    5.57(6)        269.6    5.308     5.359
  101634.    2.10505    5.69(6)        262.6    5.309     5.425
  101665.    2.10568    6.23(6)        244.9    5.310     5.895
  101695.    2.10631    7.55(7)        196.4    5.311     7.466
  101726.    2.10695    9.90(9)        136.2    5.311     9.719
  101756.    2.10758   10.53(9)        124.3    5.312    10.363
  101787.    2.10821    8.87(8)        157.4    5.313     8.924
  101817.    2.10884    7.14(7)        205.9    5.314     7.248
  101848.    2.10948    6.21(6)        240.3    5.315     6.261
  101878.    2.11011    5.81(6)        253.3    5.316     5.826
  101909.    2.11074    5.78(6)        257.3    5.316     5.782
  101940.    2.11138    6.33(7)        233.0    5.317     6.368
  101970.    2.11201    7.67(7)        179.5    5.318     7.955
  102001.    2.11264    9.86(9)        124.9    5.319     9.784
  102031.    2.11328   10.07(9)        118.3    5.320     9.968
  102062.    2.11391    8.41(8)        150.0    5.321     8.578
  102093.    2.11454    6.73(7)        200.9    5.322     7.124
  102123.    2.11518    6.03(7)        221.8    5.322     6.235
  102154.    2.11581    5.68(7)        228.4    5.323     5.792
  102184.    2.11645    5.46(6)        240.9    5.324     5.583
  102215.    2.11708    5.51(7)        229.9    5.325     5.487
  102246.    2.11772    5.35(6)        239.0    5.326     5.450
  102276.    2.11835    5.53(7)        226.7    5.327     5.486
  102307.    2.11899    5.87(7)        209.3    5.327     5.798
  102338.    2.11963    7.02(8)        164.9    5.328     6.890
  102369.    2.12026    9.29(10)       106.4    5.329     9.013
  102399.    2.12090   11.75(12)       72.7     5.330    11.610
  102430.    2.12153   13.57(13)       56.1     5.331    13.727
  102461.    2.12217   13.52(14)       54.3     5.332    13.579
  102491.    2.12281   10.64(11)       78.0     5.332    10.998
  102522.    2.12344    8.11(9)        117.0    5.333     8.328
  102553.    2.12408    6.46(8)        159.1    5.334     6.748
  102584.    2.12472    5.78(7)        182.5    5.335     5.993
  102614.    2.12536    5.52(7)        189.3    5.336     5.649
  102645.    2.12599    5.39(7)        191.9    5.336     5.492
  102676.    2.12663    5.27(7)        197.3    5.337     5.415
  102707.    2.12727    5.26(7)        195.5    5.338     5.381
  102738.    2.12791    5.27(7)        193.8    5.339     5.365
  102768.    2.12855    5.28(7)        189.0    5.340     5.358
  102799.    2.12918    5.21(7)        193.4    5.341     5.354
  102830.    2.12982    5.29(7)        186.8    5.341     5.354
  102861.    2.13046    5.35(7)        184.9    5.342     5.382
  102892.    2.13110    5.69(8)        170.5    5.343     5.634
  102923.    2.13174    6.63(9)        137.0    5.344     6.743
  102954.    2.13238    8.64(11)       88.8     5.345     8.786
  102985.    2.13302    9.94(12)       69.9     5.346     9.876
  103015.    2.13366    8.73(11)       86.2     5.346     8.877
  103046.    2.13430    7.18(9)        117.7    5.347     7.275
  103077.    2.13494    6.18(8)        146.4    5.348     6.240
  103108.    2.13558    5.64(8)        166.8    5.349     5.745
  103139.    2.13622    5.48(8)        174.0    5.350     5.524
  103170.    2.13686    5.40(8)        176.0    5.350     5.428
  103201.    2.13750    5.39(8)        175.6    5.351     5.385
  103232.    2.13815    5.21(7)        185.5    5.352     5.367
  103263.    2.13879    5.15(7)        189.2    5.353     5.353
  103294.    2.13943    5.16(7)        188.4    5.354     5.354
  103325.    2.14007    5.23(7)        185.0    5.354     5.355
  103356.    2.14071    5.34(7)        178.6    5.355     5.356
  103387.    2.14136    5.20(7)        186.8    5.356     5.360
  103418.    2.14200    5.35(7)        177.9    5.357     5.374
  103449.    2.14264    5.42(8)        174.5    5.358     5.410
  103480.    2.14328    5.55(8)        169.0    5.359     5.445
  103511.    2.14393    5.48(8)        172.9    5.359     5.442
  103542.    2.14457    5.44(8)        174.1    5.360     5.412
  103573.    2.14521    5.42(8)        175.4    5.361     5.387
  103604.    2.14586    5.33(7)        178.7    5.362     5.374
  103635.    2.14650    5.37(7)        178.8    5.363     5.368
  103666.    2.14714    5.56(8)        167.0    5.363     5.366
  103697.    2.14779    5.64(8)        162.9    5.364     5.365
  103729.    2.14843    5.49(8)        170.5    5.365     5.366
  103760.    2.14908    5.53(8)        166.9    5.366     5.366
  103791.    2.14972    5.46(8)        171.2    5.367     5.367
  103822.    2.15037    5.40(8)        172.8    5.367     5.368
  103853.    2.15101    5.47(8)        170.1    5.368     5.368
  103884.    2.15166    5.45(8)        169.0    5.369     5.369
  103915.    2.15230    5.37(8)        173.2    5.370     5.370
  103947.    2.15295    5.35(8)        173.9    5.371     5.371
  103978.    2.15359    5.43(8)        170.7    5.371     5.371
  104009.    2.15424    5.38(8)        172.9    5.372     5.372
  104040.    2.15489    5.51(8)        165.9    5.373     5.373
  104071.    2.15553    5.43(8)        170.1    5.374     5.374
  104103.    2.15618    5.44(8)        170.7    5.375     5.375
  104134.    2.15683    5.54(8)        164.7    5.375     5.375
  104165.    2.15747    5.44(8)        171.4    5.376     5.376
  104196.    2.15812    5.48(8)        168.0    5.377     5.377
  104228.    2.15877    5.46(8)        169.4    5.378     5.378
  104259.    2.15942    5.40(8)        173.9    5.379     5.379
  104290.    2.16007    5.44(8)        173.9    5.379     5.379
  104321.    2.16071    5.54(8)        170.2    5.380     5.380
  104353.    2.16136    5.47(8)        175.3    5.381     5.387
  104384.    2.16201    5.41(7)        178.9    5.382     5.388
  104415.    2.16266    5.41(7)        181.4    5.383     5.389
  104447.    2.16331    5.42(7)        182.1    5.383     5.391
  104478.    2.16396    5.41(7)        186.5    5.384     5.392
  104509.    2.16461    5.52(7)        180.1    5.385     5.394
  104541.    2.16526    5.40(7)        191.5    5.386     5.396
  104572.    2.16590    5.51(7)        188.4    5.387     5.398
  104603.    2.16655    5.40(7)        197.8    5.387     5.400
  104635.    2.16720    5.53(7)        192.4    5.388     5.403
  104666.    2.16786    5.43(7)        200.9    5.389     5.406
  104698.    2.16851    5.47(7)        201.3    5.390     5.409
  104729.    2.16916    5.44(7)        205.4    5.390     5.413
  104760.    2.16981    5.38(7)        216.4    5.391     5.418
  104792.    2.17046    5.48(7)        214.6    5.392     5.424
  104823.    2.17111    5.45(7)        215.4    5.393     5.432
  104855.    2.17176    5.40(7)        221.6    5.394     5.443
  104886.    2.17241    5.38(7)        227.4    5.394     5.458
  104918.    2.17306    5.52(7)        221.1    5.395     5.480
  104949.    2.17372    5.50(7)        226.5    5.396     5.522
  104981.    2.17437    5.77(7)        217.9    5.397     5.665
  105012.    2.17502    6.22(7)        212.7    5.398     6.314
  105044.    2.17567    8.09(8)        158.8    5.398     8.471
  105075.    2.17633   12.39(11)       89.5     5.399    12.606
  105107.    2.17698   16.52(13)       60.0     5.400    16.069
  105138.    2.17763   15.56(12)       66.6     5.401    15.401
  105170.    2.17829   11.53(10)       103.5    5.402    11.905
  105201.    2.17894    8.45(8)        154.0    5.402     8.758
  105233.    2.17959    6.80(7)        200.9    5.403     6.993
  105264.    2.18025    6.05(7)        227.1    5.404     6.160
  105296.    2.18090    5.63(6)        242.9    5.405     5.780
  105328.    2.18156    5.61(6)        241.1    5.405     5.605
  105359.    2.18221    5.50(6)        252.9    5.406     5.522
  105391.    2.18286    5.45(6)        252.4    5.407     5.481
  105422.    2.18352    5.52(6)        247.7    5.408     5.461
  105454.    2.18417    5.39(6)        260.8    5.409     5.450
  105486.    2.18483    5.47(6)        253.6    5.409     5.445
  105517.    2.18549    5.44(6)        255.9    5.410     5.443
  105549.    2.18614    5.47(6)        247.0    5.411     5.448
  105581.    2.18680    5.58(6)        238.8    5.412     5.486
  105612.    2.18745    5.69(6)        237.0    5.413     5.650
  105644.    2.18811    6.13(7)        218.3    5.413     6.035
  105676.    2.18877    6.68(7)        191.7    5.414     6.424
  105707.    2.18942    6.59(7)        193.2    5.415     6.405
  105739.    2.19008    6.30(7)        207.8    5.416     6.077
  105771.    2.19074    6.19(7)        208.6    5.417     5.866
  105803.    2.19139    6.56(7)        203.0    5.417     6.358
  105834.    2.19205    8.28(8)        151.2    5.418     8.201
  105866.    2.19271   10.60(10)       105.7    5.419    10.343
  105898.    2.19337   10.46(10)       108.2    5.420    10.357
  105930.    2.19402    8.53(8)        143.4    5.420     8.572
  105961.    2.19468    7.08(7)        179.0    5.421     6.959
  105993.    2.19534    6.25(7)        205.8    5.422     6.102
  106025.    2.19600    5.78(7)        225.0    5.423     5.718
  106057.    2.19666    5.72(7)        224.2    5.424     5.552
  106089.    2.19732    5.61(7)        231.9    5.424     5.481
  106120.    2.19798    5.55(6)        238.1    5.425     5.451
  106152.    2.19864    5.46(6)        246.7    5.426     5.438
  106184.    2.19930    5.48(6)        244.6    5.427     5.433
  106216.    2.19996    5.47(6)        242.3    5.428     5.431
  106248.    2.20062    5.45(6)        245.3    5.428     5.428
  106280.    2.20128    5.42(6)        246.9    5.429     5.429
  106312.    2.20194    5.40(6)        248.0    5.430     5.430
  106343.    2.20260    5.43(6)        248.8    5.431     5.431
  106375.    2.20326    5.49(6)        246.1    5.431     5.431
  106407.    2.20392    5.44(6)        251.1    5.432     5.432
  106439.    2.20458    5.37(6)        251.0    5.433     5.433
  106471.    2.20524    5.44(6)        250.6    5.434     5.434
  106503.    2.20590    5.49(6)        245.5    5.435     5.435
  106535.    2.20657    5.45(6)        248.8    5.435     5.435
  106567.    2.20723    5.43(6)        248.6    5.436     5.436
  106599.    2.20789    5.38(6)        250.5    5.437     5.437
  106631.    2.20855    5.52(6)        242.7    5.438     5.439
  106663.    2.20922    5.52(6)        246.1    5.438     5.442
  106695.    2.20988    5.77(6)        237.1    5.439     5.492
  106727.    2.21054    6.76(7)        205.5    5.440     6.038
  106759.    2.21120    9.35(8)        148.7    5.441     9.029
  106791.    2.21187   16.00(12)       70.5     5.442    16.451
  106823.    2.21253   23.44(16)       39.8     5.442    23.251
  106855.    2.21320   21.53(15)       45.4     5.443    21.833
  106887.    2.21386   14.96(12)       75.5     5.444    15.305
  106919.    2.21452   10.01(9)        125.5    5.445    10.116
  106951.    2.21519    7.42(8)        175.3    5.446     7.481
  106983.    2.21585    6.32(7)        210.4    5.446     6.320
  107015.    2.21652    5.83(7)        223.0    5.447     5.822
  107047.    2.21718    5.63(7)        228.5    5.448     5.609
  107080.    2.21785    5.60(7)        233.8    5.449     5.518
  107112.    2.21851    5.50(7)        230.7    5.449     5.479
  107144.    2.21918    5.48(7)        234.3    5.450     5.463
  107176.    2.21984    5.50(7)        229.4    5.451     5.457
  107208.    2.22051    5.45(7)        231.9    5.452     5.455
  107240.    2.22118    5.36(7)        234.9    5.453     5.454
  107273.    2.22184    5.29(6)        243.1    5.453     5.454
  107305.    2.22251    5.43(7)        230.3    5.454     5.456
  107337.    2.22318    5.47(7)        230.7    5.455     5.459
  107369.    2.22384    5.53(7)        223.7    5.456     5.464
  107401.    2.22451    5.48(7)        229.7    5.457     5.468
  107434.    2.22518    5.44(7)        230.0    5.457     5.468
  107466.    2.22585    5.48(7)        226.6    5.458     5.465
  107498.    2.22651    5.48(7)        225.9    5.459     5.463
  107530.    2.22718    5.48(7)        224.6    5.460     5.462
  107562.    2.22785    5.38(7)        233.1    5.460     5.461
  107595.    2.22852    5.39(7)        234.7    5.461     5.462
  107627.    2.22919    5.48(7)        229.7    5.462     5.462
  107659.    2.22986    5.52(7)        227.3    5.463     5.463
  107692.    2.23052    5.53(7)        225.9    5.464     5.464
  107724.    2.23119    5.45(7)        233.6    5.464     5.465
  107756.    2.23186    5.40(6)        236.7    5.465     5.465
  107789.    2.23253    5.38(7)        235.1    5.466     5.466
  107821.    2.23320    5.33(6)        240.0    5.467     5.467
  107853.    2.23387    5.40(7)        236.3    5.467     5.468
  107886.    2.23454    5.51(7)        228.8    5.468     5.468
  107918.    2.23521    5.39(6)        238.1    5.469     5.469
  107950.    2.23588    5.47(7)        234.5    5.470     5.470
  107983.    2.23655    5.45(6)        241.2    5.471     5.471
  108015.    2.23723    5.43(6)        237.2    5.471     5.471
  108048.    2.23790    5.44(7)        236.6    5.472     5.473
  108080.    2.23857    5.41(6)        240.2    5.473     5.474
  108112.    2.23924    5.50(7)        231.3    5.474     5.483
  108145.    2.23991    5.75(7)        222.6    5.475     5.596
  108177.    2.24058    6.59(7)        196.7    5.475     6.332
  108210.    2.24126    8.38(8)        149.8    5.476     8.564
  108242.    2.24193   11.30(10)       98.4     5.477    11.285
  108275.    2.24260   11.57(10)       95.1     5.478    11.542
  108307.    2.24327    9.17(9)        129.8    5.478     9.441
  108340.    2.24395    7.35(8)        168.5    5.479     7.417
  108372.    2.24462    6.21(7)        204.9    5.480     6.324
  108405.    2.24529    5.79(7)        217.2    5.481     5.839
  108437.    2.24597    5.52(7)        226.6    5.482     5.634
  108470.    2.24664    5.50(7)        222.8    5.482     5.547
  108502.    2.24732    5.69(7)        211.9    5.483     5.511
  108535.    2.24799    5.51(7)        221.7    5.484     5.484
  108567.    2.24866    5.43(7)        227.7    5.485     5.485
  108600.    2.24934    5.37(7)        227.4    5.486     5.486
  108632.    2.25001    5.46(7)        221.7    5.486     5.486
  108665.    2.25069    5.47(7)        218.6    5.487     5.487
  108698.    2.25136    5.49(7)        217.5    5.488     5.490
  108730.    2.25204    5.45(7)        220.0    5.489     5.492
  108763.    2.25272    5.58(7)        208.8    5.489     5.493
  108796.    2.25339    5.44(7)        216.4    5.490     5.494
  108828.    2.25407    5.39(7)        220.2    5.491     5.495
  108861.    2.25474    5.45(7)        218.7    5.492     5.497
  108893.    2.25542    5.37(7)        221.5    5.493     5.498
  108926.    2.25610    5.39(7)        222.1    5.493     5.500
  108959.    2.25677    5.49(7)        212.9    5.494     5.502
  108992.    2.25745    5.45(7)        216.9    5.495     5.505
  109024.    2.25813    5.42(7)        219.5    5.496     5.508
  109057.    2.25881    5.47(7)        217.5    5.497     5.513
  109090.    2.25948    5.45(7)        216.3    5.497     5.520
  109122.    2.26016    5.50(7)        215.6    5.498     5.534
  109155.    2.26084    5.67(7)        210.0    5.499     5.601
  109188.    2.26152    5.96(7)        198.5    5.500     5.933
  109221.    2.26220    6.67(7)        180.5    5.500     6.902
  109253.    2.26288    8.37(9)        132.9    5.501     8.249
  109286.    2.26355    8.73(9)        125.0    5.502     8.661
  109319.    2.26423    7.81(8)        145.4    5.503     7.806
  109352.    2.26491    6.73(8)        173.9    5.504     6.745
  109385.    2.26559    6.08(7)        194.9    5.504     6.087
  109417.    2.26627    5.75(7)        207.2    5.505     5.773
  109450.    2.26695    5.67(7)        210.2    5.506     5.633
  109483.    2.26763    5.57(7)        214.9    5.507     5.571
  109516.    2.26831    5.51(7)        217.9    5.507     5.542
  109549.    2.26899    5.53(7)        216.6    5.508     5.529
  109582.    2.26967    5.53(7)        217.4    5.509     5.523
  109614.    2.27035    5.54(7)        216.1    5.510     5.520
  109647.    2.27104    5.49(7)        219.9    5.511     5.518
  109680.    2.27172    5.51(7)        215.3    5.511     5.518
  109713.    2.27240    5.56(7)        214.6    5.512     5.517
  109746.    2.27308    5.58(7)        213.5    5.513     5.517
  109779.    2.27376    5.54(7)        210.8    5.514     5.517
  109812.    2.27444    5.57(7)        208.3    5.514     5.518
  109845.    2.27513    5.62(7)        207.6    5.515     5.515
  109878.    2.27581    5.58(7)        208.8    5.516     5.516
  109911.    2.27649    5.57(7)        206.7    5.517     5.517
  109944.    2.27717    5.60(7)        205.9    5.518     5.518
  109977.    2.27786    5.54(7)        208.4    5.518     5.518
  110010.    2.27854    5.62(7)        202.2    5.519     5.519
  110043.    2.27923    5.71(7)        196.5    5.520     5.520
  110076.    2.27991    5.65(7)        200.8    5.521     5.521
  110109.    2.28059    5.56(7)        203.9    5.521     5.521
  110142.    2.28128    5.46(7)        204.9    5.522     5.522
  110175.    2.28196    5.61(7)        198.4    5.523     5.523
  110208.    2.28265    5.59(7)        198.4    5.524     5.524
  110241.    2.28333    5.60(7)        197.5    5.525     5.525
  110274.    2.28402    5.57(7)        199.5    5.525     5.525
  110307.    2.28470    5.58(7)        195.2    5.526     5.526
  110340.    2.28539    5.48(7)        202.7    5.527     5.527
  110373.    2.28607    5.44(7)        202.3    5.528     5.530
  110406.    2.28676    5.51(7)        199.5    5.528     5.532
  110440.    2.28745    5.57(7)        198.5    5.529     5.534
  110473.    2.28813    5.56(7)        198.7    5.530     5.535
  110506.    2.28882    5.68(7)        191.9    5.531     5.539
  110539.    2.28950    5.70(7)        193.6    5.531     5.566
  110572.    2.29019    5.83(7)        193.3    5.532     5.754
  110605.    2.29088    6.39(8)        175.9    5.533     6.394
  110638.    2.29157    7.38(8)        143.3    5.534     7.330
  110672.    2.29225    7.85(9)        132.8    5.534     7.611
  110705.    2.29294    7.01(8)        154.9    5.535     7.004
  110738.    2.29363    6.40(8)        170.5    5.536     6.287
  110771.    2.29432    5.79(7)        197.3    5.537     5.871
  110805.    2.29501    5.70(7)        200.7    5.538     5.685
  110838.    2.29569    5.56(7)        205.7    5.538     5.607
  110871.    2.29638    5.48(7)        212.9    5.539     5.576
  110904.    2.29707    5.56(7)        202.5    5.540     5.565
  110938.    2.29776    5.52(7)        204.8    5.541     5.563
  110971.    2.29845    5.46(7)        209.8    5.541     5.564
  111004.    2.29914    5.61(7)        204.5    5.542     5.568
  111037.    2.29983    5.56(7)        208.8    5.543     5.575
  111071.    2.30052    5.54(7)        205.6    5.544     5.584
  111104.    2.30121    5.47(7)        209.5    5.544     5.598
  111137.    2.30190    5.58(7)        208.6    5.545     5.624
  111171.    2.30259    5.70(7)        201.7    5.546     5.702
  111204.    2.30328    5.81(7)        198.6    5.547     5.985
  111237.    2.30397    6.52(8)        177.6    5.547     6.759
  111271.    2.30466    8.10(9)        133.2    5.548     7.986
  111304.    2.30536    9.02(9)        115.8    5.549     8.732
  111338.    2.30605    8.05(9)        134.5    5.550     8.245
  111371.    2.30674    7.00(8)        158.6    5.550     7.224
  111404.    2.30743    6.29(8)        176.9    5.551     6.424
  111438.    2.30812    5.78(7)        193.6    5.552     5.986
  111471.    2.30882    5.63(7)        197.3    5.553     5.776
  111505.    2.30951    5.56(7)        198.0    5.553     5.677
  111538.    2.31020    5.52(7)        204.3    5.554     5.628
  111572.    2.31089    5.53(7)        202.8    5.555     5.604
  111605.    2.31159    5.54(7)        195.5    5.556     5.590
  111639.    2.31228    5.57(7)        196.8    5.556     5.583
  111672.    2.31298    5.43(7)        204.5    5.557     5.578
  111706.    2.31367    5.59(7)        192.9    5.558     5.575
  111739.    2.31436    5.61(7)        191.6    5.558     5.573
  111773.    2.31506    5.52(7)        194.2    5.559     5.571
  111806.    2.31575    5.45(7)        200.1    5.560     5.570
  111840.    2.31645    5.50(7)        197.3    5.561     5.570
  111873.    2.31714    5.51(7)        199.2    5.561     5.569
  111907.    2.31784    5.47(7)        199.6    5.562     5.569
  111940.    2.31853    5.51(7)        195.0    5.563     5.569
  111974.    2.31923    5.57(7)        192.2    5.564     5.569
  112007.    2.31992    5.47(7)        197.3    5.564     5.570
  112041.    2.32062    5.46(7)        200.0    5.565     5.570
  112075.    2.32132    5.60(7)        190.4    5.566     5.570
  112108.    2.32201    5.59(7)        193.4    5.566     5.570
  112142.    2.32271    5.62(7)        191.9    5.567     5.571
  112176.    2.32341    5.50(7)        199.6    5.568     5.571
  112209.    2.32410    5.54(7)        200.5    5.569     5.572
  112243.    2.32480    5.56(7)        198.8    5.569     5.569
  112277.    2.32550    5.44(7)        207.1    5.570     5.570
  112310.    2.32620    5.49(7)        204.3    5.571     5.571
  112344.    2.32689    5.59(7)        196.6    5.571     5.571
  112378.    2.32759    5.61(7)        198.5    5.572     5.572
  112411.    2.32829    5.48(7)        207.4    5.573     5.573
  112445.    2.32899    5.59(7)        201.7    5.573     5.573
  112479.    2.32969    5.53(7)        202.4    5.574     5.574
  112513.    2.33039    5.63(7)        195.9    5.575     5.575
  112546.    2.33109    5.71(7)        191.1    5.576     5.576
  112580.    2.33179    5.56(7)        203.1    5.576     5.576
  112614.    2.33249    5.48(7)        208.8    5.577     5.577
  112648.    2.33319    5.65(7)        199.8    5.578     5.582
  112681.    2.33389    5.65(7)        196.7    5.578     5.620
  112715.    2.33459    5.87(7)        190.5    5.579     5.810
  112749.    2.33529    6.20(8)        177.6    5.580     6.238
  112783.    2.33599    6.51(8)        165.5    5.580     6.582
  112817.    2.33669    6.37(8)        170.9    5.581     6.457
  112851.    2.33739    6.00(7)        179.8    5.582     6.085
  112884.    2.33809    5.69(7)        193.3    5.582     5.810
  112918.    2.33879    5.59(7)        194.4    5.583     5.678
  112952.    2.33949    5.60(7)        194.0    5.584     5.623
  112986.    2.34019    5.68(7)        187.0    5.584     5.600
  113020.    2.34090    5.65(7)        190.9    5.585     5.593
  113054.    2.34160    5.73(7)        187.2    5.586     5.592
  113088.    2.34230    5.95(7)        182.7    5.586     5.668
  113122.    2.34300    6.87(8)        158.6    5.587     6.194
  113156.    2.34371    9.51(10)       108.7    5.588     9.051
  113190.    2.34441   15.69(14)       53.5     5.588    16.185
  113224.    2.34511   22.47(18)       30.55    5.589    22.893
  113258.    2.34582   21.20(17)       33.28    5.590    21.674
  113292.    2.34652   14.51(13)       58.3     5.590    15.250
  113325.    2.34723   10.01(10)       95.2     5.591    10.107
  113359.    2.34793    7.70(9)        131.1    5.591     7.674
  113394.    2.34863    7.05(8)        147.3    5.592     7.151
  113428.    2.34934    7.73(9)        127.3    5.593     7.833
  113462.    2.35004    8.54(10)       109.0    5.593     8.450
  113496.    2.35075    8.11(9)        119.0    5.594     8.043
  113530.    2.35145    7.66(9)        132.8    5.595     7.395
  113564.    2.35216    9.11(9)        113.2    5.595     8.523
  113598.    2.35287   14.67(13)       62.7     5.596    15.810
  113632.    2.35357   29.73(22)       20.96    5.596    32.425
  113666.    2.35428   45.65(31)       10.57    5.597    47.406
  113700.    2.35498   41.04(28)       12.80    5.598    44.378
  113734.    2.35569   26.04(19)       26.63    5.598    29.609
  113768.    2.35640   15.28(13)       58.2     5.599    17.253
  113802.    2.35710   10.00(10)       100.8    5.599    10.775
  113837.    2.35781    7.54(8)        138.8    5.600     7.911
  113871.    2.35852    6.53(8)        162.2    5.601     6.683
  113905.    2.35923    6.07(8)        176.6    5.601     6.148
  113939.    2.35993    6.03(8)        173.2    5.602     5.907
  113973.    2.36064    5.81(7)        182.6    5.602     5.792
  114007.    2.36135    5.81(7)        184.5    5.603     5.733
  114042.    2.36206    5.83(7)        183.2    5.604     5.701
  114076.    2.36277    5.79(7)        183.0    5.604     5.681
  114110.    2.36348    5.72(7)        188.6    5.605     5.668
  114144.    2.36419    5.65(7)        193.4    5.605     5.658
  114179.    2.36490    5.70(7)        187.2    5.606     5.606
  114213.    2.36560    5.76(7)        185.8    5.606     5.609
  114247.    2.36631    6.01(8)        175.7    5.607     5.640
  114281.    2.36702    6.49(8)        168.4    5.607     5.969
  114316.    2.36773    7.89(9)        137.7    5.608     7.679
  114350.    2.36845   11.58(11)       83.0     5.608    11.749
  114384.    2.36916   15.79(14)       52.4     5.609    15.312
  114418.    2.36987   14.13(13)       61.4     5.610    14.377
  114453.    2.37058   10.56(10)       91.2     5.610    10.749
  114487.    2.37129    7.88(9)        131.2    5.611     7.944
  114521.    2.37200    6.58(8)        158.3    5.611     6.574
  114556.    2.37271    6.10(8)        170.0    5.612     6.002
  114590.    2.37342    5.82(7)        178.7    5.612     5.770
  114625.    2.37414    5.90(8)        174.0    5.613     5.677
  114659.    2.37485    5.70(7)        182.7    5.613     5.639
  114693.    2.37556    5.74(7)        178.3    5.614     5.624
  114728.    2.37627    5.73(8)        175.0    5.614     5.614
  114762.    2.37699    5.72(8)        177.6    5.615     5.615
  114797.    2.37770    5.90(8)        170.5    5.615     5.615
  114831.    2.37841    5.87(8)        168.8    5.616     5.616
  114866.    2.37913    5.70(8)        176.8    5.616     5.616
  114900.    2.37984    5.76(8)        174.5    5.617     5.617
  114934.    2.38055    5.76(8)        175.6    5.617     5.617
  114969.    2.38127    5.73(8)        176.9    5.617     5.617
  115003.    2.38198    5.81(8)        171.1    5.618     5.618
  115038.    2.38270    5.61(7)        181.6    5.618     5.618
  115072.    2.38341    5.65(7)        184.6    5.619     5.619
  115107.    2.38413    5.78(8)        176.5    5.619     5.619
  115141.    2.38484    5.71(7)        179.5    5.620     5.620
  115176.    2.38556    5.69(7)        180.9    5.620     5.620
  115211.    2.38627    5.66(7)        182.7    5.620     5.621
  115245.    2.38699    5.69(7)        181.0    5.621     5.622
  115280.    2.38771    5.72(7)        179.0    5.621     5.632
  115314.    2.38842    5.85(7)        178.6    5.622     5.693
  115349.    2.38914    5.92(8)        174.3    5.622     5.865
  115384.    2.38986    6.03(8)        172.2    5.623     6.060
  115418.    2.39057    6.03(8)        172.7    5.623     6.066
  115453.    2.39129    5.88(7)        179.5    5.623     5.904
  115487.    2.39201    5.76(7)        181.6    5.624     5.756
  115522.    2.39273    5.67(7)        189.0    5.624     5.679
  115557.    2.39344    5.70(7)        184.0    5.624     5.646
  115591.    2.39416    5.55(7)        190.9    5.625     5.634
  115626.    2.39488    5.69(7)        183.8    5.625     5.629
  115661.    2.39560    5.65(7)        187.7    5.625     5.627
  115695.    2.39632    5.65(7)        186.8    5.626     5.626
  115730.    2.39704    5.59(7)        191.7    5.626     5.626
  115765.    2.39776    5.48(7)        196.7    5.626     5.626
  115800.    2.39847    5.54(7)        191.2    5.627     5.627
  115834.    2.39919    5.61(7)        189.0    5.627     5.627
  115869.    2.39991    5.58(7)        187.8    5.627     5.627
  115904.    2.40063    5.64(7)        184.1    5.628     5.628
  115939.    2.40135    5.64(7)        183.1    5.628     5.628
  115973.    2.40207    5.57(7)        188.9    5.628     5.628
  116008.    2.40280    5.65(7)        179.9    5.629     5.629
  116043.    2.40352    5.61(7)        181.3    5.629     5.629
  116078.    2.40424    5.61(7)        182.1    5.629     5.629
  116113.    2.40496    5.46(7)        186.5    5.629     5.629
  116147.    2.40568    5.66(7)        178.3    5.630     5.630
  116182.    2.40640    5.74(8)        171.4    5.630     5.630
  116217.    2.40712    5.58(8)        177.5    5.630     5.630
  116252.    2.40785    5.54(7)        178.3    5.630     5.630
  116287.    2.40857    5.54(7)        180.6    5.631     5.631
  116322.    2.40929    5.59(8)        174.8    5.631     5.631
  116357.    2.41001    5.62(8)        174.4    5.631     5.631
  116392.    2.41074    5.52(8)        177.5    5.631     5.631
  116426.    2.41146    5.54(7)        178.2    5.632     5.632
  116461.    2.41218    5.76(8)        168.6    5.632     5.632
  116496.    2.41291    5.71(8)        167.5    5.632     5.632
  116531.    2.41363    5.72(8)        166.1    5.632     5.632
  116566.    2.41436    5.57(8)        173.7    5.632     5.632
  116601.    2.41508    5.65(8)        175.1    5.633     5.633
  116636.    2.41580    5.72(8)        168.5    5.633     5.633
  116671.    2.41653    5.65(8)        172.3    5.633     5.633
  116706.    2.41725    5.68(8)        171.2    5.633     5.633
  116741.    2.41798    5.63(8)        173.0    5.633     5.633
  116776.    2.41871    5.54(7)        182.2    5.633     5.633
  116811.    2.41943    5.53(7)        182.2    5.633     5.633
  116846.    2.42016    5.53(7)        182.7    5.633     5.633
  116881.    2.42088    5.62(8)        177.1    5.634     5.634
  116916.    2.42161    5.61(7)        178.7    5.634     5.634
  116952.    2.42234    5.60(7)        179.6    5.634     5.634
  116987.    2.42306    5.71(8)        172.1    5.634     5.634
  117022.    2.42379    5.65(7)        178.0    5.634     5.634
  117057.    2.42452    5.65(7)        179.4    5.634     5.634
  117092.    2.42524    5.58(7)        179.4    5.634     5.634
  117127.    2.42597    5.58(7)        179.2    5.634     5.634
  117162.    2.42670    5.59(7)        179.7    5.634     5.634
  117197.    2.42743    5.56(7)        179.2    5.634     5.634
  117232.    2.42816    5.63(7)        180.7    5.634     5.634
  117268.    2.42888    5.60(7)        179.7    5.634     5.634
  117303.    2.42961    5.60(8)        176.7    5.634     5.634
  117338.    2.43034    5.62(8)        176.4    5.634     5.634
  117373.    2.43107    5.58(8)        175.8    5.634     5.634
  117408.    2.43180    5.61(8)        171.2    5.634     5.634
  117444.    2.43253    5.66(8)        171.6    5.634     5.634
  117479.    2.43326    5.57(8)        173.6    5.634     5.634
  117514.    2.43399    5.71(8)        168.4    5.634     5.639
  117549.    2.43472    5.67(8)        169.7    5.634     5.639
  117585.    2.43545    5.77(8)        164.4    5.634     5.640
  117620.    2.43618    5.65(8)        166.9    5.634     5.640
  117655.    2.43691    5.66(8)        166.1    5.634     5.641
  117691.    2.43764    5.61(8)        170.5    5.634     5.641
  117726.    2.43838    5.84(8)        157.9    5.634     5.642
  117761.    2.43911    5.69(8)        161.6    5.634     5.643
  117796.    2.43984    5.86(8)        154.4    5.634     5.644
  117832.    2.44057    5.65(8)        162.7    5.633     5.646
  117867.    2.44130    5.71(8)        160.0    5.633     5.648
  117903.    2.44204    5.76(8)        155.8    5.633     5.650
  117938.    2.44277    5.73(8)        157.1    5.633     5.653
  117973.    2.44350    5.70(8)        160.5    5.633     5.657
  118009.    2.44423    5.68(8)        159.3    5.633     5.662
  118044.    2.44497    5.70(8)        159.5    5.632     5.670
  118079.    2.44570    5.69(8)        157.6    5.632     5.680
  118115.    2.44643    5.72(8)        156.9    5.632     5.697
  118150.    2.44717    5.76(8)        156.7    5.632     5.731
  118186.    2.44790    5.91(8)        156.4    5.632     5.861
  118221.    2.44864    6.33(8)        150.4    5.631     6.448
  118257.    2.44937    7.74(9)        119.5    5.631     8.173
  118292.    2.45011   10.67(11)       76.8     5.631    10.840
  118328.    2.45084   12.62(13)       61.5     5.631    12.325
  118363.    2.45158   12.00(12)       70.0     5.630    12.254
  118399.    2.45231   13.51(13)       61.5     5.630    14.178
  118434.    2.45305   17.95(16)       39.7     5.630    18.210
  118470.    2.45378   18.32(16)       38.6     5.630    18.624
  118505.    2.45452   13.67(13)       59.5     5.629    14.293
  118541.    2.45526    9.40(10)       99.2     5.629     9.830
  118576.    2.45599    7.33(9)        129.2    5.629     7.384
  118612.    2.45673    6.32(8)        150.9    5.628     6.342
  118648.    2.45747    5.95(8)        160.0    5.628     5.925
  118683.    2.45821    5.72(8)        166.0    5.627     5.758
  118719.    2.45894    5.78(8)        165.6    5.627     5.690
  118754.    2.45968    5.65(8)        169.7    5.627     5.661
  118790.    2.46042    5.51(8)        174.4    5.626     5.649
  118826.    2.46116    5.44(8)        176.4    5.626     5.642
  118861.    2.46189    5.51(8)        171.6    5.625     5.638
  118897.    2.46263    5.55(8)        168.8    5.625     5.636
  118933.    2.46337    5.49(8)        176.1    5.625     5.634
  118968.    2.46411    5.46(8)        176.5    5.624     5.635
  119004.    2.46485    5.63(8)        170.7    5.624     5.662
  119040.    2.46559    5.91(8)        158.9    5.623     5.878
  119075.    2.46633    6.69(8)        140.5    5.623     6.717
  119111.    2.46707    8.14(10)       106.6    5.622     8.091
  119147.    2.46781    8.58(10)       98.0     5.622     8.682
  119183.    2.46855    7.65(9)        115.2    5.621     7.888
  119218.    2.46929    6.66(9)        133.5    5.621     6.778
  119254.    2.47003    6.02(8)        152.1    5.620     6.105
  119290.    2.47077    5.68(8)        157.8    5.620     5.811
  119326.    2.47151    5.62(8)        159.9    5.619     5.694
  119361.    2.47226    5.45(8)        161.6    5.618     5.647
  119397.    2.47300    5.57(8)        156.2    5.618     5.629
  119433.    2.47374    5.49(8)        160.7    5.617     5.622
  119469.    2.47448    5.44(8)        169.8    5.617     5.617
  119505.    2.47522    5.54(8)        168.5    5.616     5.616
  119541.    2.47597    5.48(8)        173.4    5.615     5.615
  119576.    2.47671    5.77(8)        162.3    5.615     5.615
  119612.    2.47745    5.64(8)        166.5    5.614     5.614
  119648.    2.47820    5.69(8)        148.5    5.613     5.615
  119684.    2.47894    5.52(8)        154.1    5.613     5.624
  119720.    2.47968    5.61(8)        146.7    5.612     5.667
  119756.    2.48043    5.66(8)        141.9    5.611     5.753
  119792.    2.48117    5.82(9)        134.4    5.610     5.808
  119828.    2.48192    5.72(9)        138.3    5.610     5.771
  119864.    2.48266    5.60(8)        142.5    5.609     5.696
  119900.    2.48341    5.66(9)        137.7    5.608     5.646
  119936.    2.48415    5.66(8)        140.3    5.607     5.622
  119972.    2.48490    5.59(8)        139.7    5.607     5.612
  120008.    2.48564    5.54(8)        140.8    5.606     5.608
  120044.    2.48639    5.68(9)        134.3    5.605     5.606
  120080.    2.48713    5.60(8)        139.0    5.604     5.605
  120116.    2.48788    5.53(9)        137.9    5.603     5.603
  120152.    2.48863    5.75(9)        136.2    5.602     5.602
  120188.    2.48937    5.77(9)        132.1    5.602     5.602
  120224.    2.49012    5.56(9)        136.5    5.601     5.601
  120260.    2.49087    5.65(9)        136.3    5.600     5.600
  120296.    2.49161    5.58(9)        136.1    5.599     5.599
  120332.    2.49236    5.58(9)        133.6    5.598     5.598
  120368.    2.49311    5.74(9)        130.2    5.597     5.597
  120404.    2.49386    5.74(9)        127.4    5.596     5.596
  120440.    2.49461    5.77(9)        125.5    5.595     5.595
  120477.    2.49535    5.67(9)        127.2    5.594     5.594
  120513.    2.49610    5.61(9)        129.2    5.593     5.593
  120549.    2.49685    5.64(9)        128.0    5.592     5.592
  120585.    2.49760    5.69(9)        124.6    5.591     5.591
  120621.    2.49835    5.72(9)        122.7    5.590     5.590
  120657.    2.49910    5.67(9)        124.5    5.589     5.589
  120694.    2.49985    5.77(9)        116.9    5.588     5.588
  120730.    2.50060    5.86(9)        115.7    5.587     5.587
  120766.    2.50135    5.72(9)        119.6    5.586     5.586
  120802.    2.50210    5.76(9)        117.3    5.585     5.585
  120838.    2.50285    5.79(9)        117.4    5.584     5.584
  120875.    2.50360    5.70(9)        118.4    5.583     5.583
  120911.    2.50435    5.75(9)        114.1    5.582     5.582
  120947.    2.50510    5.73(9)        116.4    5.580     5.580
  120984.    2.50586    5.86(9)        111.8    5.579     5.579
  121020.    2.50661    5.76(9)        113.2    5.578     5.578
  121056.    2.50736    5.80(10)       110.2    5.577     5.577
  121092.    2.50811    5.67(9)        117.0    5.576     5.576
  121129.    2.50886    5.67(9)        115.5    5.575     5.575
  121165.    2.50962    5.85(9)        111.2    5.573     5.573
  121201.    2.51037    5.79(9)        111.3    5.572     5.572
  121238.    2.51112    5.77(9)        112.1    5.571     5.571
  121274.    2.51188    5.68(9)        115.1    5.570     5.570
  121311.    2.51263    5.79(9)        111.9    5.568     5.568
  121347.    2.51338    5.66(9)        116.5    5.567     5.567
  121383.    2.51414    5.73(9)        113.6    5.566     5.566
  121420.    2.51489    5.66(9)        114.5    5.564     5.564
  121456.    2.51565    5.61(9)        116.3    5.563     5.563
  121493.    2.51640    5.63(9)        117.3    5.562     5.562
  121529.    2.51716    5.49(9)        124.0    5.560     5.560
  121566.    2.51791    5.63(9)        121.5    5.559     5.559
  121602.    2.51867    5.71(9)        123.2    5.558     5.559
  121638.    2.51942    5.66(9)        126.9    5.556     5.567
  121675.    2.52018    6.01(9)        121.9    5.555     5.697
  121711.    2.52094    7.00(10)       106.6    5.553     6.569
  121748.    2.52169    9.30(12)       75.6     5.552     9.344
  121785.    2.52245   13.13(15)       46.6     5.551    13.089
  121821.    2.52321   13.64(15)       43.9     5.549    13.918
  121858.    2.52396   10.90(13)       59.9     5.548    11.227
  121894.    2.52472    8.05(11)       88.9     5.546     8.277
  121931.    2.52548    6.60(10)       109.0    5.545     6.650
  121967.    2.52623    6.12(9)        117.1    5.543     5.969
  122004.    2.52699    5.83(9)        121.9    5.542     5.704
  122041.    2.52775    5.60(9)        126.5    5.540     5.602
  122077.    2.52851    5.61(9)        123.5    5.539     5.562
  122114.    2.52927    5.61(9)        124.3    5.537     5.537
  122150.    2.53003    5.52(9)        125.8    5.535     5.535
  122187.    2.53079    5.59(9)        122.1    5.534     5.534
  122224.    2.53155    5.59(9)        123.8    5.532     5.532
  122260.    2.53230    5.46(9)        124.5    5.531     5.531
  122297.    2.53306    5.43(9)        127.2    5.529     5.529
  122334.    2.53382    5.46(9)        124.6    5.527     5.527
  122370.    2.53458    5.46(9)        123.2    5.526     5.526
  122407.    2.53535    5.45(9)        122.3    5.524     5.526
  122444.    2.53611    5.66(9)        115.1    5.522     5.525
  122481.    2.53687    5.46(9)        125.2    5.521     5.529
  122517.    2.53763    5.72(9)        116.0    5.519     5.610
  122554.    2.53839    6.63(10)       100.4    5.517     6.248
  122591.    2.53915    8.84(12)       70.9     5.515     8.651
  122628.    2.53991   12.68(15)       42.0     5.514    12.654
  122664.    2.54067   14.52(17)       34.07    5.512    14.480
  122701.    2.54144   11.81(15)       47.0     5.510    12.231
  122738.    2.54220    8.66(12)       70.9     5.508     8.944
  122775.    2.54296    6.74(10)       96.1     5.507     6.930
  122812.    2.54372    5.96(10)       107.6    5.505     6.057
  122849.    2.54449    5.56(9)        118.3    5.503     5.718
  122885.    2.54525    5.50(9)        119.4    5.501     5.589
  122922.    2.54602    5.36(9)        119.2    5.499     5.541
  122959.    2.54678    5.45(9)        113.9    5.497     5.512
  122996.    2.54754    5.53(9)        115.4    5.496     5.515
  123033.    2.54831    5.41(9)        120.9    5.494     5.523
  123070.    2.54907    5.40(9)        116.0    5.492     5.552
  123107.    2.54984    5.52(9)        116.8    5.490     5.695
  123144.    2.55060    5.84(9)        112.4    5.488     6.163
  123181.    2.55137    6.85(11)       89.7     5.486     6.997
  123218.    2.55213    7.62(11)       76.5     5.484     7.581
  123255.    2.55290    7.06(11)       86.8     5.482     7.292
  123292.    2.55366    6.18(10)       101.8    5.480     6.564
  123328.    2.55443    5.79(10)       108.5    5.478     5.997
  123365.    2.55520    5.62(10)       108.7    5.476     5.706
  123402.    2.55596    5.59(10)       109.5    5.474     5.579
  123440.    2.55673    5.43(9)        112.8    5.472     5.525
  123477.    2.55750    5.31(9)        115.6    5.470     5.500
  123514.    2.55826    5.38(9)        112.0    5.468     5.487
  123551.    2.55903    5.34(9)        112.2    5.466     5.479
  123588.    2.55980    5.63(10)       102.5    5.464     5.474
  123625.    2.56057    5.37(10)       105.3    5.462     5.470
  123662.    2.56134    5.46(10)       106.1    5.460     5.466
  123699.    2.56210    5.41(10)       105.6    5.458     5.463
  123736.    2.56287    5.48(10)       103.9    5.456     5.460
  123773.    2.56364    5.42(10)       100.4    5.454     5.458
  123810.    2.56441    5.38(10)       103.1    5.452     5.455
  123847.    2.56518    5.36(10)       102.1    5.450     5.453
  123885.    2.56595    5.66(10)       92.3     5.447     5.450
  123922.    2.56672    5.43(10)       97.9     5.445     5.448
  123959.    2.56749    5.61(10)       92.0     5.443     5.443
  123996.    2.56826    5.42(10)       97.2     5.441     5.441
  124033.    2.56903    5.51(10)       93.6     5.439     5.439
  124071.    2.56980    5.54(10)       93.6     5.437     5.437
  124108.    2.57057    5.45(10)       93.2     5.435     5.435
  124145.    2.57134    5.48(11)       90.5     5.432     5.432
  124182.    2.57212    5.50(10)       92.1     5.430     5.430
  124220.    2.57289    5.54(11)       89.9     5.428     5.428
  124257.    2.57366    5.31(10)       94.0     5.426     5.426
  124294.    2.57443    5.49(11)       89.5     5.424     5.424
  124331.    2.57520    5.42(11)       89.5     5.421     5.421
  124369.    2.57598    5.47(11)       89.2     5.419     5.419
  124406.    2.57675    5.46(11)       89.0     5.417     5.417
  124443.    2.57752    5.41(11)       88.4     5.415     5.415
  124481.    2.57830    5.40(11)       90.3     5.412     5.412
  124518.    2.57907    5.56(11)       84.9     5.410     5.410
  124555.    2.57984    5.44(11)       86.3     5.408     5.408
  124593.    2.58062    5.42(11)       88.5     5.406     5.406
  124630.    2.58139    5.51(11)       86.5     5.403     5.403
  124667.    2.58217    5.46(11)       84.8     5.401     5.401
  124705.    2.58294    5.45(11)       88.3     5.399     5.399
  124742.    2.58372    5.54(11)       86.0     5.397     5.397
  124780.    2.58449    5.43(11)       86.9     5.394     5.394
  124817.    2.58527    5.40(11)       88.9     5.392     5.392
  124855.    2.58604    5.46(11)       85.7     5.390     5.401
  124892.    2.58682    5.30(11)       88.9     5.387     5.400
  124929.    2.58759    5.33(11)       86.7     5.385     5.399
  124967.    2.58837    5.30(10)       92.0     5.383     5.399
  125005.   .          -0.001664(33)   .       .         .
