# Supplementary material for: Crystal structures of deuterated sodium molybdate dihydrate and sodium tungstate dihydrate from time-of-flight neutron powder diffraction
Source: Acta Crystallogr E Crystallogr Commun. 2015 Jun 17;71(Pt 7):799–806. doi: 10.1107/S2056989015011354 (PMC4518980; doi:10.1107/S2056989015011354)
Supplement: Supplementary file 3 [file e-71-00799-Na2WO4.2D2Osup3.rtv]

data_Na2WO4.2D2O

loop_
      _pd_meas_time_of_flight
      _pd_proc_d_spacing
      _pd_meas_intensity_total
      _pd_proc_ls_weight
      _pd_proc_intensity_bkg_calc
      _pd_calc_intensity_total
  31370.1    0.64962    2.57(8)        160.6    2.521     2.665
  31379.6    0.64981    2.50(8)        164.0    2.521     2.666
  31389.0    0.65001    2.59(8)        155.3    2.520     2.666
  31398.4    0.65020    2.61(8)        161.3    2.520     2.668
  31407.8    0.65040    2.68(8)        158.0    2.520     2.667
  31417.2    0.65059    2.65(8)        164.7    2.519     2.659
  31426.7    0.65079    2.50(7)        179.4    2.519     2.645
  31436.1    0.65098    2.52(8)        177.7    2.518     2.632
  31445.5    0.65118    2.52(7)        187.9    2.518     2.623
  31454.9    0.65138    2.60(7)        180.0    2.518     2.616
  31464.4    0.65157    2.73(8)        166.9    2.517     2.608
  31473.8    0.65177    2.56(7)        183.3    2.517     2.604
  31483.3    0.65196    2.63(7)        184.8    2.517     2.606
  31492.7    0.65216    2.50(7)        210.0    2.516     2.608
  31502.2    0.65235    2.54(7)        197.6    2.516     2.609
  31511.6    0.65255    2.48(7)        205.7    2.516     2.612
  31521.1    0.65274    2.59(7)        192.7    2.516     2.614
  31530.5    0.65294    2.69(7)        195.0    2.515     2.620
  31540.0    0.65314    2.58(7)        202.5    2.515     2.639
  31549.4    0.65333    2.66(7)        204.5    2.515     2.668
  31558.9    0.65353    2.75(7)        190.1    2.514     2.688
  31568.4    0.65372    2.68(7)        199.2    2.514     2.691
  31577.8    0.65392    2.77(7)        197.3    2.514     2.697
  31587.3    0.65412    2.66(7)        209.3    2.514     2.716
  31596.8    0.65431    2.66(7)        219.4    2.513     2.731
  31606.3    0.65451    2.77(7)        208.8    2.513     2.729
  31615.8    0.65471    2.71(7)        216.3    2.513     2.718
  31625.2    0.65490    2.61(7)        231.0    2.513     2.717
  31634.7    0.65510    2.73(7)        220.3    2.512     2.731
  31644.2    0.65530    2.74(7)        224.2    2.512     2.752
  31653.7    0.65549    2.71(7)        227.6    2.512     2.772
  31663.2    0.65569    2.77(7)        223.1    2.512     2.795
  31672.7    0.65589    2.73(7)        229.0    2.511     2.828
  31682.2    0.65608    2.83(7)        230.3    2.511     2.857
  31691.7    0.65628    2.92(7)        217.2    2.511     2.844
  31701.2    0.65648    2.70(6)        247.7    2.511     2.789
  31710.7    0.65667    2.63(6)        257.8    2.511     2.730
  31720.2    0.65687    2.84(7)        233.4    2.510     2.696
  31729.8    0.65707    2.69(6)        254.4    2.510     2.683
  31739.3    0.65727    2.66(6)        263.0    2.510     2.670
  31748.8    0.65746    2.62(6)        268.4    2.510     2.647
  31758.3    0.65766    2.67(6)        254.7    2.510     2.620
  31767.9    0.65786    2.60(6)        281.7    2.509     2.603
  31777.4    0.65805    2.63(6)        270.6    2.509     2.606
  31786.9    0.65825    2.60(6)        276.7    2.509     2.624
  31796.5    0.65845    2.64(6)        278.6    2.509     2.653
  31806.0    0.65865    2.81(6)        256.9    2.509     2.707
  31815.5    0.65884    2.77(6)        272.1    2.509     2.794
  31825.1    0.65904    2.88(6)        264.7    2.508     2.867
  31834.6    0.65924    2.83(6)        270.9    2.508     2.872
  31844.2    0.65944    2.78(6)        274.3    2.508     2.814
  31853.7    0.65964    2.69(6)        288.9    2.508     2.739
  31863.3    0.65983    2.59(6)        309.4    2.508     2.677
  31872.8    0.66003    2.66(6)        303.8    2.508     2.637
  31882.4    0.66023    2.58(6)        311.8    2.508     2.623
  31892.0    0.66043    2.60(6)        314.5    2.508     2.633
  31901.5    0.66063    2.63(6)        317.1    2.507     2.667
  31911.1    0.66082    2.82(6)        293.5    2.507     2.717
  31920.7    0.66102    2.85(6)        282.8    2.507     2.752
  31930.3    0.66122    2.74(6)        301.4    2.507     2.753
  31939.8    0.66142    2.81(6)        296.8    2.507     2.737
  31949.4    0.66162    2.76(6)        308.2    2.507     2.729
  31959.0    0.66182    2.76(6)        313.1    2.507     2.731
  31968.6    0.66201    2.75(6)        323.8    2.507     2.727
  31978.2    0.66221    2.66(5)        340.2    2.507     2.703
  31987.8    0.66241    2.76(6)        321.3    2.507     2.668
  31997.4    0.66261    2.68(5)        341.4    2.507     2.647
  32007.0    0.66281    2.82(6)        322.2    2.507     2.664
  32016.6    0.66301    2.78(5)        334.0    2.507     2.718
  32026.2    0.66321    2.87(6)        315.8    2.507     2.781
  32035.8    0.66341    2.94(6)        319.7    2.506     2.829
  32045.4    0.66361    2.76(5)        346.9    2.506     2.856
  32055.0    0.66381    2.90(6)        328.7    2.506     2.860
  32064.6    0.66400    2.84(5)        345.8    2.506     2.843
  32074.2    0.66420    2.84(5)        340.6    2.506     2.831
  32083.9    0.66440    2.81(5)        352.     2.506     2.833
  32093.5    0.66460    2.77(5)        363.     2.506     2.835
  32103.1    0.66480    2.78(5)        360.     2.506     2.825
  32112.8    0.66500    2.82(5)        354.     2.506     2.803
  32122.4    0.66520    2.79(5)        365.     2.506     2.769
  32132.0    0.66540    2.62(5)        395.     2.506     2.726
  32141.7    0.66560    2.56(5)        417.     2.506     2.679
  32151.3    0.66580    2.64(5)        386.     2.506     2.634
  32160.9    0.66600    2.59(5)        409.     2.506     2.599
  32170.6    0.66620    2.55(5)        423.     2.506     2.579
  32180.3    0.66640    2.58(5)        407.     2.506     2.580
  32189.9    0.66660    2.66(5)        401.     2.506     2.599
  32199.6    0.66680    2.66(5)        398.     2.506     2.624
  32209.2    0.66700    2.63(5)        419.     2.506     2.636
  32218.9    0.66720    2.69(5)        419.     2.506     2.638
  32228.5    0.66740    2.64(5)        438.     2.507     2.651
  32238.2    0.66760    2.66(5)        421.     2.507     2.684
  32247.9    0.66780    2.80(5)        402.     2.507     2.721
  32257.6    0.66800    2.79(5)        398.     2.507     2.739
  32267.2    0.66820    2.67(5)        436.     2.507     2.730
  32276.9    0.66840    2.74(5)        413.     2.507     2.699
  32286.6    0.66860    2.73(5)        428.     2.507     2.660
  32296.3    0.66880    2.67(5)        437.     2.507     2.629
  32306.0    0.66900    2.60(5)        464.     2.507     2.617
  32315.7    0.66920    2.57(5)        463.     2.507     2.625
  32325.4    0.66941    2.65(5)        459.     2.507     2.648
  32335.1    0.66961    2.76(5)        441.     2.507     2.685
  32344.8    0.66981    2.72(5)        439.     2.507     2.731
  32354.5    0.67001    2.85(5)        431.     2.507     2.775
  32364.2    0.67021    2.86(5)        431.     2.508     2.811
  32373.9    0.67041    2.82(5)        442.     2.508     2.836
  32383.6    0.67061    2.83(5)        440.     2.508     2.836
  32393.3    0.67081    2.79(5)        451.     2.508     2.808
  32403.0    0.67101    2.77(5)        464.     2.508     2.768
  32412.7    0.67122    2.76(5)        471.     2.508     2.725
  32422.5    0.67142    2.70(5)        477.     2.508     2.679
  32432.2    0.67162    2.60(4)        505.     2.508     2.641
  32441.9    0.67182    2.59(4)        513.     2.508     2.628
  32451.7    0.67202    2.72(5)        485.     2.509     2.652
  32461.4    0.67222    2.71(5)        485.     2.509     2.705
  32471.1    0.67242    2.81(5)        471.     2.509     2.764
  32480.9    0.67263    2.77(5)        488.     2.509     2.809
  32490.6    0.67283    2.82(5)        479.     2.509     2.831
  32500.4    0.67303    2.87(5)        464.     2.509     2.835
  32510.1    0.67323    2.80(5)        480.     2.509     2.832
  32519.9    0.67343    2.74(5)        489.     2.510     2.818
  32529.6    0.67364    2.77(4)        496.     2.510     2.786
  32539.4    0.67384    2.71(4)        507.     2.510     2.750
  32549.1    0.67404    2.70(4)        532.     2.510     2.714
  32558.9    0.67424    2.65(4)        535.     2.510     2.675
  32568.7    0.67445    2.56(4)        568.     2.510     2.637
  32578.4    0.67465    2.61(4)        540.     2.511     2.611
  32588.2    0.67485    2.67(4)        541.     2.511     2.602
  32598.0    0.67505    2.60(4)        559.     2.511     2.610
  32607.8    0.67526    2.67(4)        540.     2.511     2.629
  32617.6    0.67546    2.72(4)        546.     2.511     2.646
  32627.3    0.67566    2.64(4)        557.     2.512     2.645
  32637.1    0.67586    2.62(4)        561.     2.512     2.629
  32646.9    0.67607    2.65(4)        551.     2.512     2.619
  32656.7    0.67627    2.55(4)        586.     2.512     2.635
  32666.5    0.67647    2.74(4)        558.     2.512     2.680
  32676.3    0.67667    2.72(4)        554.     2.513     2.727
  32686.1    0.67688    2.77(4)        546.     2.513     2.752
  32695.9    0.67708    2.78(4)        551.     2.513     2.763
  32705.7    0.67728    2.79(4)        547.     2.513     2.792
  32715.5    0.67749    2.87(4)        540.     2.514     2.860
  32725.4    0.67769    2.93(4)        529.     2.514     2.929
  32735.2    0.67789    2.87(4)        541.     2.514     2.935
  32745.0    0.67810    2.86(4)        543.     2.514     2.875
  32754.8    0.67830    2.73(4)        581.     2.514     2.790
  32764.7    0.67850    2.69(4)        592.     2.515     2.713
  32774.5    0.67871    2.61(4)        620.     2.515     2.659
  32784.3    0.67891    2.63(4)        623.     2.515     2.634
  32794.1    0.67912    2.64(4)        614.     2.515     2.644
  32804.0    0.67932    2.62(4)        640.     2.516     2.683
  32813.8    0.67952    2.71(4)        603.     2.516     2.731
  32823.7    0.67973    2.73(4)        607.     2.516     2.759
  32833.5    0.67993    2.75(4)        604.     2.517     2.754
  32843.4    0.68013    2.72(4)        612.     2.517     2.727
  32853.2    0.68034    2.68(4)        623.     2.517     2.700
  32863.1    0.68054    2.68(4)        623.     2.517     2.689
  32872.9    0.68075    2.66(4)        619.     2.518     2.698
  32882.8    0.68095    2.73(4)        613.     2.518     2.716
  32892.7    0.68116    2.73(4)        617.     2.518     2.732
  32902.5    0.68136    2.70(4)        625.     2.518     2.752
  32912.4    0.68156    2.73(4)        640.     2.519     2.799
  32922.3    0.68177    2.82(4)        603.     2.519     2.873
  32932.1    0.68197    2.89(4)        602.     2.519     2.942
  32942.0    0.68218    2.85(4)        621.     2.520     2.967
  32951.9    0.68238    2.86(4)        610.     2.520     2.935
  32961.8    0.68259    2.79(4)        631.     2.520     2.884
  32971.7    0.68279    2.74(4)        662.     2.521     2.857
  32981.6    0.68300    2.79(4)        648.     2.521     2.857
  32991.5    0.68320    2.85(4)        631.     2.521     2.875
  33001.4    0.68341    2.86(4)        636.     2.522     2.904
  33011.3    0.68361    2.92(4)        626.     2.522     2.934
  33021.2    0.68382    2.95(4)        625.     2.522     2.977
  33031.1    0.68402    3.01(4)        613.     2.523     3.065
  33041.0    0.68423    3.18(4)        559.     2.523     3.189
  33050.9    0.68443    3.18(4)        576.     2.523     3.286
  33060.8    0.68464    3.16(4)        586.     2.524     3.301
  33070.7    0.68484    3.09(4)        594.     2.524     3.223
  33080.7    0.68505    3.00(4)        609.     2.524     3.080
  33090.6    0.68526    2.87(4)        648.     2.525     2.932
  33100.5    0.68546    2.77(4)        684.     2.525     2.825
  33110.4    0.68567    2.82(4)        653.     2.525     2.761
  33120.4    0.68587    2.80(4)        682.     2.526     2.723
  33130.3    0.68608    2.72(4)        716.     2.526     2.697
  33140.2    0.68628    2.69(4)        697.     2.526     2.684
  33150.2    0.68649    2.70(4)        716.     2.527     2.689
  33160.1    0.68670    2.77(4)        701.     2.527     2.713
  33170.1    0.68690    2.69(4)        739.     2.528     2.747
  33180.0    0.68711    2.71(4)        720.     2.528     2.774
  33190.0    0.68731    2.79(4)        708.     2.528     2.781
  33199.9    0.68752    2.76(4)        713.     2.529     2.781
  33209.9    0.68773    2.81(4)        686.     2.529     2.798
  33219.9    0.68793    2.89(4)        677.     2.529     2.815
  33229.8    0.68814    2.72(4)        724.     2.530     2.795
  33239.8    0.68835    2.71(4)        750.     2.530     2.744
  33249.8    0.68855    2.64(4)        765.     2.531     2.697
  33259.8    0.68876    2.61(4)        775.     2.531     2.665
  33269.7    0.68897    2.61(4)        780.     2.531     2.643
  33279.7    0.68917    2.65(4)        763.     2.532     2.632
  33289.7    0.68938    2.68(4)        759.     2.532     2.645
  33299.7    0.68959    2.65(4)        789.     2.533     2.687
  33309.7    0.68979    2.70(4)        754.     2.533     2.743
  33319.7    0.69000    2.73(4)        757.     2.533     2.790
  33329.7    0.69021    2.76(4)        739.     2.534     2.817
  33339.7    0.69041    2.80(4)        740.     2.534     2.833
  33349.7    0.69062    2.91(4)        705.     2.535     2.875
  33359.7    0.69083    2.95(4)        689.     2.535     2.964
  33369.7    0.69104    2.93(4)        715.     2.536     3.050
  33379.7    0.69124    2.94(4)        711.     2.536     3.071
  33389.7    0.69145    2.94(4)        705.     2.536     3.034
  33399.7    0.69166    2.90(4)        731.     2.537     2.977
  33409.7    0.69187    2.86(4)        737.     2.537     2.928
  33419.8    0.69207    2.87(4)        731.     2.538     2.906
  33429.8    0.69228    2.96(4)        699.     2.538     2.901
  33439.8    0.69249    2.84(4)        771.     2.539     2.879
  33449.8    0.69270    2.80(4)        768.     2.539     2.832
  33459.9    0.69291    2.69(4)        808.     2.539     2.784
  33469.9    0.69311    2.76(4)        779.     2.540     2.755
  33480.0    0.69332    2.75(4)        788.     2.540     2.750
  33490.0    0.69353    2.80(4)        772.     2.541     2.753
  33500.0    0.69374    2.71(4)        812.     2.541     2.740
  33510.1    0.69395    2.705(35)      823.     2.5418    2.7071
  33520.2    0.69415    2.668(34)      845.     2.5422    2.6685
  33530.2    0.69436    2.629(34)      844.     2.5427    2.6370
  33540.3    0.69457    2.620(35)      837.     2.5432    2.6225
  33550.3    0.69478    2.671(35)      824.     2.5436    2.6282
  33560.4    0.69499    2.701(35)      834.     2.5441    2.6455
  33570.5    0.69520    2.696(35)      820.     2.5446    2.6586
  33580.5    0.69540    2.684(34)      845.     2.5450    2.6607
  33590.6    0.69561    2.724(35)      823.     2.5455    2.6584
  33600.7    0.69582    2.737(35)      822.     2.5460    2.6592
  33610.8    0.69603    2.699(35)      826.     2.5465    2.6677
  33620.8    0.69624    2.704(35)      836.     2.5470    2.6929
  33630.9    0.69645    2.705(34)      864.     2.5475    2.7508
  33641.0    0.69666    2.90(4)        782.     2.548     2.844
  33651.1    0.69687    2.93(4)        784.     2.548     2.927
  33661.2    0.69708    2.91(4)        784.     2.549     2.940
  33671.3    0.69728    2.85(4)        809.     2.549     2.903
  33681.4    0.69749    2.89(4)        810.     2.550     2.902
  33691.5    0.69770    3.03(4)        765.     2.550     2.994
  33701.6    0.69791    3.11(4)        750.     2.551     3.134
  33711.7    0.69812    3.21(4)        728.     2.551     3.202
  33721.8    0.69833    3.11(4)        747.     2.552     3.148
  33732.0    0.69854    3.05(4)        762.     2.552     3.037
  33742.1    0.69875    2.95(4)        804.     2.553     2.938
  33752.2    0.69896    2.885(35)      820.     2.5535    2.8674
  33762.3    0.69917    2.870(35)      816.     2.5540    2.8219
  33772.5    0.69938    2.844(35)      828.     2.5545    2.7976
  33782.6    0.69959    2.730(34)      881.     2.5551    2.7757
  33792.7    0.69980    2.757(34)      868.     2.5556    2.7461
  33802.9    0.70001    2.721(34)      882.     2.5561    2.7251
  33813.0    0.70022    2.755(34)      883.     2.5566    2.7341
  33823.1    0.70043    2.881(34)      848.     2.5572    2.7914
  33833.3    0.70064    2.956(35)      832.     2.5577    2.9030
  33843.4    0.70085    3.03(4)        802.     2.558     3.026
  33853.6    0.70106    3.08(4)        782.     2.559     3.075
  33863.8    0.70127    2.974(35)      813.     2.5593    3.0283
  33873.9    0.70148    2.936(35)      837.     2.5598    2.9461
  33884.1    0.70169    2.961(35)      817.     2.5604    2.8866
  33894.2    0.70190    2.933(35)      821.     2.5609    2.8546
  33904.4    0.70211    2.798(33)      893.     2.5615    2.8229
  33914.6    0.70232    2.792(34)      888.     2.5620    2.7823
  33924.8    0.70253    2.765(33)      899.     2.5626    2.7589
  33934.9    0.70275    2.880(34)      871.     2.5631    2.7758
  33945.1    0.70296    2.869(34)      881.     2.5637    2.8140
  33955.3    0.70317    2.804(33)      897.     2.5642    2.8259
  33965.5    0.70338    2.805(33)      891.     2.5648    2.7965
  33975.7    0.70359    2.833(33)      898.     2.5653    2.7633
  33985.9    0.70380    2.835(33)      894.     2.5659    2.7716
  33996.1    0.70401    2.904(34)      884.     2.5665    2.8529
  34006.3    0.70422    3.065(35)      832.     2.5670    3.0079
  34016.5    0.70443    3.21(4)        793.     2.568     3.162
  34026.7    0.70465    3.18(4)        784.     2.568     3.204
  34036.9    0.70486    2.987(34)      870.     2.5687    3.1276
  34047.1    0.70507    2.932(34)      874.     2.5693    3.0191
  34057.3    0.70528    2.957(34)      862.     2.5699    2.9351
  34067.5    0.70549    2.874(33)      893.     2.5704    2.8893
  34077.7    0.70570    2.909(33)      895.     2.5710    2.8908
  34088.0    0.70592    2.980(34)      859.     2.5716    2.9222
  34098.2    0.70613    2.970(34)      874.     2.5722    2.9478
  34108.4    0.70634    2.971(34)      887.     2.5728    2.9853
  34118.7    0.70655    3.124(35)      838.     2.5733    3.0791
  34128.9    0.70676    3.21(4)        804.     2.574     3.185
  34139.1    0.70697    3.20(4)        804.     2.575     3.199
  34149.4    0.70719    3.080(34)      850.     2.5751    3.1177
  34159.6    0.70740    3.031(34)      864.     2.5757    3.0136
  34169.9    0.70761    2.975(34)      870.     2.5763    2.9275
  34180.1    0.70782    2.919(33)      903.     2.5769    2.8668
  34190.4    0.70804    2.915(33)      903.     2.5775    2.8350
  34200.6    0.70825    2.898(33)      921.     2.5781    2.8191
  34210.9    0.70846    2.907(33)      912.     2.5787    2.8024
  34221.1    0.70867    2.861(33)      944.     2.5793    2.7951
  34231.4    0.70889    2.950(33)      908.     2.5799    2.8166
  34241.7    0.70910    2.956(33)      906.     2.5805    2.8507
  34252.0    0.70931    2.907(33)      928.     2.5811    2.8588
  34262.2    0.70952    2.821(32)      972.     2.5817    2.8388
  34272.5    0.70974    2.824(32)      978.     2.5823    2.8210
  34282.8    0.70995    2.856(32)      953.     2.5829    2.8249
  34293.1    0.71016    2.919(33)      934.     2.5835    2.8601
  34303.4    0.71038    3.027(33)      896.     2.5841    2.9239
  34313.7    0.71059    3.006(33)      914.     2.5847    2.9796
  34323.9    0.71080    3.055(33)      910.     2.5854    2.9935
  34334.2    0.71102    3.002(33)      906.     2.5860    2.9633
  34344.5    0.71123    2.885(32)      968.     2.5866    2.9022
  34354.8    0.71144    2.809(32)      1000.    2.5872    2.8445
  34365.2    0.71166    2.890(32)      968.     2.5878    2.8321
  34375.5    0.71187    2.915(32)      960.     2.5885    2.8708
  34385.8    0.71208    2.932(32)      956.     2.5891    2.9196
  34396.1    0.71230    2.949(32)      951.     2.5897    2.9458
  34406.4    0.71251    3.019(33)      917.     2.5903    2.9703
  34416.7    0.71273    3.071(33)      931.     2.5910    3.0219
  34427.1    0.71294    3.088(33)      940.     2.5916    3.0996
  34437.4    0.71315    3.203(33)      896.     2.5922    3.1883
  34447.7    0.71337    3.266(34)      874.     2.5929    3.2563
  34458.1    0.71358    3.212(34)      879.     2.5935    3.2475
  34468.4    0.71380    3.080(33)      943.     2.5941    3.1489
  34478.7    0.71401    2.973(32)      985.     2.5948    3.0247
  34489.1    0.71422    2.963(32)      993.     2.5954    2.9431
  34499.4    0.71444    3.043(32)      955.     2.5961    2.9279
  34509.8    0.71465    3.068(32)      964.     2.5967    2.9719
  34520.1    0.71487    3.180(33)      916.     2.5973    3.0425
  34530.5    0.71508    3.183(33)      912.     2.5980    3.0854
  34540.8    0.71530    3.148(33)      933.     2.5986    3.0647
  34551.2    0.71551    3.033(32)      977.     2.5993    3.0112
  34561.6    0.71573    3.027(32)      976.     2.5999    2.9799
  34571.9    0.71594    3.015(32)      993.     2.6006    2.9841
  34582.3    0.71615    3.024(32)      979.     2.6012    2.9993
  34592.7    0.71637    3.028(32)      984.     2.6019    3.0145
  34603.1    0.71658    3.085(33)      945.     2.6025    3.0402
  34613.4    0.71680    3.097(32)      955.     2.6032    3.0499
  34623.8    0.71701    2.949(31)      1011.    2.6039    3.0001
  34634.2    0.71723    2.913(31)      1037.    2.6045    2.9040
  34644.6    0.71745    2.856(31)      1059.    2.6052    2.8100
  34655.0    0.71766    2.770(30)      1101.    2.6058    2.7435
  34665.4    0.71788    2.723(30)      1140.    2.6065    2.7057
  34675.8    0.71809    2.726(30)      1116.    2.6071    2.6900
  34686.2    0.71831    2.738(30)      1119.    2.6078    2.6900
  34696.6    0.71852    2.808(30)      1100.    2.6085    2.7083
  34707.0    0.71874    2.812(30)      1102.    2.6091    2.7594
  34717.4    0.71895    2.927(31)      1060.    2.6098    2.8474
  34727.8    0.71917    2.990(31)      1040.    2.6105    2.9284
  34738.3    0.71939    2.968(31)      1048.    2.6111    2.9407
  34748.7    0.71960    2.888(31)      1073.    2.6118    2.8918
  34759.1    0.71982    2.904(31)      1060.    2.6125    2.8432
  34769.5    0.72003    2.836(30)      1120.    2.6132    2.8364
  34780.0    0.72025    2.906(31)      1064.    2.6138    2.8667
  34790.4    0.72047    2.919(31)      1070.    2.6145    2.8934
  34800.8    0.72068    2.918(31)      1061.    2.6152    2.8813
  34811.3    0.72090    2.808(30)      1130.    2.6159    2.8333
  34821.7    0.72111    2.741(29)      1163.    2.6165    2.7758
  34832.2    0.72133    2.745(30)      1148.    2.6172    2.7299
  34842.6    0.72155    2.683(29)      1206.    2.6179    2.7033
  34853.1    0.72176    2.721(29)      1182.    2.6186    2.6964
  34863.5    0.72198    2.791(30)      1146.    2.6193    2.7044
  34874.0    0.72220    2.808(30)      1147.    2.6199    2.7196
  34884.4    0.72241    2.777(29)      1173.    2.6206    2.7352
  34894.9    0.72263    2.806(29)      1164.    2.6213    2.7545
  34905.4    0.72285    2.805(29)      1201.    2.6220    2.7881
  34915.8    0.72306    2.858(29)      1151.    2.6227    2.8391
  34926.3    0.72328    2.922(30)      1129.    2.6234    2.8950
  34936.8    0.72350    2.987(30)      1089.    2.6241    2.9293
  34947.3    0.72371    2.946(30)      1118.    2.6248    2.9232
  34957.8    0.72393    2.879(30)      1147.    2.6254    2.8918
  34968.2    0.72415    2.908(30)      1138.    2.6261    2.8624
  34978.7    0.72437    2.910(30)      1132.    2.6268    2.8390
  34989.2    0.72458    2.854(29)      1172.    2.6275    2.8096
  34999.7    0.72480    2.831(29)      1169.    2.6282    2.7734
  35010.2    0.72502    2.752(29)      1216.    2.6289    2.7463
  35020.7    0.72524    2.781(29)      1195.    2.6296    2.7440
  35031.2    0.72545    2.813(29)      1198.    2.6303    2.7698
  35041.7    0.72567    2.898(29)      1149.    2.6310    2.8101
  35052.3    0.72589    2.889(29)      1176.    2.6317    2.8473
  35062.8    0.72611    2.954(30)      1139.    2.6324    2.8811
  35073.3    0.72633    2.958(29)      1157.    2.6331    2.9235
  35084.     0.72654    2.992(30)      1140.    2.6338    2.9820
  35094.     0.72676    3.070(30)      1098.    2.6345    3.0519
  35105.     0.72698    3.061(30)      1121.    2.6352    3.1017
  35115.     0.72720    3.065(30)      1110.    2.6359    3.1050
  35126.     0.72742    3.066(30)      1113.    2.6366    3.0732
  35136.     0.72763    2.997(30)      1148.    2.6373    3.0260
  35147.     0.72785    2.992(29)      1157.    2.6380    2.9922
  35158.     0.72807    3.030(29)      1154.    2.6387    2.9984
  35168.     0.72829    3.003(29)      1152.    2.6394    3.0209
  35179.     0.72851    3.033(30)      1140.    2.6402    3.0075
  35189.     0.72873    2.992(29)      1176.    2.6409    2.9500
  35200.     0.72894    2.922(29)      1200.    2.6416    2.8808
  35210.     0.72916    2.862(28)      1238.    2.6423    2.8273
  35221.     0.72938    2.803(28)      1269.    2.6430    2.8015
  35231.     0.72960    2.809(28)      1283.    2.6437    2.7978
  35242.     0.72982    2.857(28)      1255.    2.6444    2.7969
  35253.     0.73004    2.812(28)      1277.    2.6451    2.7854
  35263.     0.73026    2.813(28)      1271.    2.6459    2.7661
  35274.     0.73048    2.748(28)      1317.    2.6466    2.7579
  35284.     0.73070    2.811(28)      1285.    2.6473    2.7852
  35295.     0.73092    2.930(28)      1255.    2.6480    2.8678
  35306.     0.73114    3.052(29)      1199.    2.6487    3.0237
  35316.     0.73135    3.257(30)      1119.    2.6494    3.2440
  35327.     0.73157    3.459(31)      1039.    2.6502    3.4319
  35337.     0.73179    3.365(30)      1075.    2.6509    3.4650
  35348.     0.73201    3.271(30)      1114.    2.6516    3.3543
  35359.     0.73223    3.130(29)      1163.    2.6523    3.2147
  35369.     0.73245    3.054(29)      1208.    2.6530    3.1091
  35380.     0.73267    3.021(29)      1209.    2.6538    3.0302
  35390.     0.73289    2.948(28)      1239.    2.6545    2.9726
  35401.     0.73311    3.006(29)      1214.    2.6552    2.9514
  35412.     0.73333    2.966(28)      1256.    2.6559    2.9675
  35422.     0.73355    2.968(28)      1255.    2.6567    2.9785
  35433.     0.73377    2.897(28)      1291.    2.6574    2.9504
  35443.     0.73399    2.902(28)      1269.    2.6581    2.9154
  35454.     0.73421    2.956(28)      1264.    2.6588    2.9256
  35465.     0.73443    3.002(28)      1239.    2.6596    2.9761
  35475.     0.73465    3.092(29)      1190.    2.6603    3.0059
  35486.     0.73487    3.012(28)      1249.    2.6610    2.9844
  35497.     0.73509    2.968(28)      1290.    2.6617    2.9609
  35507.     0.73531    2.997(28)      1259.    2.6625    2.9892
  35518.     0.73554    3.035(28)      1250.    2.6632    3.0574
  35529.     0.73576    3.073(28)      1244.    2.6639    3.1095
  35539.     0.73598    3.070(28)      1249.    2.6647    3.1181
  35550.     0.73620    3.052(28)      1252.    2.6654    3.0958
  35561.     0.73642    3.036(28)      1267.    2.6661    3.0646
  35571.     0.73664    3.085(28)      1235.    2.6669    3.0605
  35582.     0.73686    3.138(28)      1236.    2.6676    3.1057
  35593.     0.73708    3.220(29)      1179.    2.6683    3.1574
  35603.     0.73730    3.165(29)      1218.    2.6691    3.1441
  35614.     0.73752    3.042(28)      1271.    2.6698    3.0654
  35625.     0.73775    2.942(27)      1336.    2.6705    2.9793
  35635.     0.73797    2.940(27)      1329.    2.6713    2.9154
  35646.     0.73819    2.939(27)      1339.    2.6720    2.8754
  35657.     0.73841    2.913(27)      1346.    2.6727    2.8698
  35667.     0.73863    2.935(27)      1343.    2.6735    2.9043
  35678.     0.73885    3.007(28)      1309.    2.6742    2.9539
  35689.     0.73907    2.925(27)      1359.    2.6749    2.9803
  35700.     0.73930    2.972(27)      1323.    2.6757    2.9744
  35710.     0.73952    2.982(27)      1335.    2.6764    2.9667
  35721.     0.73974    3.054(28)      1296.    2.6771    2.9893
  35732.     0.73996    3.078(28)      1284.    2.6779    3.0437
  35742.     0.74018    3.188(28)      1259.    2.6786    3.1345
  35753.     0.74041    3.339(29)      1196.    2.6794    3.2819
  35764.     0.74063    3.450(29)      1153.    2.6801    3.4449
  35775.     0.74085    3.477(30)      1147.    2.6808    3.5337
  35785.     0.74107    3.527(30)      1130.    2.6816    3.5298
  35796.     0.74130    3.394(29)      1186.    2.6823    3.4872
  35807.     0.74152    3.315(29)      1227.    2.6831    3.4310
  35818.     0.74174    3.288(29)      1216.    2.6838    3.3339
  35828.     0.74196    3.154(28)      1280.    2.6845    3.1965
  35839.     0.74219    3.078(28)      1315.    2.6853    3.0676
  35850.     0.74241    2.919(27)      1398.    2.6860    2.9842
  35861.     0.74263    2.975(27)      1392.    2.6868    2.9431
  35871.     0.74285    2.955(27)      1398.    2.6875    2.9276
  35882.     0.74308    2.971(27)      1398.    2.6883    2.9458
  35893.     0.74330    3.069(28)      1315.    2.6890    3.0036
  35904.     0.74352    3.028(27)      1370.    2.6897    3.0578
  35914.     0.74375    3.023(27)      1356.    2.6905    3.0633
  35925.     0.74397    3.023(27)      1368.    2.6912    3.0398
  35936.     0.74419    3.056(27)      1342.    2.6920    3.0332
  35947.     0.74442    3.087(27)      1347.    2.6927    3.0553
  35957.     0.74464    3.062(27)      1369.    2.6935    3.0923
  35968.     0.74486    3.090(27)      1355.    2.6942    3.1334
  35979.     0.74509    3.124(27)      1330.    2.6949    3.1581
  35990.     0.74531    3.082(27)      1361.    2.6957    3.1360
  36001.     0.74553    3.063(27)      1359.    2.6964    3.0706
  36011.     0.74576    2.941(26)      1437.    2.6972    2.9905
  36022.     0.74598    2.891(26)      1462.    2.6979    2.9229
  36033.     0.74620    2.913(26)      1447.    2.6987    2.8879
  36044.     0.74643    2.894(26)      1466.    2.6994    2.8833
  36055.     0.74665    2.886(26)      1463.    2.7002    2.8821
  36065.     0.74688    2.865(26)      1466.    2.7009    2.8664
  36076.     0.74710    2.870(26)      1489.    2.7017    2.8464
  36087.     0.74733    2.849(26)      1507.    2.7024    2.8388
  36098.     0.74755    2.845(26)      1515.    2.7031    2.8462
  36109.     0.74777    2.896(26)      1491.    2.7039    2.8589
  36120.     0.74800    2.885(26)      1514.    2.7046    2.8840
  36130.     0.74822    2.933(26)      1514.    2.7054    2.9544
  36141.     0.74845    3.120(27)      1406.    2.7061    3.0874
  36152.     0.74867    3.315(28)      1310.    2.7069    3.2586
  36163.     0.74890    3.461(28)      1251.    2.7076    3.4420
  36174.     0.74912    3.591(29)      1202.    2.7084    3.6270
  36185.     0.74935    3.656(29)      1179.    2.7091    3.7364
  36196.     0.74957    3.531(28)      1231.    2.7099    3.6776
  36206.     0.74980    3.297(27)      1333.    2.7106    3.4811
  36217.     0.75002    3.148(27)      1391.    2.7114    3.2648
  36228.     0.75025    3.089(27)      1418.    2.7121    3.1083
  36239.     0.75047    2.990(26)      1498.    2.7129    3.0224
  36250.     0.75070    3.008(26)      1484.    2.7136    2.9796
  36261.     0.75092    2.966(26)      1497.    2.7144    2.9483
  36272.     0.75115    2.941(26)      1496.    2.7151    2.9089
  36282.     0.75137    2.908(26)      1525.    2.7158    2.8622
  36293.     0.75160    2.868(26)      1530.    2.7166    2.8243
  36304.     0.75182    2.809(25)      1587.    2.7173    2.8124
  36315.     0.75205    2.863(25)      1566.    2.7181    2.8439
  36326.     0.75227    2.899(25)      1565.    2.7188    2.9267
  36337.     0.75250    3.050(26)      1465.    2.7196    3.0374
  36348.     0.75273    3.119(26)      1442.    2.7203    3.1249
  36359.     0.75295    3.086(26)      1439.    2.7211    3.1563
  36370.     0.75318    3.089(26)      1473.    2.7218    3.1572
  36381.     0.75340    3.102(26)      1471.    2.7226    3.1795
  36391.     0.75363    3.175(26)      1432.    2.7233    3.2197
  36402.     0.75386    3.169(26)      1428.    2.7241    3.2322
  36413.     0.75408    3.121(26)      1460.    2.7248    3.2140
  36424.     0.75431    3.131(26)      1462.    2.7256    3.1932
  36435.     0.75453    3.157(26)      1433.    2.7263    3.1646
  36446.     0.75476    3.119(26)      1457.    2.7271    3.1044
  36457.     0.75499    3.031(26)      1511.    2.7278    3.0357
  36468.     0.75521    2.983(26)      1532.    2.7286    2.9997
  36479.     0.75544    3.045(26)      1501.    2.7293    3.0011
  36490.     0.75567    3.060(26)      1526.    2.7301    3.0287
  36501.     0.75589    3.094(26)      1508.    2.7308    3.1022
  36512.     0.75612    3.278(27)      1395.    2.7315    3.2227
  36523.     0.75635    3.353(27)      1361.    2.7323    3.3062
  36534.     0.75657    3.248(26)      1426.    2.7330    3.2811
  36545.     0.75680    3.203(26)      1449.    2.7338    3.2023
  36556.     0.75703    3.178(26)      1469.    2.7345    3.1777
  36567.     0.75726    3.271(27)      1421.    2.7353    3.2477
  36578.     0.75748    3.343(27)      1403.    2.7360    3.3434
  36588.     0.75771    3.329(27)      1392.    2.7368    3.3578
  36599.     0.75794    3.267(26)      1429.    2.7375    3.2791
  36610.     0.75817    3.215(26)      1465.    2.7383    3.2014
  36621.     0.75839    3.189(26)      1486.    2.7390    3.2006
  36632.     0.75862    3.295(26)      1437.    2.7398    3.2676
  36643.     0.75885    3.324(27)      1414.    2.7405    3.3295
  36654.     0.75908    3.289(26)      1434.    2.7412    3.3264
  36665.     0.75930    3.281(27)      1420.    2.7420    3.2711
  36676.     0.75953    3.209(26)      1481.    2.7427    3.2109
  36687.     0.75976    3.156(26)      1494.    2.7435    3.1662
  36698.     0.75999    3.136(26)      1521.    2.7442    3.1449
  36709.     0.76022    3.185(26)      1519.    2.7450    3.1789
  36720.     0.76044    3.300(26)      1463.    2.7457    3.2954
  36731.     0.76067    3.439(27)      1383.    2.7465    3.4205
  36742.     0.76090    3.369(27)      1419.    2.7472    3.4397
  36753.     0.76113    3.291(26)      1480.    2.7479    3.3669
  36765.     0.76136    3.284(26)      1507.    2.7487    3.3112
  36776.     0.76159    3.332(26)      1445.    2.7494    3.3302
  36787.     0.76181    3.424(27)      1395.    2.7502    3.3771
  36798.     0.76204    3.324(26)      1463.    2.7509    3.3598
  36809.     0.76227    3.244(26)      1495.    2.7517    3.2627
  36820.     0.76250    3.141(25)      1561.    2.7524    3.1699
  36831.     0.76273    3.163(25)      1552.    2.7531    3.1739
  36842.     0.76296    3.348(26)      1465.    2.7539    3.2977
  36853.     0.76319    3.505(27)      1367.    2.7546    3.4508
  36864.     0.76342    3.493(27)      1382.    2.7554    3.5002
  36875.     0.76364    3.350(26)      1466.    2.7561    3.4230
  36886.     0.76387    3.259(26)      1503.    2.7568    3.3002
  36897.     0.76410    3.229(26)      1531.    2.7576    3.2092
  36908.     0.76433    3.205(25)      1539.    2.7583    3.1830
  36919.     0.76456    3.251(26)      1514.    2.7591    3.2056
  36930.     0.76479    3.277(26)      1504.    2.7598    3.2336
  36941.     0.76502    3.202(26)      1537.    2.7605    3.2297
  36952.     0.76525    3.113(25)      1595.    2.7613    3.1846
  36964.     0.76548    3.091(25)      1615.    2.7620    3.1245
  36975.     0.76571    3.043(24)      1667.    2.7628    3.0939
  36986.     0.76594    3.104(25)      1614.    2.7635    3.1286
  36997.     0.76617    3.250(25)      1539.    2.7642    3.2280
  37008.     0.76640    3.404(26)      1455.    2.7650    3.3309
  37019.     0.76663    3.396(26)      1461.    2.7657    3.3479
  37030.     0.76686    3.232(26)      1531.    2.7664    3.2633
  37041.     0.76709    3.173(25)      1569.    2.7672    3.1442
  37052.     0.76732    3.047(25)      1650.    2.7679    3.0515
  37063.     0.76755    2.992(24)      1712.    2.7687    3.0058
  37075.     0.76778    2.951(24)      1749.    2.7694    2.9967
  37086.     0.76801    2.985(24)      1717.    2.7701    3.0006
  37097.     0.76824    3.005(24)      1690.    2.7709    3.0032
  37108.     0.76847    3.038(25)      1643.    2.7716    3.0024
  37119.     0.76870    3.034(24)      1678.    2.7723    3.0152
  37130.     0.76893    3.061(24)      1690.    2.7731    3.0721
  37141.     0.76916    3.223(25)      1589.    2.7738    3.1690
  37153.     0.76939    3.278(25)      1559.    2.7745    3.2375
  37164.     0.76962    3.205(25)      1574.    2.7753    3.2154
  37175.     0.76986    3.135(25)      1638.    2.7760    3.1266
  37186.     0.77009    3.022(24)      1708.    2.7767    3.0300
  37197.     0.77032    2.960(24)      1741.    2.7775    2.9614
  37208.     0.77055    2.966(24)      1749.    2.7782    2.9406
  37219.     0.77078    2.973(24)      1753.    2.7789    2.9815
  37231.     0.77101    3.066(24)      1684.    2.7796    3.0673
  37242.     0.77124    3.161(25)      1623.    2.7804    3.1357
  37253.     0.77147    3.074(24)      1695.    2.7811    3.1338
  37264.     0.77171    3.019(24)      1724.    2.7818    3.0818
  37275.     0.77194    2.970(24)      1766.    2.7826    3.0288
  37286.     0.77217    2.990(24)      1742.    2.7833    2.9880
  37298.     0.77240    2.931(24)      1797.    2.7840    2.9531
  37309.     0.77263    2.882(23)      1824.    2.7847    2.9305
  37320.     0.77286    2.897(23)      1827.    2.7855    2.9316
  37331.     0.77310    2.954(24)      1778.    2.7862    2.9538
  37342.     0.77333    2.998(24)      1744.    2.7869    2.9704
  37354.     0.77356    2.917(24)      1789.    2.7876    2.9580
  37365.     0.77379    2.932(24)      1806.    2.7884    2.9265
  37376.     0.77402    2.907(23)      1830.    2.7891    2.8993
  37387.     0.77426    2.872(23)      1860.    2.7898    2.8861
  37398.     0.77449    2.914(23)      1823.    2.7905    2.8936
  37410.     0.77472    2.975(24)      1796.    2.7913    2.9444
  37421.     0.77495    3.086(24)      1748.    2.7920    3.0636
  37432.     0.77519    3.242(25)      1642.    2.7927    3.2341
  37443.     0.77542    3.370(25)      1575.    2.7934    3.3798
  37455.     0.77565    3.394(25)      1585.    2.7941    3.4239
  37466.     0.77588    3.348(25)      1591.    2.7949    3.3643
  37477.     0.77612    3.223(25)      1653.    2.7956    3.2646
  37488.     0.77635    3.110(24)      1730.    2.7963    3.1774
  37500.     0.77658    3.086(24)      1776.    2.7970    3.1260
  37511.     0.77682    3.143(24)      1732.    2.7977    3.1254
  37522.     0.77705    3.187(24)      1703.    2.7984    3.1875
  37533.     0.77728    3.305(25)      1627.    2.7992    3.2823
  37545.     0.77752    3.348(25)      1618.    2.7999    3.3412
  37556.     0.77775    3.342(25)      1631.    2.8006    3.3518
  37567.     0.77798    3.333(25)      1637.    2.8013    3.3557
  37578.     0.77822    3.331(25)      1638.    2.8020    3.3496
  37590.     0.77845    3.232(24)      1706.    2.8027    3.3074
  37601.     0.77868    3.244(24)      1695.    2.8035    3.2556
  37612.     0.77892    3.213(24)      1726.    2.8042    3.2465
  37624.     0.77915    3.314(25)      1658.    2.8049    3.2842
  37635.     0.77938    3.337(25)      1624.    2.8056    3.3095
  37646.     0.77962    3.280(24)      1682.    2.8063    3.2805
  37657.     0.77985    3.220(24)      1692.    2.8070    3.2143
  37669.     0.78009    3.123(24)      1777.    2.8077    3.1404
  37680.     0.78032    3.080(23)      1815.    2.8084    3.0790
  37691.     0.78055    3.039(23)      1840.    2.8091    3.0396
  37703.     0.78079    3.024(23)      1841.    2.8098    3.0206
  37714.     0.78102    3.022(23)      1836.    2.8106    3.0149
  37725.     0.78126    3.002(23)      1850.    2.8113    3.0127
  37737.     0.78149    2.972(23)      1875.    2.8120    3.0176
  37748.     0.78173    3.030(23)      1857.    2.8127    3.0562
  37759.     0.78196    3.168(24)      1759.    2.8134    3.1543
  37771.     0.78219    3.292(24)      1679.    2.8141    3.2928
  37782.     0.78243    3.372(25)      1630.    2.8148    3.3828
  37793.     0.78266    3.320(24)      1680.    2.8155    3.3517
  37805.     0.78290    3.203(24)      1748.    2.8162    3.2376
  37816.     0.78313    3.077(23)      1838.    2.8169    3.1257
  37827.     0.78337    3.010(23)      1892.    2.8176    3.0600
  37839.     0.78360    2.982(23)      1916.    2.8183    3.0381
  37850.     0.78384    3.016(23)      1868.    2.8190    3.0412
  37861.     0.78407    3.058(23)      1860.    2.8197    3.0610
  37873.     0.78431    3.078(23)      1839.    2.8204    3.0854
  37884.     0.78455    3.070(23)      1868.    2.8211    3.0854
  37895.     0.78478    3.029(23)      1879.    2.8218    3.0567
  37907.     0.78502    3.008(23)      1910.    2.8225    3.0196
  37918.     0.78525    2.952(23)      1956.    2.8232    2.9844
  37929.     0.78549    2.926(23)      1966.    2.8239    2.9615
  37941.     0.78572    2.953(23)      1971.    2.8246    2.9675
  37952.     0.78596    3.020(23)      1903.    2.8253    3.0034
  37964.     0.78619    3.089(23)      1848.    2.8260    3.0503
  37975.     0.78643    3.035(23)      1897.    2.8267    3.0860
  37986.     0.78667    3.089(23)      1881.    2.8274    3.0999
  37998.     0.78690    3.076(23)      1879.    2.8280    3.1031
  38009.     0.78714    3.143(23)      1835.    2.8287    3.1173
  38021.     0.78737    3.099(23)      1873.    2.8294    3.1318
  38032.     0.78761    3.088(23)      1890.    2.8301    3.1263
  38043.     0.78785    3.093(23)      1904.    2.8308    3.1242
  38055.     0.78808    3.131(23)      1866.    2.8315    3.1524
  38066.     0.78832    3.184(23)      1832.    2.8322    3.1830
  38078.     0.78856    3.139(23)      1861.    2.8329    3.1697
  38089.     0.78879    3.082(23)      1918.    2.8336    3.1140
  38101.     0.78903    3.060(23)      1914.    2.8342    3.0567
  38112.     0.78927    3.106(23)      1894.    2.8349    3.0328
  38123.     0.78950    3.096(23)      1900.    2.8356    3.0657
  38135.     0.78974    3.186(23)      1868.    2.8363    3.1811
  38146.     0.78998    3.404(24)      1755.    2.8370    3.3724
  38158.     0.79021    3.581(25)      1643.    2.8377    3.5586
  38169.     0.79045    3.644(25)      1615.    2.8383    3.6385
  38181.     0.79069    3.566(25)      1648.    2.8390    3.6021
  38192.     0.79093    3.488(24)      1720.    2.8397    3.5262
  38204.     0.79116    3.477(24)      1713.    2.8404    3.4787
  38215.     0.79140    3.515(24)      1686.    2.8411    3.4422
  38226.     0.79164    3.448(24)      1711.    2.8417    3.3625
  38238.     0.79188    3.296(23)      1815.    2.8424    3.2508
  38249.     0.79211    3.212(23)      1866.    2.8431    3.1627
  38261.     0.79235    3.202(23)      1881.    2.8438    3.1509
  38272.     0.79259    3.294(23)      1833.    2.8444    3.2518
  38284.     0.79283    3.460(24)      1735.    2.8451    3.4255
  38295.     0.79306    3.497(24)      1723.    2.8458    3.5312
  38307.     0.79330    3.429(24)      1734.    2.8465    3.4815
  38318.     0.79354    3.291(23)      1831.    2.8471    3.3537
  38330.     0.79378    3.256(23)      1859.    2.8478    3.2618
  38341.     0.79402    3.260(23)      1853.    2.8485    3.2524
  38353.     0.79426    3.289(23)      1828.    2.8491    3.3173
  38364.     0.79449    3.412(24)      1744.    2.8498    3.4046
  38376.     0.79473    3.403(24)      1757.    2.8505    3.4352
  38387.     0.79497    3.339(24)      1797.    2.8511    3.3736
  38399.     0.79521    3.220(23)      1896.    2.8518    3.2689
  38410.     0.79545    3.175(23)      1918.    2.8525    3.1923
  38422.     0.79569    3.205(23)      1904.    2.8531    3.1692
  38433.     0.79593    3.173(23)      1937.    2.8538    3.1852
  38445.     0.79616    3.252(23)      1901.    2.8545    3.2350
  38456.     0.79640    3.347(23)      1820.    2.8551    3.3241
  38468.     0.79664    3.527(24)      1710.    2.8558    3.4208
  38480.     0.79688    3.517(24)      1739.    2.8564    3.4732
  38491.     0.79712    3.447(24)      1782.    2.8571    3.4875
  38503.     0.79736    3.478(24)      1764.    2.8578    3.5077
  38514.     0.79760    3.521(24)      1733.    2.8584    3.5287
  38526.     0.79784    3.448(24)      1771.    2.8591    3.5021
  38537.     0.79808    3.385(23)      1840.    2.8597    3.4398
  38549.     0.79832    3.392(23)      1824.    2.8604    3.4178
  38560.     0.79856    3.458(24)      1782.    2.8611    3.4610
  38572.     0.79880    3.464(24)      1780.    2.8617    3.4998
  38584.     0.79904    3.411(24)      1807.    2.8624    3.4635
  38595.     0.79928    3.320(23)      1856.    2.8630    3.3618
  38607.     0.79952    3.236(23)      1911.    2.8637    3.2465
  38618.     0.79976    3.131(22)      1992.    2.8643    3.1562
  38630.     0.80000    3.097(22)      2024.    2.8650    3.1062
  38641.     0.80024    3.069(22)      2059.    2.8656    3.0822
  38653.     0.80048    3.087(22)      2034.    2.8663    3.0555
  38665.     0.80072    3.063(22)      2051.    2.8669    3.0261
  38676.     0.80096    3.041(22)      2097.    2.8676    3.0341
  38688.     0.80120    3.191(22)      1981.    2.8682    3.1430
  38699.     0.80144    3.455(23)      1813.    2.8689    3.3972
  38711.     0.80168    3.826(25)      1608.    2.8695    3.7286
  38723.     0.80192    3.943(25)      1580.    2.8701    3.9600
  38734.     0.80216    3.940(25)      1577.    2.8708    4.0025
  38746.     0.80240    3.862(25)      1608.    2.8714    3.9127
  38758.     0.80264    3.671(24)      1712.    2.8721    3.7396
  38769.     0.80288    3.476(24)      1802.    2.8727    3.5236
  38781.     0.80312    3.309(23)      1905.    2.8734    3.3254
  38792.     0.80336    3.181(22)      2006.    2.8740    3.1796
  38804.     0.80360    3.130(22)      2019.    2.8746    3.0839
  38816.     0.80384    3.110(22)      2027.    2.8753    3.0236
  38827.     0.80409    3.066(22)      2081.    2.8759    2.9947
  38839.     0.80433    3.102(22)      2070.    2.8765    3.0185
  38851.     0.80457    3.186(22)      2009.    2.8772    3.1314
  38862.     0.80481    3.367(23)      1901.    2.8778    3.3212
  38874.     0.80505    3.494(23)      1833.    2.8784    3.4986
  38886.     0.80529    3.598(24)      1774.    2.8791    3.6269
  38897.     0.80553    3.776(24)      1698.    2.8797    3.7869
  38909.     0.80578    4.058(25)      1564.    2.8803    4.0496
  38921.     0.80602    4.450(27)      1418.    2.8810    4.4038
  38932.     0.80626    4.747(28)      1312.    2.8816    4.7255
  38944.     0.80650    4.793(28)      1311.    2.8822    4.8419
  38956.     0.80674    4.571(27)      1381.    2.8828    4.7199
  38967.     0.80699    4.294(26)      1487.    2.8835    4.4303
  38979.     0.80723    3.979(25)      1607.    2.8841    4.0753
  38991.     0.80747    3.679(24)      1747.    2.8847    3.7566
  39002.     0.80771    3.465(23)      1866.    2.8853    3.5182
  39014.     0.80795    3.352(23)      1938.    2.8860    3.3559
  39026.     0.80820    3.279(23)      1972.    2.8866    3.2612
  39038.     0.80844    3.222(22)      2013.    2.8872    3.2205
  39049.     0.80868    3.193(22)      2039.    2.8878    3.2098
  39061.     0.80893    3.215(22)      2004.    2.8884    3.2133
  39073.     0.80917    3.269(22)      1986.    2.8891    3.2387
  39084.     0.80941    3.316(23)      1972.    2.8897    3.3019
  39096.     0.80965    3.373(23)      1948.    2.8903    3.3863
  39108.     0.80990    3.400(23)      1900.    2.8909    3.4406
  39120.     0.81014    3.408(23)      1914.    2.8915    3.4230
  39131.     0.81038    3.335(23)      1953.    2.8921    3.3380
  39143.     0.81063    3.230(22)      2034.    2.8928    3.2299
  39155.     0.81087    3.134(22)      2105.    2.8934    3.1398
  39167.     0.81111    3.121(22)      2124.    2.8940    3.0750
  39178.     0.81136    3.055(21)      2163.    2.8946    3.0273
  39190.     0.81160    3.018(21)      2170.    2.8952    2.9904
  39202.     0.81184    3.007(21)      2189.    2.8958    2.9654
  39214.     0.81209    3.004(21)      2177.    2.8964    2.9563
  39225.     0.81233    2.955(21)      2242.    2.8970    2.9732
  39237.     0.81257    3.006(21)      2216.    2.8976    3.0264
  39249.     0.81282    3.122(22)      2110.    2.8982    3.1058
  39261.     0.81306    3.177(22)      2087.    2.8988    3.1874
  39272.     0.81331    3.236(22)      2066.    2.8994    3.2652
  39284.     0.81355    3.340(22)      1990.    2.9000    3.3326
  39296.     0.81379    3.354(22)      1980.    2.9006    3.3676
  39308.     0.81404    3.360(22)      1992.    2.9012    3.3847
  39320.     0.81428    3.438(23)      1948.    2.9018    3.4356
  39331.     0.81453    3.531(23)      1897.    2.9024    3.5392
  39343.     0.81477    3.585(23)      1846.    2.9030    3.6216
  39355.     0.81502    3.489(23)      1914.    2.9036    3.5916
  39367.     0.81526    3.384(22)      1978.    2.9042    3.4579
  39379.     0.81550    3.221(22)      2101.    2.9048    3.2980
  39390.     0.81575    3.152(22)      2139.    2.9054    3.1672
  39402.     0.81599    3.076(21)      2185.    2.9060    3.0767
  39414.     0.81624    3.006(21)      2249.    2.9066    3.0175
  39426.     0.81648    2.955(21)      2305.    2.9072    2.9794
  39438.     0.81673    3.005(21)      2238.    2.9078    2.9551
  39450.     0.81697    2.918(21)      2343.    2.9084    2.9408
  39461.     0.81722    2.946(21)      2305.    2.9090    2.9372
  39473.     0.81746    2.964(21)      2285.    2.9096    2.9558
  39485.     0.81771    3.015(21)      2262.    2.9101    3.0244
  39497.     0.81795    3.141(21)      2192.    2.9107    3.1606
  39509.     0.81820    3.341(22)      2046.    2.9113    3.3226
  39521.     0.81845    3.420(22)      1986.    2.9119    3.4445
  39532.     0.81869    3.449(22)      1983.    2.9125    3.5188
  39544.     0.81894    3.504(23)      1939.    2.9131    3.5434
  39556.     0.81918    3.448(22)      1984.    2.9136    3.4962
  39568.     0.81943    3.368(22)      2028.    2.9142    3.4152
  39580.     0.81967    3.303(22)      2077.    2.9148    3.3638
  39592.     0.81992    3.364(22)      2032.    2.9154    3.3537
  39604.     0.82017    3.352(22)      2043.    2.9160    3.3543
  39616.     0.82041    3.276(22)      2084.    2.9165    3.3248
  39627.     0.82066    3.206(22)      2149.    2.9171    3.2564
  39639.     0.82091    3.163(21)      2196.    2.9177    3.1871
  39651.     0.82115    3.128(21)      2236.    2.9183    3.1578
  39663.     0.82140    3.217(21)      2167.    2.9188    3.1828
  39675.     0.82164    3.263(22)      2126.    2.9194    3.2411
  39687.     0.82189    3.315(22)      2096.    2.9200    3.2954
  39699.     0.82214    3.401(22)      2060.    2.9205    3.3701
  39711.     0.82238    3.515(23)      1974.    2.9211    3.5428
  39723.     0.82263    3.787(23)      1816.    2.9217    3.7802
  39735.     0.82288    3.894(24)      1778.    2.9222    3.9324
  39746.     0.82312    3.901(24)      1796.    2.9228    3.9835
  39758.     0.82337    4.084(24)      1709.    2.9234    4.0952
  39770.     0.82362    4.329(25)      1610.    2.9239    4.3578
  39782.     0.82387    4.613(26)      1488.    2.9245    4.6420
  39794.     0.82411    4.672(26)      1473.    2.9251    4.7233
  39806.     0.82436    4.454(25)      1615.    2.9256    4.5622
  39818.     0.82461    4.228(24)      1721.    2.9262    4.3086
  39830.     0.82486    4.094(23)      1812.    2.9268    4.1192
  39842.     0.82510    4.062(23)      1841.    2.9273    4.0657
  39854.     0.82535    4.158(24)      1785.    2.9279    4.0987
  39866.     0.82560    4.150(24)      1773.    2.9284    4.0866
  39878.     0.82585    3.995(23)      1838.    2.9290    3.9616
  39890.     0.82609    3.859(23)      1903.    2.9295    3.7810
  39902.     0.82634    3.717(23)      1960.    2.9301    3.6133
  39914.     0.82659    3.618(22)      2004.    2.9306    3.5004
  39926.     0.82684    3.654(22)      1977.    2.9312    3.4997
  39938.     0.82709    3.784(23)      1883.    2.9317    3.6208
  39950.     0.82733    3.856(23)      1824.    2.9323    3.7418
  39962.     0.82758    3.786(23)      1830.    2.9328    3.7217
  39974.     0.82783    3.622(25)      1662.    2.9334    3.5805
  39986.     0.82808    3.392(25)      1653.    2.9339    3.4198
  39998.     0.82833    3.281(25)      1641.    2.9345    3.2948
  40010.     0.82858    3.206(25)      1613.    2.9350    3.2171
  40022.     0.82882    3.188(25)      1600.    2.9356    3.1856
  40034.     0.82907    3.226(25)      1576.    2.9361    3.1910
  40046.     0.82932    3.187(25)      1582.    2.9367    3.2066
  40058.     0.82957    3.227(25)      1551.    2.9372    3.2157
  40070.     0.82982    3.192(25)      1569.    2.9377    3.2298
  40082.     0.83007    3.211(26)      1535.    2.9383    3.2490
  40094.     0.83032    3.264(26)      1503.    2.9388    3.2455
  40106.     0.83057    3.229(26)      1531.    2.9394    3.2062
  40118.     0.83082    3.157(25)      1572.    2.9399    3.1625
  40130.     0.83107    3.129(25)      1606.    2.9404    3.1575
  40142.     0.83131    3.176(25)      1568.    2.9410    3.1970
  40154.     0.83156    3.258(26)      1531.    2.9415    3.2369
  40166.     0.83181    3.221(25)      1545.    2.9420    3.2339
  40178.     0.83206    3.213(25)      1587.    2.9426    3.2019
  40190.     0.83231    3.169(25)      1621.    2.9431    3.1945
  40202.     0.83256    3.271(25)      1539.    2.9436    3.2394
  40214.     0.83281    3.365(26)      1521.    2.9442    3.3181
  40226.     0.83306    3.407(26)      1503.    2.9447    3.4007
  40238.     0.83331    3.455(26)      1505.    2.9452    3.4634
  40250.     0.83356    3.486(26)      1475.    2.9457    3.4811
  40262.     0.83381    3.441(26)      1502.    2.9463    3.4490
  40275.     0.83406    3.384(26)      1528.    2.9468    3.3706
  40287.     0.83431    3.251(25)      1606.    2.9473    3.2662
  40299.     0.83456    3.156(25)      1657.    2.9478    3.1725
  40311.     0.83481    3.151(24)      1687.    2.9484    3.1170
  40323.     0.83506    3.175(25)      1648.    2.9489    3.1282
  40335.     0.83531    3.273(25)      1637.    2.9494    3.2509
  40347.     0.83557    3.533(26)      1516.    2.9499    3.4938
  40359.     0.83582    3.814(27)      1380.    2.9504    3.7476
  40371.     0.83607    3.880(27)      1388.    2.9510    3.8552
  40383.     0.83632    3.807(27)      1410.    2.9515    3.8293
  40396.     0.83657    3.831(27)      1414.    2.9520    3.8254
  40408.     0.83682    3.925(27)      1384.    2.9525    3.9012
  40420.     0.83707    3.978(27)      1364.    2.9530    3.9738
  40432.     0.83732    4.033(27)      1358.    2.9535    3.9931
  40444.     0.83757    4.034(27)      1354.    2.9540    3.9983
  40456.     0.83782    4.019(27)      1379.    2.9546    4.0213
  40468.     0.83808    4.078(27)      1347.    2.9551    4.0684
  40480.     0.83833    4.126(27)      1332.    2.9556    4.0981
  40493.     0.83858    3.989(26)      1434.    2.9561    4.0342
  40505.     0.83883    3.774(25)      1551.    2.9566    3.8926
  40517.     0.83908    3.747(25)      1588.    2.9571    3.7673
  40529.     0.83933    3.747(25)      1609.    2.9576    3.6887
  40541.     0.83959    3.614(24)      1704.    2.9581    3.6041
  40553.     0.83984    3.484(23)      1818.    2.9586    3.4854
  40566.     0.84009    3.382(23)      1908.    2.9591    3.3588
  40578.     0.84034    3.300(22)      2023.    2.9596    3.2638
  40590.     0.84059    3.283(22)      2048.    2.9601    3.2369
  40602.     0.84085    3.308(22)      2075.    2.9606    3.3078
  40614.     0.84110    3.450(22)      2023.    2.9611    3.4574
  40626.     0.84135    3.571(22)      1982.    2.9616    3.6016
  40639.     0.84160    3.668(23)      1974.    2.9621    3.6841
  40651.     0.84186    3.694(22)      2017.    2.9626    3.7502
  40663.     0.84211    3.825(23)      1925.    2.9631    3.8504
  40675.     0.84236    3.937(23)      1844.    2.9636    3.9190
  40687.     0.84261    3.825(23)      1918.    2.9641    3.8558
  40700.     0.84287    3.633(22)      2057.    2.9646    3.6776
  40712.     0.84312    3.458(22)      2158.    2.9651    3.4914
  40724.     0.84337    3.426(22)      2157.    2.9656    3.3801
  40736.     0.84363    3.350(21)      2218.    2.9660    3.3607
  40748.     0.84388    3.429(22)      2145.    2.9665    3.3778
  40761.     0.84413    3.359(21)      2201.    2.9670    3.3554
  40773.     0.84439    3.283(21)      2272.    2.9675    3.2817
  40785.     0.84464    3.209(21)      2319.    2.9680    3.1998
  40797.     0.84489    3.211(21)      2325.    2.9685    3.1486
  40810.     0.84515    3.201(21)      2349.    2.9690    3.1565
  40822.     0.84540    3.276(21)      2286.    2.9694    3.2388
  40834.     0.84565    3.404(21)      2188.    2.9699    3.3815
  40846.     0.84591    3.591(22)      2084.    2.9704    3.5274
  40859.     0.84616    3.630(22)      2059.    2.9709    3.6144
  40871.     0.84641    3.636(22)      2040.    2.9714    3.6404
  40883.     0.84667    3.588(22)      2084.    2.9718    3.6469
  40895.     0.84692    3.690(22)      2014.    2.9723    3.6674
  40908.     0.84718    3.755(22)      1984.    2.9728    3.7182
  40920.     0.84743    3.880(23)      1934.    2.9733    3.8296
  40932.     0.84769    4.056(23)      1832.    2.9737    4.0091
  40944.     0.84794    4.183(24)      1790.    2.9742    4.1667
  40957.     0.84819    4.176(24)      1787.    2.9747    4.1948
  40969.     0.84845    4.018(23)      1865.    2.9752    4.0594
  40981.     0.84870    3.838(23)      1951.    2.9756    3.8352
  40994.     0.84896    3.600(22)      2114.    2.9761    3.6490
  41006.     0.84921    3.569(22)      2134.    2.9766    3.5562
  41018.     0.84947    3.555(22)      2130.    2.9770    3.5119
  41031.     0.84972    3.477(21)      2180.    2.9775    3.4603
  41043.     0.84998    3.414(21)      2224.    2.9780    3.4055
  41055.     0.85023    3.425(21)      2222.    2.9784    3.3742
  41067.     0.85049    3.395(21)      2231.    2.9789    3.3901
  41080.     0.85074    3.490(22)      2163.    2.9794    3.4501
  41092.     0.85100    3.503(21)      2177.    2.9798    3.5042
  41104.     0.85125    3.489(22)      2155.    2.9803    3.4993
  41117.     0.85151    3.466(22)      2162.    2.9808    3.4406
  41129.     0.85176    3.425(21)      2213.    2.9812    3.3809
  41141.     0.85202    3.347(21)      2290.    2.9817    3.3372
  41154.     0.85228    3.329(21)      2291.    2.9821    3.2826
  41166.     0.85253    3.246(21)      2355.    2.9826    3.2177
  41178.     0.85279    3.195(20)      2380.    2.9830    3.1786
  41191.     0.85304    3.211(21)      2377.    2.9835    3.1935
  41203.     0.85330    3.277(21)      2323.    2.9839    3.2463
  41216.     0.85356    3.290(21)      2293.    2.9844    3.2843
  41228.     0.85381    3.350(21)      2250.    2.9849    3.2914
  41240.     0.85407    3.344(21)      2288.    2.9853    3.3293
  41253.     0.85432    3.520(22)      2162.    2.9858    3.4757
  41265.     0.85458    3.789(22)      2003.    2.9862    3.7285
  41277.     0.85484    4.029(23)      1870.    2.9867    3.9678
  41290.     0.85509    4.033(23)      1887.    2.9871    4.0862
  41302.     0.85535    4.073(23)      1866.    2.9876    4.1042
  41315.     0.85561    4.031(23)      1865.    2.9880    4.0447
  41327.     0.85586    3.845(23)      1952.    2.9884    3.8797
  41339.     0.85612    3.633(22)      2084.    2.9889    3.6500
  41352.     0.85638    3.414(21)      2246.    2.9893    3.4416
  41364.     0.85663    3.322(21)      2297.    2.9898    3.2973
  41377.     0.85689    3.238(20)      2390.    2.9902    3.2307
  41389.     0.85715    3.282(21)      2338.    2.9907    3.2638
  41401.     0.85741    3.395(21)      2259.    2.9911    3.3923
  41414.     0.85766    3.556(22)      2104.    2.9915    3.5170
  41426.     0.85792    3.486(21)      2188.    2.9920    3.5228
  41439.     0.85818    3.378(21)      2280.    2.9924    3.4248
  41451.     0.85843    3.249(21)      2375.    2.9928    3.3162
  41464.     0.85869    3.198(20)      2405.    2.9933    3.2472
  41476.     0.85895    3.192(20)      2395.    2.9937    3.2271
  41488.     0.85921    3.239(21)      2368.    2.9942    3.2571
  41501.     0.85947    3.307(21)      2307.    2.9946    3.3093
  41513.     0.85972    3.307(21)      2319.    2.9950    3.3257
  41526.     0.85998    3.270(21)      2337.    2.9954    3.2859
  41538.     0.86024    3.183(20)      2403.    2.9959    3.2232
  41551.     0.86050    3.154(20)      2430.    2.9963    3.1772
  41563.     0.86076    3.148(20)      2460.    2.9967    3.1766
  41576.     0.86101    3.209(20)      2408.    2.9972    3.2439
  41588.     0.86127    3.349(21)      2309.    2.9976    3.3685
  41601.     0.86153    3.439(21)      2216.    2.9980    3.4702
  41613.     0.86179    3.398(21)      2266.    2.9984    3.4736
  41626.     0.86205    3.381(21)      2276.    2.9989    3.4274
  41638.     0.86231    3.347(21)      2326.    2.9993    3.4285
  41651.     0.86257    3.472(21)      2204.    2.9997    3.4829
  41663.     0.86282    3.509(21)      2173.    3.0001    3.5252
  41676.     0.86308    3.497(21)      2188.    3.0006    3.5403
  41688.     0.86334    3.526(21)      2177.    3.0010    3.5580
  41701.     0.86360    3.552(22)      2159.    3.0014    3.5828
  41713.     0.86386    3.576(22)      2143.    3.0018    3.5989
  41726.     0.86412    3.573(22)      2156.    3.0022    3.5940
  41738.     0.86438    3.573(22)      2144.    3.0027    3.5985
  41751.     0.86464    3.648(22)      2105.    3.0031    3.6823
  41763.     0.86490    3.839(22)      1979.    3.0035    3.8358
  41776.     0.86516    3.881(23)      1963.    3.0039    3.9269
  41788.     0.86542    3.863(22)      1977.    3.0043    3.9107
  41801.     0.86568    3.856(22)      1995.    3.0047    3.9068
  41813.     0.86594    3.999(23)      1898.    3.0051    3.9654
  41826.     0.86620    3.953(23)      1914.    3.0055    4.0026
  41838.     0.86646    3.871(22)      1982.    3.0060    3.9626
  41851.     0.86672    3.843(22)      1985.    3.0064    3.8567
  41863.     0.86698    3.641(22)      2113.    3.0068    3.7050
  41876.     0.86724    3.540(22)      2152.    3.0072    3.5411
  41889.     0.86750    3.379(21)      2277.    3.0076    3.4024
  41901.     0.86776    3.289(21)      2354.    3.0080    3.3155
  41914.     0.86802    3.271(21)      2365.    3.0084    3.2966
  41926.     0.86828    3.300(21)      2341.    3.0088    3.3276
  41939.     0.86854    3.343(21)      2277.    3.0092    3.3501
  41951.     0.86880    3.308(21)      2335.    3.0096    3.3360
  41964.     0.86906    3.310(21)      2340.    3.0100    3.3323
  41977.     0.86932    3.389(21)      2287.    3.0104    3.3878
  41989.     0.86958    3.497(21)      2178.    3.0108    3.4770
  42002.     0.86984    3.560(22)      2137.    3.0112    3.5259
  42014.     0.87010    3.469(21)      2200.    3.0116    3.5058
  42027.     0.87036    3.408(21)      2259.    3.0120    3.4337
  42040.     0.87062    3.328(21)      2319.    3.0124    3.3352
  42052.     0.87089    3.261(21)      2361.    3.0128    3.2423
  42065.     0.87115    3.176(20)      2404.    3.0132    3.1776
  42077.     0.87141    3.130(20)      2460.    3.0136    3.1506
  42090.     0.87167    3.155(20)      2457.    3.0140    3.1606
  42103.     0.87193    3.211(21)      2379.    3.0144    3.1873
  42115.     0.87219    3.215(21)      2374.    3.0148    3.1970
  42128.     0.87246    3.180(20)      2405.    3.0152    3.1791
  42141.     0.87272    3.132(20)      2493.    3.0156    3.1507
  42153.     0.87298    3.136(20)      2468.    3.0159    3.1260
  42166.     0.87324    3.078(20)      2517.    3.0163    3.1043
  42179.     0.87350    3.055(20)      2551.    3.0167    3.0848
  42191.     0.87377    3.044(20)      2566.    3.0171    3.0743
  42204.     0.87403    3.086(20)      2512.    3.0175    3.0797
  42217.     0.87429    3.095(20)      2504.    3.0179    3.0993
  42229.     0.87455    3.115(20)      2517.    3.0183    3.1274
  42242.     0.87481    3.193(20)      2408.    3.0186    3.1675
  42255.     0.87508    3.267(21)      2351.    3.0190    3.2169
  42267.     0.87534    3.293(21)      2338.    3.0194    3.2568
  42280.     0.87560    3.273(21)      2363.    3.0198    3.2845
  42293.     0.87586    3.294(21)      2348.    3.0202    3.3141
  42305.     0.87613    3.317(21)      2325.    3.0206    3.3420
  42318.     0.87639    3.331(21)      2316.    3.0209    3.3506
  42331.     0.87665    3.284(21)      2359.    3.0213    3.3336
  42343.     0.87692    3.274(20)      2395.    3.0217    3.3084
  42356.     0.87718    3.283(21)      2364.    3.0221    3.3014
  42369.     0.87744    3.301(21)      2354.    3.0224    3.3129
  42381.     0.87771    3.281(21)      2339.    3.0228    3.3048
  42394.     0.87797    3.221(20)      2406.    3.0232    3.2569
  42407.     0.87823    3.143(20)      2478.    3.0236    3.1959
  42420.     0.87850    3.123(20)      2512.    3.0239    3.1556
  42432.     0.87876    3.152(20)      2487.    3.0243    3.1570
  42445.     0.87902    3.210(20)      2436.    3.0247    3.2119
  42458.     0.87929    3.341(21)      2338.    3.0251    3.3288
  42471.     0.87955    3.502(21)      2212.    3.0254    3.4981
  42483.     0.87982    3.622(22)      2127.    3.0258    3.6473
  42496.     0.88008    3.655(22)      2112.    3.0262    3.7038
  42509.     0.88034    3.706(22)      2111.    3.0265    3.7389
  42522.     0.88061    3.827(22)      2064.    3.0269    3.8706
  42534.     0.88087    4.099(23)      1884.    3.0273    4.0565
  42547.     0.88114    4.122(23)      1853.    3.0276    4.1250
  42560.     0.88140    3.946(23)      1961.    3.0280    4.0038
  42573.     0.88166    3.779(22)      2048.    3.0284    3.7862
  42585.     0.88193    3.552(21)      2194.    3.0287    3.5777
  42598.     0.88219    3.424(21)      2261.    3.0291    3.4192
  42611.     0.88246    3.342(21)      2330.    3.0295    3.3243
  42624.     0.88272    3.329(21)      2346.    3.0298    3.2994
  42637.     0.88299    3.362(21)      2324.    3.0302    3.3227
  42649.     0.88325    3.355(21)      2323.    3.0305    3.3561
  42662.     0.88352    3.404(21)      2292.    3.0309    3.4043
  42675.     0.88378    3.506(21)      2231.    3.0313    3.4901
  42688.     0.88405    3.510(21)      2217.    3.0316    3.5610
  42700.     0.88431    3.534(21)      2190.    3.0320    3.5417
  42713.     0.88458    3.413(21)      2287.    3.0323    3.4469
  42726.     0.88484    3.305(21)      2371.    3.0327    3.3387
  42739.     0.88511    3.272(20)      2405.    3.0331    3.2529
  42752.     0.88538    3.181(20)      2456.    3.0334    3.2096
  42765.     0.88564    3.250(20)      2407.    3.0338    3.2315
  42777.     0.88591    3.337(21)      2369.    3.0341    3.3184
  42790.     0.88617    3.432(21)      2267.    3.0345    3.4078
  42803.     0.88644    3.396(21)      2300.    3.0348    3.4223
  42816.     0.88670    3.322(21)      2353.    3.0352    3.3685
  42829.     0.88697    3.259(20)      2423.    3.0355    3.3023
  42842.     0.88724    3.248(20)      2413.    3.0359    3.2473
  42854.     0.88750    3.188(20)      2446.    3.0362    3.2033
  42867.     0.88777    3.162(20)      2502.    3.0366    3.1725
  42880.     0.88804    3.165(20)      2498.    3.0369    3.1703
  42893.     0.88830    3.251(20)      2399.    3.0373    3.2157
  42906.     0.88857    3.314(21)      2373.    3.0376    3.3033
  42919.     0.88884    3.435(21)      2280.    3.0380    3.3991
  42932.     0.88910    3.473(21)      2273.    3.0383    3.4921
  42945.     0.88937    3.613(22)      2162.    3.0386    3.5905
  42957.     0.88964    3.663(22)      2119.    3.0390    3.6501
  42970.     0.88990    3.664(22)      2124.    3.0393    3.6167
  42983.     0.89017    3.585(21)      2191.    3.0397    3.5476
  42996.     0.89044    3.605(21)      2197.    3.0400    3.5920
  43009.     0.89070    3.838(22)      2080.    3.0404    3.8493
  43022.     0.89097    4.279(23)      1833.    3.0407    4.2196
  43035.     0.89124    4.448(24)      1757.    3.0410    4.4628
  43048.     0.89151    4.477(24)      1749.    3.0414    4.5261
  43061.     0.89177    4.510(24)      1725.    3.0417    4.5330
  43074.     0.89204    4.466(24)      1726.    3.0421    4.4790
  43086.     0.89231    4.218(23)      1845.    3.0424    4.2805
  43099.     0.89258    3.905(22)      2007.    3.0427    3.9765
  43112.     0.89284    3.642(21)      2177.    3.0431    3.6869
  43125.     0.89311    3.471(21)      2294.    3.0434    3.4743
  43138.     0.89338    3.346(21)      2351.    3.0437    3.3362
  43151.     0.89365    3.255(20)      2420.    3.0441    3.2539
  43164.     0.89392    3.217(20)      2453.    3.0444    3.2111
  43177.     0.89419    3.162(20)      2516.    3.0447    3.1956
  43190.     0.89445    3.214(20)      2471.    3.0451    3.2039
  43203.     0.89472    3.258(20)      2441.    3.0454    3.2460
  43216.     0.89499    3.325(21)      2353.    3.0457    3.3146
  43229.     0.89526    3.394(21)      2311.    3.0461    3.3599
  43242.     0.89553    3.362(21)      2339.    3.0464    3.3633
  43255.     0.89580    3.379(21)      2342.    3.0467    3.3768
  43268.     0.89606    3.433(21)      2318.    3.0471    3.4373
  43281.     0.89633    3.539(21)      2215.    3.0474    3.5178
  43294.     0.89660    3.598(21)      2185.    3.0477    3.5884
  43307.     0.89687    3.638(22)      2146.    3.0480    3.6370
  43320.     0.89714    3.628(22)      2155.    3.0484    3.6358
  43333.     0.89741    3.611(21)      2193.    3.0487    3.6017
  43346.     0.89768    3.583(21)      2210.    3.0490    3.5907
  43359.     0.89795    3.616(21)      2181.    3.0493    3.5992
  43372.     0.89822    3.582(21)      2183.    3.0497    3.5877
  43385.     0.89849    3.556(21)      2220.    3.0500    3.5985
  43398.     0.89876    3.669(22)      2140.    3.0503    3.6877
  43411.     0.89903    3.782(22)      2061.    3.0506    3.7870
  43424.     0.89930    3.802(22)      2042.    3.0510    3.7719
  43437.     0.89957    3.634(21)      2173.    3.0513    3.6336
  43450.     0.89984    3.453(21)      2274.    3.0516    3.4637
  43463.     0.90011    3.359(21)      2350.    3.0519    3.3272
  43476.     0.90038    3.249(20)      2423.    3.0522    3.2351
  43489.     0.90065    3.183(20)      2480.    3.0526    3.1787
  43502.     0.90092    3.139(20)      2534.    3.0529    3.1473
  43515.     0.90119    3.163(20)      2505.    3.0532    3.1329
  43528.     0.90146    3.157(20)      2507.    3.0535    3.1395
  43541.     0.90173    3.207(20)      2478.    3.0538    3.1935
  43554.     0.90200    3.403(21)      2320.    3.0541    3.3187
  43567.     0.90227    3.561(21)      2195.    3.0545    3.4785
  43580.     0.90254    3.647(22)      2144.    3.0548    3.5824
  43593.     0.90281    3.561(21)      2201.    3.0551    3.5803
  43607.     0.90308    3.467(21)      2276.    3.0554    3.4988
  43620.     0.90335    3.400(21)      2311.    3.0557    3.3984
  43633.     0.90362    3.334(20)      2415.    3.0560    3.3398
  43646.     0.90390    3.396(21)      2330.    3.0563    3.3735
  43659.     0.90417    3.538(21)      2249.    3.0567    3.5296
  43672.     0.90444    3.763(22)      2094.    3.0570    3.7423
  43685.     0.90471    3.837(22)      2021.    3.0573    3.8419
  43698.     0.90498    3.727(22)      2104.    3.0576    3.7542
  43711.     0.90525    3.536(21)      2240.    3.0579    3.5772
  43724.     0.90552    3.425(21)      2320.    3.0582    3.4214
  43738.     0.90580    3.338(21)      2360.    3.0585    3.3223
  43751.     0.90607    3.319(21)      2369.    3.0588    3.2796
  43764.     0.90634    3.285(20)      2403.    3.0591    3.2762
  43777.     0.90661    3.299(20)      2390.    3.0594    3.2784
  43790.     0.90688    3.299(20)      2388.    3.0598    3.2634
  43803.     0.90716    3.193(20)      2483.    3.0601    3.2310
  43816.     0.90743    3.193(20)      2507.    3.0604    3.1927
  43829.     0.90770    3.167(20)      2499.    3.0607    3.1673
  43843.     0.90797    3.218(20)      2470.    3.0610    3.1807
  43856.     0.90824    3.251(20)      2444.    3.0613    3.2566
  43869.     0.90852    3.385(21)      2348.    3.0616    3.3753
  43882.     0.90879    3.443(21)      2322.    3.0619    3.4736
  43895.     0.90906    3.534(21)      2267.    3.0622    3.5336
  43908.     0.90933    3.554(21)      2229.    3.0625    3.6037
  43922.     0.90961    3.610(21)      2181.    3.0628    3.6722
  43935.     0.90988    3.619(21)      2175.    3.0631    3.6579
  43948.     0.91015    3.476(21)      2292.    3.0634    3.5549
  43961.     0.91043    3.397(21)      2368.    3.0637    3.4414
  43974.     0.91070    3.361(20)      2382.    3.0640    3.3837
  43988.     0.91097    3.429(21)      2342.    3.0643    3.4288
  44001.     0.91125    3.580(21)      2234.    3.0646    3.5838
  44014.     0.91152    3.751(22)      2113.    3.0649    3.7584
  44027.     0.91179    3.800(22)      2099.    3.0652    3.8630
  44040.     0.91207    3.853(22)      2069.    3.0655    3.9100
  44054.     0.91234    3.860(22)      2049.    3.0658    3.9146
  44067.     0.91261    3.841(22)      2050.    3.0661    3.8554
  44080.     0.91289    3.725(22)      2146.    3.0664    3.7338
  44093.     0.91316    3.570(21)      2239.    3.0667    3.5830
  44106.     0.91344    3.456(21)      2304.    3.0670    3.4439
  44120.     0.91371    3.380(21)      2360.    3.0673    3.3532
  44133.     0.91398    3.378(20)      2394.    3.0676    3.3469
  44146.     0.91426    3.471(21)      2305.    3.0679    3.4488
  44159.     0.91453    3.695(22)      2151.    3.0682    3.6198
  44173.     0.91481    3.777(22)      2110.    3.0684    3.7416
  44186.     0.91508    3.772(22)      2120.    3.0687    3.7451
  44199.     0.91536    3.713(21)      2190.    3.0690    3.7152
  44212.     0.91563    3.765(22)      2120.    3.0693    3.7342
  44226.     0.91591    3.763(22)      2133.    3.0696    3.7393
  44239.     0.91618    3.677(21)      2183.    3.0699    3.6611
  44252.     0.91646    3.540(21)      2270.    3.0702    3.5534
  44265.     0.91673    3.471(21)      2325.    3.0705    3.4834
  44279.     0.91701    3.451(21)      2317.    3.0708    3.4319
  44292.     0.91728    3.397(21)      2352.    3.0711    3.3612
  44305.     0.91756    3.279(20)      2463.    3.0714    3.2797
  44319.     0.91783    3.241(20)      2481.    3.0716    3.2124
  44332.     0.91811    3.209(20)      2484.    3.0719    3.1687
  44345.     0.91838    3.183(20)      2541.    3.0722    3.1529
  44359.     0.91866    3.175(20)      2563.    3.0725    3.1813
  44372.     0.91893    3.316(20)      2439.    3.0728    3.2745
  44385.     0.91921    3.480(21)      2347.    3.0731    3.4256
  44398.     0.91949    3.668(21)      2216.    3.0734    3.6228
  44412.     0.91976    4.010(22)      2046.    3.0737    3.9427
  44425.     0.92004    4.494(24)      1805.    3.0739    4.4555
  44438.     0.92031    4.969(25)      1595.    3.0742    4.9393
  44452.     0.92059    4.971(25)      1585.    3.0745    5.0206
  44465.     0.92087    4.578(24)      1751.    3.0748    4.6908
  44478.     0.92114    4.193(23)      1931.    3.0751    4.2573
  44492.     0.92142    3.927(22)      2049.    3.0754    3.9118
  44505.     0.92169    3.697(21)      2191.    3.0757    3.6672
  44518.     0.92197    3.533(21)      2311.    3.0759    3.5045
  44532.     0.92225    3.453(21)      2343.    3.0762    3.4358
  44545.     0.92252    3.542(21)      2300.    3.0765    3.4970
  44559.     0.92280    3.726(21)      2176.    3.0768    3.6976
  44572.     0.92308    3.995(22)      2006.    3.0771    3.9128
  44585.     0.92336    3.991(22)      1994.    3.0774    3.9483
  44599.     0.92363    3.788(22)      2115.    3.0776    3.7903
  44612.     0.92391    3.600(21)      2240.    3.0779    3.5805
  44625.     0.92419    3.421(20)      2383.    3.0782    3.4125
  44639.     0.92446    3.317(20)      2450.    3.0785    3.3000
  44652.     0.92474    3.286(20)      2463.    3.0788    3.2353
  44666.     0.92502    3.269(20)      2485.    3.0790    3.2265
  44679.     0.92530    3.325(20)      2460.    3.0793    3.3086
  44692.     0.92557    3.518(21)      2320.    3.0796    3.4932
  44706.     0.92585    3.710(21)      2167.    3.0799    3.6884
  44719.     0.92613    3.802(22)      2103.    3.0802    3.7600
  44733.     0.92641    3.692(21)      2205.    3.0804    3.7222
  44746.     0.92669    3.713(21)      2208.    3.0807    3.7070
  44759.     0.92696    3.855(22)      2090.    3.0810    3.7630
  44773.     0.92724    3.908(22)      2048.    3.0813    3.8186
  44786.     0.92752    3.825(22)      2109.    3.0815    3.7958
  44800.     0.92780    3.674(21)      2206.    3.0818    3.6926
  44813.     0.92808    3.603(21)      2260.    3.0821    3.5801
  44827.     0.92836    3.542(21)      2296.    3.0824    3.5282
  44840.     0.92863    3.598(21)      2244.    3.0826    3.5451
  44854.     0.92891    3.649(21)      2216.    3.0829    3.6057
  44867.     0.92919    3.672(21)      2222.    3.0832    3.6973
  44880.     0.92947    3.798(22)      2136.    3.0835    3.7997
  44894.     0.92975    3.871(22)      2074.    3.0837    3.8713
  44907.     0.93003    3.898(22)      2105.    3.0840    3.9419
  44921.     0.93031    4.061(22)      2018.    3.0843    4.1100
  44934.     0.93059    4.344(23)      1844.    3.0846    4.3627
  44948.     0.93087    4.455(24)      1794.    3.0848    4.5144
  44961.     0.93114    4.362(23)      1837.    3.0851    4.4231
  44975.     0.93142    4.090(22)      1976.    3.0854    4.1618
  44988.     0.93170    3.815(22)      2141.    3.0857    3.8725
  45002.     0.93198    3.621(21)      2250.    3.0859    3.6287
  45015.     0.93226    3.472(21)      2363.    3.0862    3.4556
  45029.     0.93254    3.423(20)      2384.    3.0865    3.3653
  45042.     0.93282    3.448(20)      2389.    3.0868    3.3883
  45056.     0.93310    3.719(21)      2219.    3.0870    3.6038
  45069.     0.93338    4.185(22)      2014.    3.0873    4.1423
  45083.     0.93366    5.052(25)      1633.    3.0876    5.0103
  45096.     0.93394    5.974(28)      1306.    3.0878    5.8012
  45110.     0.93422    6.023(28)      1304.    3.0881    5.9565
  45123.     0.93450    5.369(26)      1487.    3.0884    5.4750
  45137.     0.93478    4.737(24)      1714.    3.0887    4.7987
  45151.     0.93506    4.213(23)      1934.    3.0889    4.2331
  45164.     0.93534    3.875(22)      2084.    3.0892    3.8394
  45178.     0.93563    3.654(21)      2234.    3.0895    3.5897
  45191.     0.93591    3.513(21)      2356.    3.0897    3.4655
  45205.     0.93619    3.569(21)      2330.    3.0900    3.4976
  45218.     0.93647    3.801(21)      2192.    3.0903    3.7613
  45232.     0.93675    4.253(23)      1930.    3.0905    4.2601
  45245.     0.93703    4.813(25)      1654.    3.0908    4.7299
  45259.     0.93731    4.785(24)      1669.    3.0911    4.8099
  45273.     0.93759    4.425(23)      1827.    3.0913    4.4970
  45286.     0.93787    4.008(22)      2033.    3.0916    4.0797
  45300.     0.93815    3.773(21)      2169.    3.0919    3.7534
  45313.     0.93844    3.571(21)      2313.    3.0921    3.5592
  45327.     0.93872    3.538(21)      2298.    3.0924    3.4882
  45341.     0.93900    3.569(21)      2278.    3.0927    3.5123
  45354.     0.93928    3.671(21)      2206.    3.0930    3.5827
  45368.     0.93956    3.670(21)      2226.    3.0932    3.6469
  45381.     0.93985    3.706(21)      2183.    3.0935    3.6612
  45395.     0.94013    3.559(21)      2309.    3.0938    3.5938
  45409.     0.94041    3.466(21)      2357.    3.0940    3.4720
  45422.     0.94069    3.352(20)      2434.    3.0943    3.3527
  45436.     0.94097    3.262(20)      2524.    3.0946    3.2659
  45449.     0.94126    3.249(20)      2527.    3.0948    3.2152
  45463.     0.94154    3.197(20)      2556.    3.0951    3.2043
  45477.     0.94182    3.195(20)      2561.    3.0953    3.2389
  45490.     0.94210    3.286(20)      2493.    3.0956    3.3001
  45504.     0.94239    3.342(20)      2431.    3.0959    3.3341
  45518.     0.94267    3.299(20)      2499.    3.0961    3.3133
  45531.     0.94295    3.270(20)      2504.    3.0964    3.2662
  45545.     0.94323    3.244(20)      2533.    3.0967    3.2337
  45559.     0.94352    3.222(20)      2541.    3.0969    3.2326
  45572.     0.94380    3.259(20)      2511.    3.0972    3.2498
  45586.     0.94408    3.275(20)      2524.    3.0975    3.2645
  45600.     0.94437    3.284(20)      2531.    3.0977    3.2801
  45613.     0.94465    3.309(20)      2503.    3.0980    3.3077
  45627.     0.94493    3.382(20)      2428.    3.0983    3.3527
  45641.     0.94522    3.491(21)      2375.    3.0985    3.4573
  45654.     0.94550    3.753(21)      2205.    3.0988    3.7050
  45668.     0.94579    4.203(23)      1949.    3.0991    4.1316
  45682.     0.94607    4.732(24)      1704.    3.0993    4.6151
  45696.     0.94635    4.955(25)      1637.    3.0996    4.9546
  45709.     0.94664    5.075(25)      1583.    3.0998    5.0717
  45723.     0.94692    4.962(25)      1625.    3.1001    4.9625
  45737.     0.94720    4.613(24)      1772.    3.1004    4.6807
  45750.     0.94749    4.363(23)      1887.    3.1006    4.4001
  45764.     0.94777    4.244(23)      1942.    3.1009    4.2485
  45778.     0.94806    4.216(23)      1939.    3.1012    4.2042
  45792.     0.94834    4.193(23)      1947.    3.1014    4.2007
  45805.     0.94863    4.206(23)      1935.    3.1017    4.1962
  45819.     0.94891    4.130(23)      1964.    3.1020    4.1315
  45833.     0.94920    3.995(22)      2016.    3.1022    3.9557
  45847.     0.94948    3.738(21)      2164.    3.1025    3.7247
  45860.     0.94977    3.544(21)      2322.    3.1027    3.5290
  45874.     0.95005    3.430(20)      2407.    3.1030    3.4065
  45888.     0.95034    3.384(20)      2425.    3.1033    3.3510
  45902.     0.95062    3.397(20)      2381.    3.1035    3.3360
  45915.     0.95091    3.360(20)      2412.    3.1038    3.3306
  45929.     0.95119    3.329(20)      2442.    3.1041    3.3181
  45943.     0.95148    3.323(20)      2445.    3.1043    3.2894
  45957.     0.95176    3.232(20)      2531.    3.1046    3.2478
  45970.     0.95205    3.198(20)      2550.    3.1048    3.2118
  45984.     0.95233    3.198(20)      2547.    3.1051    3.1952
  45998.     0.95262    3.215(20)      2535.    3.1054    3.1981
  46012.     0.95291    3.264(20)      2486.    3.1056    3.2181
  46026.     0.95319    3.263(20)      2507.    3.1059    3.2634
  46039.     0.95348    3.388(20)      2385.    3.1062    3.3455
  46053.     0.95376    3.465(21)      2351.    3.1064    3.4561
  46067.     0.95405    3.538(21)      2322.    3.1067    3.5966
  46081.     0.95434    3.734(22)      2162.    3.1069    3.7585
  46095.     0.95462    3.830(22)      2086.    3.1072    3.8485
  46109.     0.95491    3.715(21)      2173.    3.1075    3.7914
  46122.     0.95520    3.577(21)      2283.    3.1077    3.6550
  46136.     0.95548    3.478(21)      2326.    3.1080    3.5400
  46150.     0.95577    3.442(21)      2359.    3.1083    3.4685
  46164.     0.95606    3.420(21)      2372.    3.1085    3.4242
  46178.     0.95634    3.471(21)      2343.    3.1088    3.4277
  46192.     0.95663    3.518(21)      2333.    3.1090    3.5148
  46205.     0.95692    3.692(21)      2200.    3.1093    3.6811
  46219.     0.95720    3.862(22)      2090.    3.1096    3.8807
  46233.     0.95749    4.012(22)      2004.    3.1098    4.0402
  46247.     0.95778    4.124(23)      1922.    3.1101    4.0722
  46261.     0.95807    3.969(22)      2005.    3.1104    3.9407
  46275.     0.95835    3.759(22)      2145.    3.1106    3.7265
  46289.     0.95864    3.647(21)      2207.    3.1109    3.5423
  46303.     0.95893    3.548(21)      2256.    3.1111    3.4462
  46317.     0.95922    3.522(21)      2285.    3.1114    3.4484
  46330.     0.95950    3.571(21)      2230.    3.1117    3.5089
  46344.     0.95979    3.558(21)      2250.    3.1119    3.5480
  46358.     0.96008    3.515(21)      2268.    3.1122    3.5212
  46372.     0.96037    3.470(21)      2314.    3.1125    3.4581
  46386.     0.96066    3.456(21)      2324.    3.1127    3.4162
  46400.     0.96094    3.456(21)      2340.    3.1130    3.4412
  46414.     0.96123    3.593(21)      2254.    3.1132    3.5727
  46428.     0.96152    3.838(22)      2117.    3.1135    3.8302
  46442.     0.96181    4.180(23)      1907.    3.1138    4.1297
  46456.     0.96210    4.352(23)      1829.    3.1140    4.3534
  46470.     0.96239    4.535(24)      1741.    3.1143    4.5310
  46484.     0.96268    4.685(24)      1680.    3.1146    4.6777
  46497.     0.96296    4.726(24)      1678.    3.1148    4.7182
  46511.     0.96325    4.734(24)      1707.    3.1151    4.7539
  46525.     0.96354    5.002(25)      1610.    3.1153    5.0020
  46539.     0.96383    5.506(26)      1437.    3.1156    5.4310
  46553.     0.96412    5.830(27)      1335.    3.1159    5.7480
  46567.     0.96441    5.772(27)      1345.    3.1161    5.7545
  46581.     0.96470    5.472(27)      1421.    3.1164    5.4860
  46595.     0.96499    4.986(25)      1575.    3.1167    5.0360
  46609.     0.96528    4.497(24)      1769.    3.1169    4.5242
  46623.     0.96557    4.099(23)      1969.    3.1172    4.1021
  46637.     0.96586    3.891(22)      2077.    3.1175    3.8538
  46651.     0.96615    3.851(22)      2060.    3.1177    3.7610
  46665.     0.96644    3.795(22)      2103.    3.1180    3.7408
  46679.     0.96673    3.766(22)      2137.    3.1182    3.7322
  46693.     0.96702    3.773(22)      2132.    3.1185    3.7354
  46707.     0.96731    3.758(22)      2141.    3.1188    3.7441
  46721.     0.96760    3.801(22)      2099.    3.1190    3.7521
  46735.     0.96789    3.805(22)      2102.    3.1193    3.7542
  46749.     0.96818    3.723(22)      2140.    3.1196    3.7011
  46763.     0.96847    3.603(21)      2231.    3.1198    3.5840
  46777.     0.96876    3.449(21)      2347.    3.1201    3.4646
  46791.     0.96905    3.386(20)      2387.    3.1204    3.3924
  46805.     0.96934    3.365(20)      2419.    3.1206    3.3711
  46819.     0.96963    3.418(21)      2352.    3.1209    3.3778
  46833.     0.96992    3.419(21)      2339.    3.1212    3.3760
  46847.     0.97021    3.368(20)      2408.    3.1214    3.3439
  46862.     0.97050    3.307(20)      2444.    3.1217    3.2888
  46876.     0.97080    3.288(20)      2450.    3.1220    3.2372
  46890.     0.97109    3.255(20)      2488.    3.1222    3.2053
  46904.     0.97138    3.200(20)      2549.    3.1225    3.2044
  46918.     0.97167    3.274(20)      2475.    3.1227    3.2555
  46932.     0.97196    3.391(20)      2414.    3.1230    3.3784
  46946.     0.97225    3.599(21)      2251.    3.1233    3.5688
  46960.     0.97255    3.833(22)      2120.    3.1235    3.7838
  46974.     0.97284    4.000(22)      2008.    3.1238    3.9330
  46988.     0.97313    3.996(22)      1986.    3.1241    3.9338
  47002.     0.97342    3.864(22)      2096.    3.1243    3.8173
  47016.     0.97371    3.700(21)      2201.    3.1246    3.6887
  47030.     0.97401    3.650(21)      2233.    3.1249    3.6468
  47045.     0.97430    3.729(21)      2174.    3.1252    3.7028
  47059.     0.97459    3.783(22)      2126.    3.1254    3.7457
  47073.     0.97488    3.717(21)      2170.    3.1257    3.6793
  47087.     0.97517    3.547(21)      2299.    3.1260    3.5408
  47101.     0.97547    3.437(21)      2355.    3.1262    3.4125
  47115.     0.97576    3.364(20)      2441.    3.1265    3.3345
  47129.     0.97605    3.322(20)      2473.    3.1268    3.3299
  47143.     0.97635    3.430(20)      2405.    3.1270    3.4339
  47158.     0.97664    3.625(21)      2258.    3.1273    3.6251
  47172.     0.97693    3.761(22)      2133.    3.1276    3.7639
  47186.     0.97722    3.701(21)      2181.    3.1278    3.7343
  47200.     0.97752    3.551(21)      2280.    3.1281    3.5897
  47214.     0.97781    3.407(20)      2401.    3.1284    3.4408
  47228.     0.97810    3.341(20)      2418.    3.1286    3.3324
  47243.     0.97840    3.268(20)      2495.    3.1289    3.2620
  47257.     0.97869    3.210(20)      2546.    3.1292    3.2198
  47271.     0.97899    3.215(20)      2566.    3.1295    3.2043
  47285.     0.97928    3.231(20)      2536.    3.1297    3.2352
  47299.     0.97957    3.381(20)      2412.    3.1300    3.3405
  47313.     0.97987    3.508(21)      2349.    3.1303    3.5004
  47328.     0.98016    3.661(21)      2223.    3.1305    3.6216
  47342.     0.98046    3.634(21)      2266.    3.1308    3.6486
  47356.     0.98075    3.655(21)      2225.    3.1311    3.6232
  47370.     0.98104    3.599(21)      2257.    3.1314    3.5896
  47384.     0.98134    3.539(21)      2356.    3.1316    3.5940
  47399.     0.98163    3.687(21)      2231.    3.1319    3.6846
  47413.     0.98193    3.863(22)      2099.    3.1322    3.8120
  47427.     0.98222    3.892(22)      2107.    3.1324    3.8692
  47441.     0.98252    3.905(22)      2120.    3.1327    3.8993
  47456.     0.98281    4.072(22)      2049.    3.1330    4.1016
  47470.     0.98311    4.534(23)      1815.    3.1333    4.5192
  47484.     0.98340    4.929(25)      1632.    3.1335    4.8749
  47498.     0.98370    4.931(25)      1645.    3.1338    4.9344
  47513.     0.98399    4.780(24)      1704.    3.1341    4.7898
  47527.     0.98429    4.562(24)      1784.    3.1344    4.5632
  47541.     0.98458    4.264(23)      1917.    3.1346    4.2816
  47555.     0.98488    3.994(22)      2062.    3.1349    4.0243
  47570.     0.98517    3.828(22)      2151.    3.1352    3.8622
  47584.     0.98547    3.738(21)      2211.    3.1355    3.7803
  47598.     0.98576    3.736(21)      2174.    3.1357    3.7323
  47612.     0.98606    3.651(21)      2232.    3.1360    3.6699
  47627.     0.98636    3.547(21)      2296.    3.1363    3.5646
  47641.     0.98665    3.463(21)      2357.    3.1366    3.4438
  47655.     0.98695    3.324(20)      2485.    3.1369    3.3437
  47670.     0.98724    3.283(20)      2503.    3.1371    3.2780
  47684.     0.98754    3.291(20)      2494.    3.1374    3.2536
  47698.     0.98784    3.332(20)      2478.    3.1377    3.2941
  47713.     0.98813    3.422(20)      2412.    3.1380    3.4266
  47727.     0.98843    3.683(21)      2219.    3.1382    3.6284
  47741.     0.98873    3.896(22)      2097.    3.1385    3.8287
  47755.     0.98902    4.013(22)      2061.    3.1388    4.0330
  47770.     0.98932    4.326(23)      1904.    3.1391    4.3097
  47784.     0.98962    4.621(24)      1752.    3.1394    4.5614
  47798.     0.98991    4.622(24)      1732.    3.1396    4.5715
  47813.     0.99021    4.328(23)      1876.    3.1399    4.3225
  47827.     0.99051    3.965(22)      2067.    3.1402    3.9904
  47842.     0.99080    3.729(21)      2177.    3.1405    3.7232
  47856.     0.99110    3.622(21)      2269.    3.1408    3.5759
  47870.     0.99140    3.586(21)      2271.    3.1410    3.5538
  47885.     0.99170    3.661(21)      2243.    3.1413    3.6177
  47899.     0.99199    3.742(21)      2205.    3.1416    3.7140
  47913.     0.99229    3.936(22)      2084.    3.1419    3.8884
  47928.     0.99259    4.251(23)      1938.    3.1422    4.2425
  47942.     0.99289    4.763(24)      1689.    3.1425    4.6873
  47956.     0.99319    4.996(25)      1591.    3.1427    4.9455
  47971.     0.99348    4.945(25)      1613.    3.1430    4.8697
  47985.     0.99378    4.646(24)      1741.    3.1433    4.5883
  48000.     0.99408    4.343(23)      1886.    3.1436    4.3412
  48014.     0.99438    4.224(23)      1910.    3.1439    4.1946
  48028.     0.99468    4.061(22)      1986.    3.1442    4.0512
  48043.     0.99497    3.899(22)      2082.    3.1445    3.8940
  48057.     0.99527    3.833(22)      2119.    3.1447    3.8160
  48072.     0.99557    3.847(22)      2078.    3.1450    3.8296
  48086.     0.99587    3.793(22)      2130.    3.1453    3.8210
  48101.     0.99617    3.686(21)      2207.    3.1456    3.7216
  48115.     0.99647    3.536(21)      2300.    3.1459    3.5802
  48129.     0.99677    3.435(21)      2354.    3.1462    3.4554
  48144.     0.99707    3.362(20)      2403.    3.1465    3.3612
  48158.     0.99737    3.290(20)      2472.    3.1468    3.2926
  48173.     0.99767    3.278(20)      2474.    3.1470    3.2463
  48187.     0.99796    3.222(20)      2549.    3.1473    3.2231
  48202.     0.99826    3.203(20)      2534.    3.1476    3.2283
  48216.     0.99856    3.260(20)      2517.    3.1479    3.2731
  48231.     0.99886    3.391(20)      2413.    3.1482    3.3775
  48245.     0.99916    3.502(21)      2329.    3.1485    3.5390
  48259.     0.99946    3.720(21)      2170.    3.1488    3.6699
  48274.     0.99976    3.691(21)      2194.    3.1491    3.6656
  48288.     1.00006    3.575(21)      2262.    3.1494    3.5528
  48303.     1.00036    3.423(21)      2367.    3.1497    3.4247
  48317.     1.00066    3.336(20)      2427.    3.1500    3.3286
  48332.     1.00096    3.264(20)      2489.    3.1502    3.2662
  48346.     1.00126    3.197(20)      2542.    3.1505    3.2307
  48361.     1.00156    3.227(20)      2484.    3.1508    3.2230
  48375.     1.00186    3.225(20)      2499.    3.1511    3.2501
  48390.     1.00216    3.274(20)      2486.    3.1514    3.3015
  48404.     1.00247    3.337(20)      2422.    3.1517    3.3381
  48419.     1.00277    3.317(20)      2462.    3.1520    3.3381
  48433.     1.00307    3.366(20)      2423.    3.1523    3.3372
  48448.     1.00337    3.378(20)      2416.    3.1526    3.3904
  48463.     1.00367    3.513(21)      2312.    3.1529    3.5180
  48477.     1.00397    3.677(21)      2212.    3.1532    3.6894
  48492.     1.00427    3.857(22)      2113.    3.1535    3.8622
  48506.     1.00457    4.002(22)      2019.    3.1538    3.9814
  48521.     1.00487    3.941(22)      2034.    3.1541    3.9592
  48535.     1.00518    3.786(22)      2142.    3.1544    3.8006
  48550.     1.00548    3.602(21)      2248.    3.1547    3.6218
  48564.     1.00578    3.509(21)      2349.    3.1550    3.5209
  48579.     1.00608    3.501(21)      2356.    3.1553    3.5293
  48594.     1.00638    3.576(21)      2242.    3.1556    3.6020
  48608.     1.00668    3.620(21)      2220.    3.1559    3.6369
  48623.     1.00699    3.522(21)      2309.    3.1562    3.5786
  48637.     1.00729    3.426(21)      2375.    3.1565    3.4698
  48652.     1.00759    3.357(20)      2417.    3.1568    3.3727
  48667.     1.00789    3.303(20)      2437.    3.1571    3.3102
  48681.     1.00820    3.284(20)      2439.    3.1574    3.2776
  48696.     1.00850    3.253(20)      2481.    3.1577    3.2661
  48710.     1.00880    3.250(20)      2510.    3.1580    3.2740
  48725.     1.00910    3.283(20)      2476.    3.1583    3.2918
  48740.     1.00941    3.338(20)      2405.    3.1586    3.2973
  48754.     1.00971    3.281(20)      2491.    3.1589    3.2824
  48769.     1.01001    3.241(20)      2514.    3.1592    3.2609
  48783.     1.01032    3.226(20)      2527.    3.1595    3.2457
  48798.     1.01062    3.212(20)      2549.    3.1598    3.2456
  48813.     1.01092    3.258(20)      2482.    3.1602    3.2578
  48827.     1.01123    3.250(20)      2490.    3.1605    3.2663
  48842.     1.01153    3.248(20)      2498.    3.1608    3.2598
  48857.     1.01183    3.226(20)      2530.    3.1611    3.2533
  48871.     1.01214    3.219(20)      2549.    3.1614    3.2801
  48886.     1.01244    3.401(20)      2409.    3.1617    3.3975
  48901.     1.01274    3.666(21)      2260.    3.1620    3.6429
  48915.     1.01305    3.975(22)      2053.    3.1623    3.9460
  48930.     1.01335    4.255(23)      1909.    3.1626    4.2255
  48945.     1.01366    4.554(24)      1799.    3.1629    4.5804
  48959.     1.01396    5.066(25)      1589.    3.1633    5.0585
  48974.     1.01426    5.429(26)      1455.    3.1636    5.3690
  48989.     1.01457    5.234(26)      1522.    3.1639    5.2448
  49003.     1.01487    4.807(24)      1680.    3.1642    4.8576
  49018.     1.01518    4.495(24)      1791.    3.1645    4.5128
  49033.     1.01548    4.260(23)      1901.    3.1648    4.2693
  49048.     1.01579    4.063(22)      1994.    3.1651    4.0657
  49062.     1.01609    3.915(22)      2069.    3.1655    3.9550
  49077.     1.01640    3.979(22)      2044.    3.1658    4.0144
  49092.     1.01670    4.180(23)      1930.    3.1661    4.1539
  49106.     1.01701    4.172(23)      1922.    3.1664    4.2125
  49121.     1.01731    4.138(23)      1938.    3.1667    4.1717
  49136.     1.01762    4.067(22)      1977.    3.1670    4.1069
  49151.     1.01792    3.967(22)      2017.    3.1674    4.0364
  49165.     1.01823    3.832(22)      2102.    3.1677    3.9141
  49180.     1.01853    3.707(21)      2174.    3.1680    3.7343
  49195.     1.01884    3.530(21)      2259.    3.1683    3.5560
  49210.     1.01914    3.381(20)      2391.    3.1686    3.4212
  49224.     1.01945    3.289(20)      2439.    3.1690    3.3317
  49239.     1.01976    3.240(20)      2493.    3.1693    3.2755
  49254.     1.02006    3.235(20)      2466.    3.1696    3.2451
  49269.     1.02037    3.267(20)      2453.    3.1699    3.2430
  49283.     1.02067    3.262(20)      2461.    3.1702    3.2788
  49298.     1.02098    3.344(20)      2425.    3.1706    3.3609
  49313.     1.02129    3.452(21)      2339.    3.1709    3.4984
  49328.     1.02159    3.637(21)      2210.    3.1712    3.6580
  49343.     1.02190    3.708(22)      2150.    3.1715    3.7370
  49357.     1.02221    3.648(21)      2204.    3.1719    3.6874
  49372.     1.02251    3.596(21)      2233.    3.1722    3.5927
  49387.     1.02282    3.478(21)      2320.    3.1725    3.5322
  49402.     1.02313    3.512(21)      2268.    3.1728    3.4929
  49417.     1.02343    3.421(21)      2335.    3.1732    3.4353
  49432.     1.02374    3.382(21)      2365.    3.1735    3.3671
  49446.     1.02405    3.310(20)      2435.    3.1738    3.3196
  49461.     1.02436    3.351(20)      2396.    3.1742    3.3275
  49476.     1.02466    3.467(21)      2316.    3.1745    3.4267
  49491.     1.02497    3.657(21)      2190.    3.1748    3.6240
  49506.     1.02528    3.889(22)      2050.    3.1752    3.8765
  49521.     1.02559    4.116(23)      1961.    3.1755    4.1286
  49535.     1.02589    4.404(24)      1807.    3.1758    4.3653
  49550.     1.02620    4.581(24)      1741.    3.1762    4.5743
  49565.     1.02651    4.707(24)      1670.    3.1765    4.6468
  49580.     1.02682    4.557(24)      1723.    3.1768    4.5078
  49595.     1.02712    4.317(23)      1839.    3.1772    4.2665
  49610.     1.02743    4.144(23)      1932.    3.1775    4.0962
  49625.     1.02774    4.116(23)      1953.    3.1778    4.0781
  49640.     1.02805    4.196(23)      1930.    3.1782    4.1862
  49654.     1.02836    4.400(24)      1802.    3.1785    4.3410
  49669.     1.02867    4.456(24)      1785.    3.1788    4.4221
  49684.     1.02898    4.414(24)      1781.    3.1792    4.3585
  49699.     1.02928    4.195(23)      1885.    3.1795    4.1772
  49714.     1.02959    3.914(22)      2030.    3.1798    3.9338
  49729.     1.02990    3.710(22)      2153.    3.1802    3.6987
  49744.     1.03021    3.518(21)      2312.    3.1805    3.5195
  49759.     1.03052    3.393(20)      2387.    3.1809    3.3996
  49774.     1.03083    3.332(20)      2398.    3.1812    3.3233
  49789.     1.03114    3.267(20)      2452.    3.1816    3.2811
  49804.     1.03145    3.274(20)      2487.    3.1819    3.2788
  49819.     1.03176    3.321(20)      2422.    3.1822    3.3326
  49833.     1.03207    3.452(21)      2326.    3.1826    3.4351
  49848.     1.03238    3.541(21)      2280.    3.1829    3.5286
  49863.     1.03269    3.588(21)      2219.    3.1833    3.5530
  49878.     1.03300    3.529(21)      2267.    3.1836    3.5037
  49893.     1.03331    3.428(21)      2334.    3.1840    3.4225
  49908.     1.03362    3.368(20)      2396.    3.1843    3.3477
  49923.     1.03393    3.312(20)      2418.    3.1847    3.2951
  49938.     1.03424    3.288(20)      2444.    3.1850    3.2724
  49953.     1.03455    3.296(20)      2451.    3.1853    3.2985
  49968.     1.03486    3.365(20)      2421.    3.1857    3.3952
  49983.     1.03517    3.527(21)      2259.    3.1860    3.5339
  49998.     1.03548    3.590(21)      2225.    3.1864    3.6267
  50013.     1.03579    3.645(21)      2207.    3.1867    3.6648
  50028.     1.03610    3.805(22)      2127.    3.1871    3.7898
  50043.     1.03641    4.092(22)      1986.    3.1875    4.1076
  50058.     1.03672    4.522(24)      1752.    3.1878    4.4705
  50073.     1.03703    4.643(24)      1690.    3.1882    4.5830
  50088.     1.03734    4.418(24)      1787.    3.1885    4.3732
  50103.     1.03766    4.052(22)      1981.    3.1889    4.0362
  50118.     1.03797    3.768(22)      2140.    3.1892    3.7470
  50133.     1.03828    3.546(21)      2278.    3.1896    3.5494
  50148.     1.03859    3.411(21)      2378.    3.1899    3.4324
  50163.     1.03890    3.419(21)      2371.    3.1903    3.3923
  50178.     1.03921    3.433(21)      2364.    3.1906    3.4493
  50194.     1.03952    3.625(21)      2215.    3.1910    3.6098
  50209.     1.03984    3.813(22)      2087.    3.1914    3.7889
  50224.     1.04015    3.867(22)      2038.    3.1917    3.8569
  50239.     1.04046    3.779(22)      2109.    3.1921    3.8137
  50254.     1.04077    3.744(22)      2134.    3.1924    3.7454
  50269.     1.04109    3.626(21)      2207.    3.1928    3.6656
  50284.     1.04140    3.539(21)      2251.    3.1932    3.5577
  50299.     1.04171    3.429(21)      2356.    3.1935    3.4510
  50314.     1.04202    3.367(20)      2386.    3.1939    3.3888
  50329.     1.04234    3.378(21)      2380.    3.1943    3.3995
  50344.     1.04265    3.467(21)      2318.    3.1946    3.4779
  50359.     1.04296    3.549(21)      2261.    3.1950    3.5651
  50375.     1.04327    3.586(21)      2247.    3.1953    3.6191
  50390.     1.04359    3.657(21)      2175.    3.1957    3.6791
  50405.     1.04390    3.753(22)      2106.    3.1961    3.7468
  50420.     1.04421    3.747(22)      2140.    3.1964    3.7402
  50435.     1.04453    3.620(21)      2208.    3.1968    3.6414
  50450.     1.04484    3.532(21)      2267.    3.1972    3.5327
  50465.     1.04515    3.487(21)      2302.    3.1976    3.4965
  50480.     1.04547    3.504(21)      2292.    3.1979    3.5594
  50496.     1.04578    3.645(21)      2182.    3.1983    3.6546
  50511.     1.04609    3.661(22)      2160.    3.1987    3.6747
  50526.     1.04641    3.596(21)      2215.    3.1990    3.6150
  50541.     1.04672    3.523(21)      2281.    3.1994    3.5626
  50556.     1.04704    3.521(21)      2270.    3.1998    3.5630
  50571.     1.04735    3.554(21)      2264.    3.2002    3.5982
  50587.     1.04767    3.608(21)      2211.    3.2005    3.6478
  50602.     1.04798    3.641(21)      2199.    3.2009    3.6865
  50617.     1.04829    3.628(21)      2222.    3.2013    3.6762
  50632.     1.04861    3.566(21)      2238.    3.2017    3.6204
  50647.     1.04892    3.502(21)      2277.    3.2020    3.5522
  50662.     1.04924    3.430(21)      2305.    3.2024    3.4909
  50678.     1.04955    3.369(21)      2363.    3.2028    3.4435
  50693.     1.04987    3.362(21)      2365.    3.2032    3.4029
  50708.     1.05018    3.337(20)      2389.    3.2035    3.3599
  50723.     1.05050    3.308(20)      2399.    3.2039    3.3249
  50738.     1.05081    3.335(21)      2378.    3.2043    3.3288
  50754.     1.05113    3.401(21)      2343.    3.2047    3.4198
  50769.     1.05144    3.595(21)      2236.    3.2051    3.6286
  50784.     1.05176    3.883(22)      2035.    3.2055    3.8805
  50799.     1.05207    4.014(23)      1949.    3.2058    4.0061
  50815.     1.05239    3.866(22)      2037.    3.2062    3.9286
  50830.     1.05271    3.711(22)      2122.    3.2066    3.7433
  50845.     1.05302    3.509(21)      2275.    3.2070    3.5664
  50860.     1.05334    3.432(21)      2283.    3.2074    3.4406
  50876.     1.05365    3.327(20)      2390.    3.2078    3.3590
  50891.     1.05397    3.280(20)      2409.    3.2082    3.3104
  50906.     1.05429    3.268(20)      2414.    3.2085    3.2920
  50921.     1.05460    3.290(20)      2421.    3.2089    3.3132
  50937.     1.05492    3.393(21)      2339.    3.2093    3.3943
  50952.     1.05524    3.521(21)      2259.    3.2097    3.5479
  50967.     1.05555    3.715(22)      2120.    3.2101    3.7370
  50983.     1.05587    3.862(22)      2027.    3.2105    3.8813
  50998.     1.05619    3.993(23)      1958.    3.2109    3.9615
  51013.     1.05650    4.033(23)      1941.    3.2113    4.0347
  51028.     1.05682    4.154(23)      1886.    3.2117    4.1225
  51044.     1.05714    4.195(23)      1862.    3.2121    4.1868
  51059.     1.05745    4.242(23)      1840.    3.2125    4.2448
  51074.     1.05777    4.369(24)      1779.    3.2129    4.3749
  51090.     1.05809    4.528(24)      1714.    3.2133    4.5570
  51105.     1.05841    4.644(25)      1645.    3.2136    4.6386
  51120.     1.05872    4.444(24)      1727.    3.2140    4.4858
  51136.     1.05904    4.121(23)      1888.    3.2144    4.1730
  51151.     1.05936    3.809(22)      2060.    3.2148    3.8681
  51166.     1.05968    3.593(21)      2176.    3.2152    3.6507
  51182.     1.06000    3.456(21)      2255.    3.2156    3.5226
  51197.     1.06031    3.453(21)      2256.    3.2160    3.4688
  51212.     1.06063    3.448(21)      2271.    3.2164    3.4704
  51228.     1.06095    3.496(21)      2236.    3.2168    3.4864
  51243.     1.06127    3.504(21)      2214.    3.2173    3.4694
  51259.     1.06159    3.400(21)      2293.    3.2177    3.4236
  51274.     1.06190    3.375(21)      2319.    3.2181    3.3890
  51289.     1.06222    3.374(21)      2291.    3.2185    3.3835
  51305.     1.06254    3.355(21)      2324.    3.2189    3.3903
  51320.     1.06286    3.363(21)      2341.    3.2193    3.3976
  51336.     1.06318    3.413(21)      2265.    3.2197    3.4182
  51351.     1.06350    3.447(21)      2244.    3.2201    3.4513
  51366.     1.06382    3.411(21)      2279.    3.2205    3.4773
  51382.     1.06414    3.417(21)      2291.    3.2209    3.4864
  51397.     1.06446    3.413(21)      2292.    3.2213    3.4655
  51413.     1.06478    3.342(21)      2335.    3.2217    3.4141
  51428.     1.06510    3.343(21)      2320.    3.2221    3.3580
  51443.     1.06542    3.289(21)      2373.    3.2226    3.3144
  51459.     1.06573    3.245(20)      2424.    3.2230    3.2851
  51474.     1.06605    3.226(20)      2437.    3.2234    3.2680
  51490.     1.06637    3.230(20)      2418.    3.2238    3.2684
  51505.     1.06669    3.244(20)      2416.    3.2242    3.3073
  51521.     1.06701    3.367(21)      2329.    3.2246    3.4096
  51536.     1.06733    3.528(21)      2209.    3.2250    3.5560
  51552.     1.06765    3.684(22)      2102.    3.2255    3.6779
  51567.     1.06798    3.763(22)      2081.    3.2259    3.7746
  51582.     1.06830    3.908(22)      2014.    3.2263    3.9348
  51598.     1.06862    4.202(23)      1848.    3.2267    4.1586
  51613.     1.06894    4.312(24)      1788.    3.2271    4.2883
  51629.     1.06926    4.183(23)      1860.    3.2276    4.1960
  51644.     1.06958    3.960(23)      1960.    3.2280    3.9696
  51660.     1.06990    3.770(22)      2072.    3.2284    3.7748
  51675.     1.07022    3.640(22)      2151.    3.2288    3.6870
  51691.     1.07054    3.687(22)      2120.    3.2292    3.6736
  51706.     1.07086    3.658(22)      2149.    3.2297    3.6744
  51722.     1.07118    3.708(22)      2112.    3.2301    3.7097
  51737.     1.07151    3.902(22)      1995.    3.2305    3.8373
  51753.     1.07183    4.059(23)      1931.    3.2309    4.0379
  51768.     1.07215    4.315(23)      1821.    3.2314    4.2935
  51784.     1.07247    4.641(24)      1680.    3.2318    4.6372
  51800.     1.07279    5.027(26)      1535.    3.2322    5.0135
  51815.     1.07311    5.287(26)      1445.    3.2327    5.2876
  51831.     1.07344    5.392(26)      1430.    3.2331    5.4202
  51846.     1.07376    5.404(27)      1420.    3.2335    5.4376
  51862.     1.07408    5.301(26)      1449.    3.2339    5.3318
  51877.     1.07440    5.157(26)      1499.    3.2344    5.1554
  51893.     1.07472    4.934(25)      1555.    3.2348    4.9310
  51908.     1.07505    4.643(25)      1651.    3.2352    4.5995
  51924.     1.07537    4.193(23)      1863.    3.2357    4.2096
  51940.     1.07569    3.856(22)      2031.    3.2361    3.8782
  51955.     1.07602    3.622(21)      2164.    3.2365    3.6472
  51971.     1.07634    3.473(21)      2248.    3.2370    3.4989
  51986.     1.07666    3.398(21)      2295.    3.2374    3.4073
  52002.     1.07698    3.326(21)      2353.    3.2379    3.3550
  52018.     1.07731    3.293(20)      2401.    3.2383    3.3336
  52033.     1.07763    3.335(21)      2340.    3.2387    3.3332
  52049.     1.07795    3.285(20)      2382.    3.2392    3.3357
  52064.     1.07828    3.287(21)      2379.    3.2396    3.3250
  52080.     1.07860    3.273(21)      2373.    3.2400    3.3037
  52096.     1.07892    3.260(20)      2399.    3.2405    3.2833
  52111.     1.07925    3.204(20)      2444.    3.2409    3.2678
  52127.     1.07957    3.241(20)      2402.    3.2414    3.2591
  52143.     1.07990    3.211(20)      2433.    3.2418    3.2578
  52158.     1.08022    3.251(20)      2384.    3.2423    3.2690
  52174.     1.08054    3.290(21)      2371.    3.2427    3.3005
  52189.     1.08087    3.301(21)      2355.    3.2432    3.3385
  52205.     1.08119    3.321(21)      2346.    3.2436    3.3553
  52221.     1.08152    3.293(21)      2376.    3.2440    3.3436
  52236.     1.08184    3.282(21)      2374.    3.2445    3.3260
  52252.     1.08217    3.291(21)      2362.    3.2449    3.3205
  52268.     1.08249    3.289(21)      2373.    3.2454    3.3213
  52283.     1.08282    3.256(20)      2395.    3.2458    3.3151
  52299.     1.08314    3.255(21)      2363.    3.2463    3.3013
  52315.     1.08347    3.228(20)      2416.    3.2467    3.2871
  52331.     1.08379    3.210(20)      2455.    3.2472    3.2752
  52346.     1.08412    3.233(20)      2390.    3.2477    3.2663
  52362.     1.08444    3.215(20)      2432.    3.2481    3.2609
  52378.     1.08477    3.198(20)      2411.    3.2486    3.2574
  52393.     1.08509    3.211(20)      2400.    3.2490    3.2557
  52409.     1.08542    3.222(20)      2415.    3.2495    3.2560
  52425.     1.08574    3.257(20)      2384.    3.2499    3.2601
  52441.     1.08607    3.225(20)      2404.    3.2504    3.2710
  52456.     1.08640    3.256(20)      2396.    3.2508    3.2888
  52472.     1.08672    3.321(21)      2350.    3.2513    3.3169
  52488.     1.08705    3.448(21)      2279.    3.2518    3.4115
  52503.     1.08737    3.760(22)      2133.    3.2522    3.7576
  52519.     1.08770    4.483(24)      1774.    3.2527    4.5577
  52535.     1.08803    5.547(27)      1364.    3.2531    5.5799
  52551.     1.08835    6.220(29)      1184.    3.2536    6.1214
  52567.     1.08868    5.882(28)      1284.    3.2541    5.8973
  52582.     1.08901    5.343(26)      1434.    3.2545    5.3448
  52598.     1.08933    4.902(25)      1566.    3.2550    4.8790
  52614.     1.08966    4.582(24)      1682.    3.2555    4.5570
  52630.     1.08999    4.314(24)      1773.    3.2559    4.3097
  52645.     1.09031    4.133(23)      1851.    3.2564    4.0830
  52661.     1.09064    3.882(22)      1984.    3.2569    3.8908
  52677.     1.09097    3.726(22)      2092.    3.2573    3.7890
  52693.     1.09130    3.776(22)      2030.    3.2578    3.7624
  52709.     1.09162    3.756(22)      2058.    3.2583    3.7217
  52724.     1.09195    3.653(22)      2099.    3.2587    3.6254
  52740.     1.09228    3.525(21)      2196.    3.2592    3.5165
  52756.     1.09261    3.468(21)      2232.    3.2597    3.4464
  52772.     1.09293    3.469(21)      2234.    3.2602    3.4579
  52788.     1.09326    3.533(21)      2208.    3.2606    3.5921
  52804.     1.09359    3.783(22)      2047.    3.2611    3.8076
  52819.     1.09392    3.928(23)      1951.    3.2616    3.9396
  52835.     1.09425    3.895(23)      1970.    3.2620    3.8856
  52851.     1.09457    3.695(22)      2092.    3.2625    3.7311
  52867.     1.09490    3.563(21)      2176.    3.2630    3.5896
  52883.     1.09523    3.516(21)      2196.    3.2635    3.4900
  52899.     1.09556    3.424(21)      2246.    3.2640    3.4210
  52915.     1.09589    3.388(21)      2278.    3.2644    3.3791
  52930.     1.09622    3.417(21)      2256.    3.2649    3.3820
  52946.     1.09655    3.448(21)      2240.    3.2654    3.4531
  52962.     1.09687    3.566(21)      2176.    3.2659    3.5728
  52978.     1.09720    3.659(22)      2101.    3.2664    3.6623
  52994.     1.09753    3.692(22)      2085.    3.2668    3.6846
  53010.     1.09786    3.704(22)      2074.    3.2673    3.7004
  53026.     1.09819    3.738(22)      2067.    3.2678    3.7499
  53042.     1.09852    3.770(22)      2032.    3.2683    3.7649
  53058.     1.09885    3.693(22)      2068.    3.2688    3.6924
  53074.     1.09918    3.606(22)      2145.    3.2693    3.5896
  53089.     1.09951    3.539(21)      2203.    3.2697    3.5499
  53105.     1.09984    3.667(22)      2134.    3.2702    3.6555
  53121.     1.10017    3.969(23)      1967.    3.2707    3.9491
  53137.     1.10050    4.412(24)      1730.    3.2712    4.3334
  53153.     1.10083    4.731(25)      1608.    3.2717    4.6163
  53169.     1.10116    4.772(25)      1619.    3.2722    4.7715
  53185.     1.10149    4.835(25)      1601.    3.2727    4.8706
  53201.     1.10182    4.810(25)      1584.    3.2732    4.8431
  53217.     1.10215    4.596(25)      1664.    3.2737    4.6181
  53233.     1.10248    4.300(24)      1771.    3.2742    4.2743
  53249.     1.10281    3.946(23)      1962.    3.2746    3.9500
  53265.     1.10315    3.662(22)      2124.    3.2751    3.7156
  53281.     1.10348    3.584(22)      2135.    3.2756    3.5671
  53297.     1.10381    3.471(21)      2199.    3.2761    3.4770
  53313.     1.10414    3.406(21)      2248.    3.2766    3.4249
  53329.     1.10447    3.388(21)      2260.    3.2771    3.4025
  53345.     1.10480    3.392(21)      2263.    3.2776    3.4020
  53361.     1.10513    3.400(21)      2264.    3.2781    3.4066
  53377.     1.10546    3.389(21)      2293.    3.2786    3.4166
  53393.     1.10580    3.446(21)      2233.    3.2791    3.4653
  53409.     1.10613    3.497(21)      2194.    3.2796    3.5603
  53425.     1.10646    3.561(22)      2143.    3.2801    3.6318
  53441.     1.10679    3.567(22)      2132.    3.2806    3.6196
  53457.     1.10712    3.550(22)      2158.    3.2811    3.5680
  53473.     1.10746    3.568(22)      2161.    3.2816    3.5574
  53489.     1.10779    3.592(22)      2147.    3.2821    3.6043
  53505.     1.10812    3.682(22)      2088.    3.2826    3.6719
  53521.     1.10845    3.740(22)      2053.    3.2831    3.7287
  53537.     1.10879    3.753(22)      2050.    3.2836    3.7427
  53553.     1.10912    3.674(22)      2069.    3.2842    3.6817
  53569.     1.10945    3.611(22)      2106.    3.2847    3.5749
  53585.     1.10978    3.483(21)      2185.    3.2852    3.4759
  53601.     1.11012    3.374(21)      2285.    3.2857    3.4063
  53618.     1.11045    3.325(21)      2319.    3.2862    3.3618
  53634.     1.11078    3.320(21)      2268.    3.2867    3.3343
  53650.     1.11112    3.310(21)      2301.    3.2872    3.3173
  53666.     1.11145    3.264(21)      2348.    3.2877    3.3069
  53682.     1.11178    3.261(21)      2355.    3.2882    3.3010
  53698.     1.11212    3.298(21)      2333.    3.2887    3.2998
  53714.     1.11245    3.257(21)      2365.    3.2893    3.3103
  53730.     1.11278    3.364(21)      2268.    3.2898    3.3517
  53746.     1.11312    3.412(21)      2244.    3.2903    3.4384
  53762.     1.11345    3.556(22)      2137.    3.2908    3.5399
  53779.     1.11379    3.630(22)      2056.    3.2913    3.6053
  53795.     1.11412    3.654(22)      2048.    3.2918    3.6359
  53811.     1.11445    3.650(22)      2056.    3.2923    3.6466
  53827.     1.11479    3.629(22)      2066.    3.2929    3.6118
  53843.     1.11512    3.549(22)      2111.    3.2934    3.5366
  53859.     1.11546    3.469(21)      2180.    3.2939    3.4592
  53875.     1.11579    3.387(21)      2238.    3.2944    3.4017
  53892.     1.11613    3.343(21)      2243.    3.2949    3.3647
  53908.     1.11646    3.335(21)      2275.    3.2955    3.3423
  53924.     1.11680    3.339(21)      2260.    3.2960    3.3301
  53940.     1.11713    3.337(21)      2265.    3.2965    3.3298
  53956.     1.11747    3.416(21)      2208.    3.2970    3.3592
  53973.     1.11780    3.540(22)      2157.    3.2976    3.4766
  53989.     1.11814    3.893(22)      1977.    3.2981    3.8047
  54005.     1.11847    4.550(24)      1683.    3.2986    4.5124
  54021.     1.11881    5.597(27)      1346.    3.2991    5.6133
  54037.     1.11915    6.686(30)      1084.    3.2997    6.6357
  54054.     1.11948    6.897(31)      1045.    3.3002    6.8680
  54070.     1.11982    6.251(29)      1174.    3.3007    6.2554
  54086.     1.12015    5.340(27)      1392.    3.3013    5.3695
  54102.     1.12049    4.632(25)      1629.    3.3018    4.6382
  54118.     1.12083    4.169(24)      1800.    3.3023    4.1449
  54135.     1.12116    3.873(23)      1927.    3.3028    3.8328
  54151.     1.12150    3.654(22)      2069.    3.3034    3.6388
  54167.     1.12183    3.567(22)      2102.    3.3039    3.5248
  54183.     1.12217    3.509(22)      2150.    3.3044    3.4874
  54200.     1.12251    3.591(22)      2104.    3.3050    3.5679
  54216.     1.12285    3.807(22)      1983.    3.3055    3.7993
  54232.     1.12318    4.120(23)      1813.    3.3060    4.1153
  54248.     1.12352    4.423(24)      1712.    3.3066    4.4420
  54265.     1.12386    4.739(25)      1586.    3.3071    4.8112
  54281.     1.12419    5.119(26)      1431.    3.3077    5.1085
  54297.     1.12453    5.054(26)      1453.    3.3082    5.0864
  54314.     1.12487    4.800(25)      1551.    3.3087    4.8219
  54330.     1.12521    4.629(25)      1612.    3.3093    4.6242
  54346.     1.12554    4.574(25)      1624.    3.3098    4.5567
  54362.     1.12588    4.513(25)      1632.    3.3103    4.4488
  54379.     1.12622    4.287(24)      1745.    3.3109    4.2679
  54395.     1.12656    4.234(24)      1792.    3.3114    4.2255
  54411.     1.12689    4.449(24)      1693.    3.3120    4.4702
  54428.     1.12723    4.833(26)      1519.    3.3125    4.8082
  54444.     1.12757    4.834(26)      1518.    3.3131    4.8644
  54460.     1.12791    4.592(25)      1594.    3.3136    4.5829
  54477.     1.12825    4.194(24)      1794.    3.3141    4.2056
  54493.     1.12859    3.900(23)      1928.    3.3147    3.9046
  54509.     1.12892    3.720(22)      2013.    3.3152    3.7138
  54526.     1.12926    3.654(22)      2052.    3.3158    3.6141
  54542.     1.12960    3.600(22)      2064.    3.3163    3.5848
  54559.     1.12994    3.672(22)      2017.    3.3169    3.6255
  54575.     1.13028    3.742(22)      1987.    3.3174    3.7118
  54591.     1.13062    3.780(23)      1960.    3.3180    3.7523
  54608.     1.13096    3.698(22)      2014.    3.3185    3.6960
  54624.     1.13130    3.610(22)      2069.    3.3191    3.5905
  54640.     1.13164    3.501(22)      2134.    3.3196    3.5012
  54657.     1.13198    3.454(21)      2168.    3.3202    3.4576
  54673.     1.13232    3.466(22)      2151.    3.3207    3.4751
  54690.     1.13266    3.530(22)      2123.    3.3213    3.5533
  54706.     1.13300    3.649(22)      2046.    3.3218    3.6489
  54722.     1.13334    3.741(22)      1980.    3.3224    3.7185
  54739.     1.13368    3.790(23)      1969.    3.3229    3.7941
  54755.     1.13402    3.884(23)      1903.    3.3235    3.9025
  54772.     1.13436    4.020(23)      1829.    3.3241    3.9564
  54788.     1.13470    3.900(23)      1879.    3.3246    3.8772
  54805.     1.13504    3.716(22)      1999.    3.3252    3.7239
  54821.     1.13538    3.582(22)      2071.    3.3257    3.5855
  54837.     1.13572    3.499(22)      2114.    3.3263    3.4945
  54854.     1.13606    3.519(22)      2103.    3.3268    3.4589
  54870.     1.13640    3.547(22)      2110.    3.3274    3.5134
  54887.     1.13674    3.695(22)      2027.    3.3280    3.7043
  54903.     1.13708    3.974(23)      1867.    3.3285    3.9751
  54920.     1.13742    4.165(24)      1768.    3.3291    4.1408
  54936.     1.13777    4.089(24)      1808.    3.3297    4.1105
  54953.     1.13811    3.962(23)      1884.    3.3302    3.9828
  54969.     1.13845    3.893(23)      1907.    3.3308    3.8573
  54986.     1.13879    3.763(22)      1980.    3.3313    3.7616
  55002.     1.13913    3.732(22)      1991.    3.3319    3.7180
  55019.     1.13947    3.722(22)      1986.    3.3325    3.7138
  55035.     1.13981    3.687(22)      1998.    3.3330    3.6854
  55052.     1.14016    3.602(22)      2074.    3.3336    3.6106
  55068.     1.14050    3.523(22)      2123.    3.3342    3.5300
  55085.     1.14084    3.552(22)      2074.    3.3347    3.4902
  55101.     1.14118    3.582(22)      2107.    3.3353    3.5560
  55118.     1.14153    3.856(23)      1957.    3.3359    3.8521
  55134.     1.14187    4.370(24)      1694.    3.3364    4.4000
  55151.     1.14221    4.875(26)      1486.    3.3370    4.8737
  55167.     1.14255    4.901(26)      1481.    3.3376    4.9092
  55184.     1.14290    4.575(25)      1610.    3.3382    4.6141
  55200.     1.14324    4.372(24)      1692.    3.3387    4.3506
  55217.     1.14358    4.258(24)      1746.    3.3393    4.2780
  55234.     1.14393    4.311(24)      1700.    3.3399    4.2942
  55250.     1.14427    4.277(24)      1704.    3.3404    4.2256
  55267.     1.14461    4.060(24)      1793.    3.3410    4.0387
  55283.     1.14496    3.855(23)      1905.    3.3416    3.8298
  55300.     1.14530    3.679(22)      2000.    3.3422    3.6866
  55317.     1.14564    3.678(22)      1996.    3.3427    3.6447
  55333.     1.14599    3.679(22)      2004.    3.3433    3.6843
  55350.     1.14633    3.741(23)      1930.    3.3439    3.7222
  55366.     1.14667    3.699(23)      1970.    3.3445    3.6879
  55383.     1.14702    3.615(22)      2027.    3.3451    3.6048
  55400.     1.14736    3.559(22)      2071.    3.3456    3.5372
  55416.     1.14771    3.648(22)      2019.    3.3462    3.5519
  55433.     1.14805    3.796(23)      1957.    3.3468    3.7697
  55449.     1.14840    4.286(24)      1738.    3.3474    4.3115
  55466.     1.14874    5.081(27)      1422.    3.3480    5.0361
  55483.     1.14909    5.582(28)      1278.    3.3485    5.5298
  55499.     1.14943    5.608(28)      1280.    3.3491    5.6333
  55516.     1.14977    5.526(28)      1297.    3.3497    5.5126
  55533.     1.15012    5.179(27)      1377.    3.3503    5.2191
  55549.     1.15047    4.731(26)      1524.    3.3509    4.7734
  55566.     1.15081    4.285(24)      1697.    3.3515    4.3178
  55583.     1.15116    3.955(23)      1833.    3.3520    3.9700
  55599.     1.15150    3.786(23)      1917.    3.3526    3.7443
  55616.     1.15185    3.693(23)      1965.    3.3532    3.6223
  55633.     1.15219    3.702(23)      1970.    3.3538    3.6197
  55649.     1.15254    3.808(23)      1948.    3.3544    3.8107
  55666.     1.15288    4.251(24)      1723.    3.3550    4.2587
  55683.     1.15323    4.826(26)      1487.    3.3556    4.8115
  55699.     1.15358    5.136(27)      1375.    3.3561    5.0940
  55716.     1.15392    4.934(26)      1448.    3.3567    4.9383
  55733.     1.15427    4.698(26)      1535.    3.3573    4.6321
  55750.     1.15461    4.578(25)      1609.    3.3579    4.5739
  55766.     1.15496    4.833(26)      1503.    3.3585    4.8745
  55783.     1.15531    5.220(27)      1357.    3.3591    5.2084
  55800.     1.15565    5.200(27)      1357.    3.3597    5.1826
  55817.     1.15600    4.870(26)      1477.    3.3603    4.8792
  55833.     1.15635    4.614(25)      1567.    3.3609    4.6199
  55850.     1.15669    4.434(25)      1628.    3.3615    4.4592
  55867.     1.15704    4.268(24)      1686.    3.3621    4.2784
  55884.     1.15739    4.137(24)      1759.    3.3627    4.1049
  55900.     1.15774    4.072(24)      1798.    3.3633    4.0821
  55917.     1.15808    4.245(24)      1700.    3.3638    4.2252
  55934.     1.15843    4.400(25)      1625.    3.3644    4.3498
  55951.     1.15878    4.355(25)      1642.    3.3650    4.3266
  55967.     1.15913    4.301(24)      1680.    3.3656    4.2365
  55984.     1.15947    4.292(24)      1697.    3.3662    4.2082
  56001.     1.15982    4.501(25)      1630.    3.3668    4.4488
  56018.     1.16017    5.154(26)      1427.    3.3674    5.2226
  56035.     1.16052    6.271(30)      1127.    3.3680    6.2743
  56051.     1.16087    6.830(32)      1005.    3.3686    6.7441
  56068.     1.16121    6.265(30)      1121.    3.3692    6.2971
  56085.     1.16156    5.426(28)      1320.    3.3698    5.4621
  56102.     1.16191    4.745(26)      1522.    3.3704    4.7450
  56119.     1.16226    4.256(24)      1696.    3.3710    4.2497
  56136.     1.16261    3.919(23)      1856.    3.3716    3.9259
  56152.     1.16296    3.776(23)      1916.    3.3722    3.7313
  56169.     1.16331    3.732(23)      1936.    3.3728    3.6730
  56186.     1.16366    3.835(23)      1910.    3.3734    3.8208
  56203.     1.16400    4.175(24)      1733.    3.3741    4.1933
  56220.     1.16435    4.572(25)      1556.    3.3747    4.5567
  56237.     1.16470    4.631(26)      1520.    3.3753    4.6007
  56254.     1.16505    4.331(25)      1651.    3.3759    4.3446
  56270.     1.16540    4.073(24)      1754.    3.3765    4.0276
  56287.     1.16575    3.807(23)      1881.    3.3771    3.7866
  56304.     1.16610    3.659(23)      1952.    3.3777    3.6310
  56321.     1.16645    3.499(22)      2066.    3.3783    3.5346
  56338.     1.16680    3.487(22)      2033.    3.3789    3.4753
  56355.     1.16715    3.443(22)      2072.    3.3795    3.4390
  56372.     1.16750    3.431(22)      2077.    3.3801    3.4162
  56389.     1.16785    3.395(22)      2121.    3.3807    3.4030
  56406.     1.16820    3.397(22)      2113.    3.3813    3.3952
  56423.     1.16855    3.390(22)      2090.    3.3819    3.3911
  56439.     1.16890    3.378(22)      2102.    3.3826    3.3887
  56456.     1.16925    3.398(22)      2106.    3.3832    3.3879
  56473.     1.16961    3.386(22)      2117.    3.3838    3.3883
  56490.     1.16996    3.386(22)      2110.    3.3844    3.3930
  56507.     1.17031    3.410(22)      2096.    3.3850    3.4110
  56524.     1.17066    3.484(22)      2093.    3.3856    3.4998
  56541.     1.17101    3.774(23)      1925.    3.3862    3.7824
  56558.     1.17136    4.255(24)      1690.    3.3868    4.3039
  56575.     1.17171    4.810(26)      1456.    3.3875    4.7849
  56592.     1.17206    4.888(26)      1431.    3.3881    4.8616
  56609.     1.17242    4.604(26)      1537.    3.3887    4.6032
  56626.     1.17277    4.346(25)      1649.    3.3893    4.3651
  56643.     1.17312    4.334(25)      1648.    3.3899    4.3228
  56660.     1.17347    4.450(25)      1591.    3.3905    4.3813
  56677.     1.17382    4.550(25)      1568.    3.3912    4.4643
  56694.     1.17418    4.766(26)      1523.    3.3918    4.7704
  56711.     1.17453    5.338(27)      1337.    3.3924    5.4268
  56728.     1.17488    6.015(29)      1156.    3.3930    6.0316
  56745.     1.17523    6.020(29)      1151.    3.3936    6.0746
  56762.     1.17559    5.643(28)      1238.    3.3943    5.6436
  56779.     1.17594    5.132(27)      1380.    3.3949    5.0974
  56796.     1.17629    4.690(26)      1505.    3.3955    4.6199
  56813.     1.17664    4.256(24)      1674.    3.3961    4.2637
  56830.     1.17700    4.026(24)      1767.    3.3967    4.0201
  56847.     1.17735    3.864(24)      1810.    3.3974    3.8427
  56864.     1.17770    3.706(23)      1898.    3.3980    3.7025
  56881.     1.17806    3.557(22)      1987.    3.3986    3.6008
  56898.     1.17841    3.534(22)      1995.    3.3992    3.5438
  56915.     1.17876    3.512(22)      2012.    3.3998    3.5306
  56933.     1.17912    3.511(22)      2000.    3.4005    3.5419
  56950.     1.17947    3.551(22)      1979.    3.4011    3.5430
  56967.     1.17983    3.538(23)      1964.    3.4017    3.5192
  56984.     1.18018    3.492(22)      2014.    3.4023    3.4886
  57001.     1.18053    3.506(22)      2001.    3.4030    3.4772
  57018.     1.18089    3.552(22)      1978.    3.4036    3.5164
  57035.     1.18124    3.687(23)      1908.    3.4042    3.6335
  57052.     1.18160    3.838(23)      1836.    3.4048    3.8418
  57069.     1.18195    4.143(24)      1705.    3.4055    4.1460
  57086.     1.18231    4.499(25)      1551.    3.4061    4.5056
  57104.     1.18266    4.746(26)      1450.    3.4067    4.7400
  57121.     1.18302    4.667(26)      1483.    3.4074    4.7107
  57138.     1.18337    4.480(25)      1539.    3.4080    4.4746
  57155.     1.18373    4.162(25)      1665.    3.4086    4.1709
  57172.     1.18408    3.899(24)      1778.    3.4092    3.9071
  57189.     1.18444    3.682(23)      1908.    3.4099    3.7237
  57206.     1.18479    3.631(23)      1930.    3.4105    3.6213
  57224.     1.18515    3.599(23)      1947.    3.4111    3.6132
  57241.     1.18550    3.693(23)      1886.    3.4118    3.7318
  57258.     1.18586    3.872(23)      1817.    3.4124    3.9354
  57275.     1.18621    4.011(24)      1715.    3.4130    4.0614
  57292.     1.18657    3.971(24)      1738.    3.4137    4.0079
  57309.     1.18693    3.861(24)      1801.    3.4143    3.8541
  57327.     1.18728    3.687(23)      1902.    3.4149    3.7071
  57344.     1.18764    3.602(23)      1937.    3.4156    3.6016
  57361.     1.18799    3.546(23)      1952.    3.4162    3.5327
  57378.     1.18835    3.510(22)      1985.    3.4168    3.4903
  57396.     1.18871    3.525(23)      1972.    3.4175    3.4745
  57413.     1.18906    3.593(23)      1939.    3.4181    3.5129
  57430.     1.18942    3.716(23)      1910.    3.4187    3.7060
  57447.     1.18978    4.143(24)      1713.    3.4194    4.1519
  57464.     1.19014    4.737(26)      1437.    3.4200    4.6805
  57482.     1.19049    4.969(27)      1354.    3.4206    4.8917
  57499.     1.19085    4.656(26)      1466.    3.4213    4.6735
  57516.     1.19121    4.349(25)      1597.    3.4219    4.2931
  57533.     1.19156    3.999(24)      1755.    3.4225    3.9786
  57551.     1.19192    3.795(23)      1846.    3.4232    3.7816
  57568.     1.19228    3.764(23)      1864.    3.4238    3.7110
  57585.     1.19264    3.903(23)      1820.    3.4244    3.8498
  57602.     1.19299    4.289(24)      1666.    3.4251    4.3260
  57620.     1.19335    5.075(27)      1357.    3.4257    5.0354
  57637.     1.19371    5.635(29)      1215.    3.4264    5.5606
  57654.     1.19407    5.789(29)      1196.    3.4270    5.7795
  57672.     1.19443    6.074(29)      1153.    3.4276    6.0707
  57689.     1.19479    6.527(31)      1046.    3.4283    6.4523
  57706.     1.19514    6.566(31)      1032.    3.4289    6.4138
  57724.     1.19550    5.887(29)      1161.    3.4296    5.8307
  57741.     1.19586    5.188(27)      1334.    3.4302    5.1298
  57758.     1.19622    4.657(26)      1502.    3.4308    4.6388
  57776.     1.19658    4.410(25)      1575.    3.4315    4.3590
  57793.     1.19694    4.174(25)      1662.    3.4321    4.1694
  57810.     1.19730    4.016(24)      1734.    3.4328    4.0307
  57828.     1.19766    3.931(24)      1769.    3.4334    3.9601
  57845.     1.19802    3.910(24)      1769.    3.4340    3.9145
  57862.     1.19838    3.828(24)      1806.    3.4347    3.8429
  57880.     1.19873    3.744(23)      1849.    3.4353    3.7675
  57897.     1.19909    3.694(23)      1885.    3.4360    3.7289
  57914.     1.19945    3.730(23)      1871.    3.4366    3.7070
  57932.     1.19981    3.643(23)      1888.    3.4373    3.6662
  57949.     1.20017    3.626(23)      1903.    3.4379    3.6079
  57966.     1.20053    3.571(23)      1935.    3.4386    3.5548
  57984.     1.20089    3.530(23)      1972.    3.4392    3.5309
  58001.     1.20125    3.553(23)      1954.    3.4398    3.5650
  58019.     1.20162    3.739(23)      1849.    3.4405    3.7043
  58036.     1.20198    3.980(24)      1728.    3.4411    3.9155
  58053.     1.20234    4.145(25)      1658.    3.4418    4.0571
  58071.     1.20270    4.238(25)      1642.    3.4424    4.0918
  58088.     1.20306    4.412(25)      1603.    3.4431    4.2892
  58106.     1.20342    5.134(27)      1391.    3.4437    5.0957
  58123.     1.20378    6.612(31)      1051.    3.4444    6.6951
  58141.     1.20414    8.47(4)        787.     3.445     8.578
  58158.     1.20450    9.75(4)        667.     3.446     9.747
  58175.     1.20486    9.64(4)        671.     3.446     9.548
  58193.     1.20523    8.27(4)        804.     3.447     8.264
  58210.     1.20559    6.803(32)      991.     3.4476    6.7717
  58228.     1.20595    5.624(29)      1214.    3.4482    5.6032
  58245.     1.20631    4.822(26)      1426.    3.4489    4.8073
  58263.     1.20667    4.308(25)      1587.    3.4495    4.2920
  58280.     1.20704    4.000(24)      1709.    3.4502    3.9692
  58298.     1.20740    3.772(24)      1808.    3.4508    3.7709
  58315.     1.20776    3.655(23)      1868.    3.4515    3.6497
  58333.     1.20812    3.592(23)      1902.    3.4521    3.5757
  58350.     1.20848    3.552(23)      1906.    3.4528    3.5308
  58368.     1.20885    3.506(23)      1934.    3.4534    3.5040
  58385.     1.20921    3.520(23)      1936.    3.4541    3.4894
  58403.     1.20957    3.483(23)      1948.    3.4547    3.4839
  58420.     1.20994    3.442(22)      1987.    3.4554    3.4878
  58438.     1.21030    3.454(22)      1985.    3.4560    3.5127
  58455.     1.21066    3.592(23)      1889.    3.4567    3.5976
  58473.     1.21102    3.799(24)      1786.    3.4574    3.7803
  58490.     1.21139    4.029(24)      1671.    3.4580    4.0170
  58508.     1.21175    4.196(25)      1588.    3.4587    4.1638
  58526.     1.21212    4.163(25)      1618.    3.4593    4.1721
  58543.     1.21248    4.139(25)      1637.    3.4600    4.1320
  58561.     1.21284    4.094(25)      1649.    3.4606    4.0776
  58578.     1.21321    3.947(24)      1706.    3.4613    3.9698
  58596.     1.21357    3.810(24)      1757.    3.4619    3.8273
  58613.     1.21393    3.698(23)      1838.    3.4626    3.7088
  58631.     1.21430    3.627(23)      1882.    3.4632    3.6459
  58649.     1.21466    3.636(23)      1842.    3.4639    3.6329
  58666.     1.21503    3.597(23)      1888.    3.4645    3.6350
  58684.     1.21539    3.623(23)      1841.    3.4652    3.6166
  58701.     1.21576    3.590(23)      1863.    3.4658    3.5785
  58719.     1.21612    3.510(23)      1916.    3.4665    3.5410
  58737.     1.21649    3.505(23)      1910.    3.4671    3.5145
  58754.     1.21685    3.466(23)      1933.    3.4678    3.5017
  58772.     1.21722    3.479(23)      1938.    3.4685    3.5205
  58789.     1.21758    3.624(23)      1864.    3.4691    3.6496
  58807.     1.21795    3.990(24)      1719.    3.4698    4.0320
  58825.     1.21831    4.611(26)      1442.    3.4704    4.6504
  58842.     1.21868    5.117(28)      1272.    3.4711    5.1105
  58860.     1.21904    4.993(28)      1316.    3.4717    5.0605
  58878.     1.21941    4.611(26)      1428.    3.4724    4.6576
  58895.     1.21978    4.202(25)      1579.    3.4730    4.2389
  58913.     1.22014    3.924(24)      1690.    3.4737    3.9439
  58931.     1.22051    3.721(24)      1781.    3.4744    3.7600
  58948.     1.22087    3.625(23)      1830.    3.4750    3.6493
  58966.     1.22124    3.551(23)      1872.    3.4757    3.5822
  58984.     1.22161    3.511(23)      1899.    3.4763    3.5423
  59001.     1.22197    3.448(23)      1936.    3.4770    3.5207
  59019.     1.22234    3.465(23)      1926.    3.4776    3.5187
  59037.     1.22271    3.558(23)      1871.    3.4783    3.5601
  59055.     1.22307    3.715(24)      1790.    3.4790    3.6996
  59072.     1.22344    3.965(24)      1688.    3.4796    3.9816
  59090.     1.22381    4.326(26)      1510.    3.4803    4.3233
  59108.     1.22417    4.540(26)      1427.    3.4809    4.5317
  59125.     1.22454    4.494(26)      1462.    3.4816    4.5613
  59143.     1.22491    4.511(26)      1449.    3.4822    4.5384
  59161.     1.22528    4.476(26)      1453.    3.4829    4.4824
  59179.     1.22564    4.341(26)      1494.    3.4836    4.3242
  59196.     1.22601    4.093(25)      1611.    3.4842    4.1193
  59214.     1.22638    3.975(25)      1655.    3.4849    4.0055
  59232.     1.22675    4.007(25)      1635.    3.4855    4.0488
  59250.     1.22712    4.134(25)      1556.    3.4862    4.1570
  59268.     1.22748    4.176(26)      1529.    3.4869    4.1622
  59285.     1.22785    4.020(25)      1609.    3.4875    4.0280
  59303.     1.22822    3.827(24)      1680.    3.4882    3.8542
  59321.     1.22859    3.689(24)      1771.    3.4888    3.7178
  59339.     1.22896    3.605(24)      1807.    3.4895    3.6298
  59356.     1.22933    3.546(23)      1840.    3.4901    3.5763
  59374.     1.22970    3.500(23)      1870.    3.4908    3.5443
  59392.     1.23006    3.537(23)      1834.    3.4915    3.5261
  59410.     1.23043    3.512(23)      1860.    3.4921    3.5182
  59428.     1.23080    3.507(23)      1855.    3.4928    3.5283
  59446.     1.23117    3.596(24)      1797.    3.4934    3.5853
  59463.     1.23154    3.704(24)      1733.    3.4941    3.7260
  59481.     1.23191    3.867(25)      1661.    3.4948    3.9251
  59499.     1.23228    4.059(25)      1549.    3.4954    4.0606
  59517.     1.23265    4.054(25)      1556.    3.4961    4.0443
  59535.     1.23302    3.910(25)      1648.    3.4967    3.9559
  59553.     1.23339    3.896(25)      1626.    3.4974    3.9286
  59571.     1.23376    3.953(25)      1614.    3.4981    3.9850
  59588.     1.23413    4.016(25)      1569.    3.4987    4.0218
  59606.     1.23450    3.997(25)      1577.    3.4994    3.9691
  59624.     1.23487    3.871(25)      1634.    3.5001    3.8949
  59642.     1.23524    3.856(25)      1649.    3.5007    3.8828
  59660.     1.23561    3.945(25)      1594.    3.5014    3.9187
  59678.     1.23598    3.969(25)      1601.    3.5020    3.9526
  59696.     1.23635    4.023(25)      1575.    3.5027    4.0226
  59714.     1.23673    4.227(26)      1511.    3.5034    4.1721
  59732.     1.23710    4.407(26)      1471.    3.5040    4.2961
  59749.     1.23747    4.404(26)      1488.    3.5047    4.2564
  59767.     1.23784    4.303(25)      1544.    3.5053    4.0805
  59785.     1.23821    4.140(25)      1618.    3.5060    3.8884
  59803.     1.23858    3.994(24)      1676.    3.5067    3.7457
  59821.     1.23895    3.874(24)      1716.    3.5073    3.6542
  59839.     1.23933    3.721(24)      1787.    3.5080    3.5979
  59857.     1.23970    3.685(24)      1799.    3.5086    3.5642
  59875.     1.24007    3.618(23)      1812.    3.5093    3.5440
  59893.     1.24044    3.598(25)      1649.    3.5100    3.5320
  59911.     1.24081    3.560(25)      1546.    3.5106    3.5253
  59929.     1.24119    3.543(26)      1514.    3.5113    3.5224
  59947.     1.24156    3.574(26)      1456.    3.5120    3.5239
  59965.     1.24193    3.544(26)      1453.    3.5126    3.5290
  59983.     1.24230    3.526(26)      1464.    3.5133    3.5417
  60001.     1.24268    3.583(27)      1411.    3.5139    3.5837
  60019.     1.24305    3.688(27)      1369.    3.5146    3.6909
  60037.     1.24342    3.888(28)      1287.    3.5153    3.8622
  60055.     1.24379    4.045(29)      1229.    3.5159    4.0300
  60073.     1.24417    4.116(29)      1197.    3.5166    4.1146
  60091.     1.24454    4.084(29)      1222.    3.5172    4.0957
  60109.     1.24492    4.034(28)      1235.    3.5179    4.0219
  60127.     1.24529    3.950(28)      1254.    3.5186    3.9273
  60145.     1.24566    3.830(28)      1302.    3.5192    3.8239
  60163.     1.24604    3.739(27)      1344.    3.5199    3.7504
  60181.     1.24641    3.718(27)      1359.    3.5206    3.7588
  60199.     1.24678    3.827(28)      1306.    3.5212    3.8509
  60217.     1.24716    3.913(28)      1286.    3.5219    3.9335
  60235.     1.24753    3.914(28)      1270.    3.5225    3.9132
  60253.     1.24791    3.803(27)      1326.    3.5232    3.8140
  60271.     1.24828    3.701(27)      1357.    3.5239    3.7118
  60290.     1.24866    3.623(27)      1402.    3.5245    3.6409
  60308.     1.24903    3.600(27)      1418.    3.5252    3.6024
  60326.     1.24940    3.580(27)      1421.    3.5258    3.5998
  60344.     1.24978    3.629(27)      1413.    3.5265    3.6470
  60362.     1.25015    3.693(27)      1384.    3.5272    3.7341
  60380.     1.25053    3.763(27)      1355.    3.5278    3.7994
  60398.     1.25090    3.770(27)      1365.    3.5285    3.7951
  60416.     1.25128    3.717(27)      1375.    3.5291    3.7532
  60434.     1.25166    3.711(27)      1393.    3.5298    3.7205
  60453.     1.25203    3.663(27)      1408.    3.5305    3.6961
  60471.     1.25241    3.626(26)      1443.    3.5311    3.6649
  60489.     1.25278    3.602(26)      1457.    3.5318    3.6388
  60507.     1.25316    3.590(26)      1458.    3.5325    3.6472
  60525.     1.25353    3.631(26)      1460.    3.5331    3.7010
  60543.     1.25391    3.669(26)      1430.    3.5338    3.7633
  60561.     1.25429    3.703(27)      1421.    3.5344    3.7693
  60580.     1.25466    3.688(26)      1439.    3.5351    3.7217
  60598.     1.25504    3.625(26)      1457.    3.5358    3.6649
  60616.     1.25542    3.585(26)      1472.    3.5364    3.6310
  60634.     1.25579    3.574(26)      1504.    3.5371    3.6344
  60652.     1.25617    3.723(26)      1426.    3.5377    3.6744
  60671.     1.25655    3.786(27)      1420.    3.5384    3.7332
  60689.     1.25692    3.939(27)      1399.    3.5391    3.8557
  60707.     1.25730    4.324(28)      1266.    3.5397    4.3050
  60725.     1.25768    5.307(31)      1030.    3.5404    5.4753
  60743.     1.25806    7.11(4)        746.     3.541     7.203
  60762.     1.25843    8.47(4)        607.     3.542     8.392
  60780.     1.25881    8.26(4)        642.     3.542     8.226
  60798.     1.25919    7.14(4)        779.     3.543     7.136
  60816.     1.25957    5.987(32)      962.     3.5437    5.9380
  60835.     1.25994    5.032(29)      1186.    3.5443    5.0338
  60853.     1.26032    4.456(27)      1387.    3.5450    4.4517
  60871.     1.26070    4.186(26)      1498.    3.5457    4.1100
  60889.     1.26108    4.110(25)      1587.    3.5463    3.9875
  60908.     1.26146    4.361(26)      1520.    3.5470    4.2426
  60926.     1.26184    5.095(28)      1309.    3.5476    5.1315
  60944.     1.26221    6.432(32)      993.     3.5483    6.4524
  60962.     1.26259    7.394(35)      835.     3.5490    7.3668
  60981.     1.26297    7.376(34)      850.     3.5496    7.4335
  60999.     1.26335    6.985(33)      908.     3.5503    7.0456
  61017.     1.26373    6.671(32)      953.     3.5509    6.5791
  61036.     1.26411    6.082(31)      1048.    3.5516    6.0532
  61054.     1.26449    5.473(29)      1170.    3.5523    5.4274
  61072.     1.26487    4.848(27)      1343.    3.5529    4.8148
  61091.     1.26525    4.353(26)      1507.    3.5536    4.3397
  61109.     1.26563    4.026(25)      1641.    3.5542    4.0301
  61127.     1.26601    3.828(24)      1721.    3.5549    3.8433
  61146.     1.26639    3.738(24)      1764.    3.5555    3.7423
  61164.     1.26677    3.712(24)      1767.    3.5562    3.7144
  61182.     1.26715    3.751(24)      1728.    3.5569    3.7482
  61201.     1.26753    3.778(24)      1720.    3.5575    3.7938
  61219.     1.26791    3.802(24)      1730.    3.5582    3.7946
  61237.     1.26829    3.805(24)      1712.    3.5588    3.7725
  61256.     1.26867    3.879(24)      1708.    3.5595    3.8519
  61274.     1.26905    4.197(25)      1579.    3.5602    4.2103
  61292.     1.26943    4.777(27)      1354.    3.5608    4.8582
  61311.     1.26981    5.366(29)      1182.    3.5615    5.4060
  61329.     1.27019    5.380(29)      1194.    3.5621    5.4481
  61348.     1.27057    5.039(28)      1278.    3.5628    5.0760
  61366.     1.27095    4.604(27)      1412.    3.5634    4.6153
  61384.     1.27133    4.205(25)      1539.    3.5641    4.2410
  61403.     1.27172    3.907(24)      1676.    3.5647    3.9888
  61421.     1.27210    3.825(24)      1692.    3.5654    3.8490
  61440.     1.27248    3.786(24)      1730.    3.5661    3.8001
  61458.     1.27286    3.761(24)      1733.    3.5667    3.7976
  61477.     1.27324    3.775(24)      1703.    3.5674    3.7846
  61495.     1.27363    3.711(24)      1736.    3.5680    3.7518
  61513.     1.27401    3.701(24)      1738.    3.5687    3.7486
  61532.     1.27439    3.838(24)      1674.    3.5693    3.8449
  61550.     1.27477    3.996(25)      1625.    3.5700    4.0395
  61569.     1.27515    4.187(26)      1512.    3.5706    4.1993
  61587.     1.27554    4.150(26)      1533.    3.5713    4.1878
  61606.     1.27592    4.032(25)      1585.    3.5720    4.0435
  61624.     1.27630    3.865(25)      1646.    3.5726    3.8870
  61643.     1.27669    3.799(24)      1692.    3.5733    3.7855
  61661.     1.27707    3.810(24)      1685.    3.5739    3.7797
  61680.     1.27745    3.996(25)      1634.    3.5746    3.9802
  61698.     1.27784    4.531(26)      1431.    3.5752    4.5446
  61717.     1.27822    5.353(29)      1187.    3.5759    5.3964
  61735.     1.27860    6.040(31)      1016.    3.5765    6.0058
  61754.     1.27899    5.945(31)      1030.    3.5772    5.9109
  61772.     1.27937    5.249(29)      1201.    3.5778    5.3239
  61791.     1.27975    4.644(27)      1375.    3.5785    4.7091
  61809.     1.28014    4.218(26)      1520.    3.5791    4.2713
  61828.     1.28052    3.980(25)      1603.    3.5798    4.0007
  61846.     1.28091    3.832(25)      1657.    3.5804    3.8461
  61865.     1.28129    3.718(24)      1710.    3.5811    3.7727
  61884.     1.28167    3.724(24)      1695.    3.5818    3.7480
  61902.     1.28206    3.730(24)      1693.    3.5824    3.7313
  61921.     1.28244    3.715(24)      1705.    3.5831    3.6998
  61939.     1.28283    3.710(24)      1690.    3.5837    3.6631
  61958.     1.28321    3.648(24)      1725.    3.5844    3.6347
  61976.     1.28360    3.633(24)      1715.    3.5850    3.6173
  61995.     1.28398    3.602(24)      1757.    3.5857    3.6154
  62014.     1.28437    3.731(24)      1696.    3.5863    3.6660
  62032.     1.28475    3.914(25)      1653.    3.5870    3.8917
  62051.     1.28514    4.365(26)      1480.    3.5876    4.4341
  62069.     1.28553    5.141(29)      1214.    3.5883    5.1250
  62088.     1.28591    5.533(30)      1100.    3.5889    5.4473
  62107.     1.28630    5.276(29)      1175.    3.5896    5.2052
  62125.     1.28668    4.764(27)      1332.    3.5902    4.7406
  62144.     1.28707    4.441(27)      1422.    3.5909    4.3974
  62163.     1.28745    4.272(26)      1482.    3.5915    4.2318
  62181.     1.28784    4.200(26)      1499.    3.5921    4.1385
  62200.     1.28823    4.061(25)      1558.    3.5928    4.0738
  62219.     1.28861    4.173(26)      1531.    3.5934    4.1582
  62237.     1.28900    4.454(26)      1438.    3.5941    4.4960
  62256.     1.28939    4.913(28)      1268.    3.5947    4.8843
  62275.     1.28977    5.004(28)      1234.    3.5954    4.9558
  62293.     1.29016    4.643(27)      1351.    3.5960    4.6771
  62312.     1.29055    4.299(26)      1469.    3.5967    4.3112
  62331.     1.29094    3.997(25)      1597.    3.5973    4.0327
  62349.     1.29132    3.848(25)      1638.    3.5980    3.8574
  62368.     1.29171    3.703(24)      1712.    3.5986    3.7527
  62387.     1.29210    3.683(24)      1699.    3.5993    3.6900
  62406.     1.29249    3.629(24)      1733.    3.5999    3.6538
  62424.     1.29287    3.600(24)      1753.    3.6006    3.6326
  62443.     1.29326    3.606(24)      1747.    3.6012    3.6203
  62462.     1.29365    3.599(24)      1742.    3.6018    3.6132
  62480.     1.29404    3.578(24)      1768.    3.6025    3.6096
  62499.     1.29443    3.601(24)      1732.    3.6031    3.6079
  62518.     1.29481    3.593(24)      1744.    3.6038    3.6071
  62537.     1.29520    3.554(24)      1785.    3.6044    3.6070
  62555.     1.29559    3.533(24)      1796.    3.6051    3.6074
  62574.     1.29598    3.564(24)      1761.    3.6057    3.6080
  62593.     1.29637    3.571(24)      1768.    3.6063    3.6090
  62612.     1.29676    3.602(24)      1735.    3.6070    3.6105
  62631.     1.29715    3.565(24)      1763.    3.6076    3.6149
  62649.     1.29754    3.605(24)      1753.    3.6083    3.6359
  62668.     1.29793    3.705(24)      1709.    3.6089    3.7176
  62687.     1.29832    3.893(25)      1627.    3.6096    3.9218
  62706.     1.29870    4.227(26)      1477.    3.6102    4.2150
  62725.     1.29909    4.415(27)      1398.    3.6108    4.4103
  62743.     1.29948    4.365(26)      1433.    3.6115    4.3994
  62762.     1.29987    4.276(26)      1474.    3.6121    4.3070
  62781.     1.30026    4.230(26)      1478.    3.6128    4.2507
  62800.     1.30065    4.174(26)      1494.    3.6134    4.2015
  62819.     1.30104    4.196(26)      1495.    3.6140    4.1392
  62838.     1.30143    4.208(26)      1511.    3.6147    4.1718
  62856.     1.30183    4.507(27)      1414.    3.6153    4.4893
  62875.     1.30222    5.134(29)      1228.    3.6160    5.1390
  62894.     1.30261    5.833(31)      1034.    3.6166    5.7353
  62913.     1.30300    5.874(31)      1021.    3.6172    5.7642
  62932.     1.30339    5.272(29)      1166.    3.6179    5.2736
  62951.     1.30378    4.695(27)      1323.    3.6185    4.6953
  62970.     1.30417    4.290(26)      1437.    3.6191    4.2740
  62989.     1.30456    4.018(25)      1547.    3.6198    4.0131
  63007.     1.30495    3.839(25)      1612.    3.6204    3.8660
  63026.     1.30535    3.850(25)      1609.    3.6210    3.8198
  63045.     1.30574    3.938(25)      1588.    3.6217    3.9419
  63064.     1.30613    4.329(26)      1442.    3.6223    4.3536
  63083.     1.30652    4.886(28)      1271.    3.6230    5.0174
  63102.     1.30691    5.509(30)      1093.    3.6236    5.5492
  63121.     1.30730    5.547(30)      1089.    3.6242    5.5544
  63140.     1.30770    5.140(29)      1190.    3.6249    5.1379
  63159.     1.30809    4.756(28)      1287.    3.6255    4.6983
  63178.     1.30848    4.554(27)      1362.    3.6261    4.5072
  63197.     1.30887    4.784(28)      1304.    3.6268    4.7505
  63216.     1.30927    5.533(30)      1136.    3.6274    5.6284
  63235.     1.30966    6.884(34)      876.     3.6280    6.9428
  63254.     1.31005    7.86(4)        737.     3.629     7.790
  63273.     1.31045    7.53(4)        776.     3.629     7.493
  63292.     1.31084    6.432(33)      938.     3.6299    6.4695
  63311.     1.31123    5.461(30)      1112.    3.6306    5.4590
  63330.     1.31163    4.769(28)      1278.    3.6312    4.7690
  63349.     1.31202    4.343(27)      1418.    3.6318    4.3701
  63368.     1.31241    4.120(26)      1492.    3.6324    4.1424
  63387.     1.31281    3.981(26)      1531.    3.6331    3.9889
  63406.     1.31320    3.911(25)      1554.    3.6337    3.8801
  63425.     1.31359    3.859(25)      1588.    3.6343    3.8454
  63444.     1.31399    3.886(25)      1593.    3.6350    3.9556
  63463.     1.31438    4.182(26)      1471.    3.6356    4.2579
  63482.     1.31478    4.572(28)      1310.    3.6362    4.6048
  63501.     1.31517    4.776(28)      1239.    3.6368    4.7134
  63520.     1.31557    4.539(27)      1342.    3.6375    4.5328
  63539.     1.31596    4.295(27)      1422.    3.6381    4.2774
  63558.     1.31636    4.256(26)      1446.    3.6387    4.1704
  63577.     1.31675    4.546(27)      1389.    3.6394    4.4345
  63596.     1.31715    5.476(29)      1150.    3.6400    5.3784
  63615.     1.31754    7.178(34)      863.     3.6406    7.2505
  63634.     1.31794    9.45(4)        624.     3.641     9.642
  63653.     1.31833   11.20(4)        502.     3.642    11.154
  63672.     1.31873   10.71(4)        530.     3.642    10.660
  63691.     1.31912    8.79(4)        668.     3.643     8.799
  63711.     1.31952    6.865(34)      878.     3.6437    6.9208
  63730.     1.31992    5.599(30)      1093.    3.6444    5.6167
  63749.     1.32031    4.761(28)      1288.    3.6450    4.8270
  63768.     1.32071    4.334(27)      1419.    3.6456    4.3603
  63787.     1.32110    4.077(26)      1494.    3.6462    4.0792
  63806.     1.32150    3.890(25)      1575.    3.6468    3.9071
  63825.     1.32190    3.795(25)      1607.    3.6475    3.8021
  63844.     1.32229    3.705(25)      1647.    3.6481    3.7413
  63864.     1.32269    3.683(25)      1659.    3.6487    3.7098
  63883.     1.32309    3.672(25)      1664.    3.6493    3.7076
  63902.     1.32348    3.742(25)      1623.    3.6499    3.7463
  63921.     1.32388    3.829(25)      1586.    3.6506    3.8231
  63940.     1.32428    3.875(25)      1552.    3.6512    3.8905
  63959.     1.32468    3.910(26)      1535.    3.6518    3.8861
  63979.     1.32507    3.836(25)      1565.    3.6524    3.8325
  63998.     1.32547    3.759(25)      1626.    3.6530    3.7705
  64017.     1.32587    3.741(25)      1614.    3.6537    3.7260
  64036.     1.32627    3.745(25)      1617.    3.6543    3.7034
  64055.     1.32666    3.742(25)      1616.    3.6549    3.7223
  64075.     1.32706    3.905(25)      1561.    3.6555    3.8786
  64094.     1.32746    4.312(27)      1424.    3.6561    4.3465
  64113.     1.32786    5.035(29)      1188.    3.6567    5.0951
  64132.     1.32826    5.703(31)      1023.    3.6574    5.6332
  64152.     1.32866    5.514(31)      1067.    3.6580    5.5443
  64171.     1.32905    5.061(29)      1172.    3.6586    5.0465
  64190.     1.32945    4.600(28)      1318.    3.6592    4.5859
  64209.     1.32985    4.492(27)      1347.    3.6598    4.4322
  64229.     1.33025    4.686(27)      1326.    3.6604    4.7532
  64248.     1.33065    5.490(30)      1094.    3.6610    5.5249
  64267.     1.33105    6.363(33)      914.     3.6617    6.2977
  64286.     1.33145    6.579(34)      887.     3.6623    6.5270
  64306.     1.33185    6.220(33)      938.     3.6629    6.1502
  64325.     1.33225    5.486(31)      1073.    3.6635    5.4742
  64344.     1.33265    4.811(28)      1236.    3.6641    4.8321
  64364.     1.33305    4.351(27)      1359.    3.6647    4.3735
  64383.     1.33345    4.030(26)      1491.    3.6653    4.0878
  64402.     1.33385    3.900(26)      1532.    3.6659    3.9217
  64422.     1.33425    3.833(25)      1545.    3.6666    3.8219
  64441.     1.33465    3.758(25)      1557.    3.6672    3.7642
  64460.     1.33505    3.702(25)      1601.    3.6678    3.7309
  64480.     1.33545    3.707(25)      1593.    3.6684    3.7121
  64499.     1.33585    3.679(25)      1610.    3.6690    3.7037
  64518.     1.33625    3.744(25)      1572.    3.6696    3.7004
  64538.     1.33665    3.767(25)      1572.    3.6702    3.7043
  64557.     1.33705    3.837(25)      1547.    3.6708    3.7367
  64576.     1.33745    4.108(26)      1466.    3.6714    3.9191
  64596.     1.33785    4.776(28)      1282.    3.6720    4.6360
  64615.     1.33826    6.266(32)      973.     3.6726    6.3698
  64635.     1.33866    8.77(4)        643.     3.673     8.726
  64654.     1.33906   10.27(4)        525.     3.674    10.067
  64673.     1.33946    9.67(4)        571.     3.674     9.543
  64693.     1.33986    8.34(4)        686.     3.675     8.258
  64712.     1.34027    7.53(4)        773.     3.676     7.511
  64732.     1.34067    7.49(4)        766.     3.676     7.443
  64751.     1.34107    7.43(4)        754.     3.677     7.352
  64770.     1.34147    6.764(35)      834.     3.6775    6.7532
  64790.     1.34187    5.865(32)      984.     3.6781    5.8581
  64809.     1.34228    5.075(29)      1158.    3.6787    5.0624
  64829.     1.34268    4.483(28)      1303.    3.6793    4.5155
  64848.     1.34308    4.197(27)      1385.    3.6799    4.1797
  64868.     1.34349    3.983(26)      1469.    3.6805    3.9832
  64887.     1.34389    3.905(26)      1501.    3.6811    3.8865
  64906.     1.34429    3.922(26)      1479.    3.6817    3.9069
  64926.     1.34470    4.055(26)      1440.    3.6823    4.0990
  64945.     1.34510    4.403(28)      1307.    3.6829    4.4105
  64965.     1.34550    4.622(28)      1237.    3.6835    4.6019
  64984.     1.34591    4.542(28)      1260.    3.6841    4.5169
  65004.     1.34631    4.242(27)      1363.    3.6847    4.2734
  65023.     1.34671    4.044(26)      1434.    3.6853    4.0519
  65043.     1.34712    3.930(26)      1466.    3.6859    3.9040
  65062.     1.34752    3.820(26)      1504.    3.6864    3.8153
  65082.     1.34793    3.730(25)      1559.    3.6870    3.7634
  65101.     1.34833    3.718(25)      1567.    3.6876    3.7330
  65121.     1.34874    3.738(25)      1539.    3.6882    3.7183
  65141.     1.34914    3.760(26)      1537.    3.6888    3.7237
  65160.     1.34955    3.730(25)      1558.    3.6894    3.7711
  65180.     1.34995    3.798(26)      1507.    3.6900    3.8766
  65199.     1.35036    3.952(26)      1451.    3.6906    3.9880
  65219.     1.35076    3.977(26)      1443.    3.6912    4.0112
  65238.     1.35117    3.884(26)      1493.    3.6918    3.9468
  65258.     1.35157    3.831(26)      1502.    3.6924    3.8607
  65277.     1.35198    3.781(26)      1514.    3.6930    3.7977
  65297.     1.35238    3.726(26)      1533.    3.6936    3.7599
  65317.     1.35279    3.706(25)      1541.    3.6942    3.7391
  65336.     1.35319    3.687(25)      1547.    3.6948    3.7291
  65356.     1.35360    3.682(25)      1566.    3.6953    3.7270
  65375.     1.35401    3.779(26)      1530.    3.6959    3.7375
  65395.     1.35441    3.949(26)      1469.    3.6965    3.8073
  65415.     1.35482    4.335(27)      1378.    3.6971    4.1468
  65434.     1.35523    5.279(29)      1153.    3.6977    5.2558
  65454.     1.35563    7.26(4)        810.     3.698     7.476
  65474.     1.35604    9.83(4)        559.     3.699     9.934
  65493.     1.35645   10.93(5)        491.     3.699    10.903
  65513.     1.35685   10.01(4)        545.     3.700     9.970
  65533.     1.35726    8.07(4)        701.     3.701     8.207
  65552.     1.35767    6.524(34)      881.     3.7012    6.5965
  65572.     1.35807    5.539(31)      1046.    3.7018    5.5121
  65592.     1.35848    4.976(29)      1172.    3.7024    4.9755
  65611.     1.35889    4.812(29)      1207.    3.7030    4.8478
  65631.     1.35930    4.870(29)      1166.    3.7036    4.8323
  65651.     1.35970    4.661(29)      1224.    3.7041    4.6737
  65670.     1.36011    4.374(28)      1307.    3.7047    4.3944
  65690.     1.36052    4.158(27)      1384.    3.7053    4.1441
  65710.     1.36093    4.049(27)      1417.    3.7059    3.9996
  65729.     1.36134    4.013(27)      1420.    3.7065    3.9816
  65749.     1.36175    4.015(27)      1412.    3.7071    4.0761
  65769.     1.36215    4.189(27)      1359.    3.7076    4.1973
  65789.     1.36256    4.226(27)      1351.    3.7082    4.2310
  65808.     1.36297    4.181(27)      1356.    3.7088    4.1507
  65828.     1.36338    4.016(26)      1431.    3.7094    4.0344
  65848.     1.36379    4.024(26)      1426.    3.7099    4.0011
  65868.     1.36420    4.092(27)      1391.    3.7105    4.0907
  65887.     1.36461    4.242(27)      1340.    3.7111    4.2300
  65907.     1.36502    4.418(28)      1281.    3.7117    4.3049
  65927.     1.36543    4.532(28)      1255.    3.7123    4.3921
  65947.     1.36584    4.823(29)      1204.    3.7128    4.7986
  65966.     1.36625    5.678(32)      1006.    3.7134    5.7336
  65986.     1.36666    6.80(4)        806.     3.714     6.845
  66006.     1.36707    7.38(4)        735.     3.715     7.393
  66026.     1.36748    7.08(4)        773.     3.715     7.098
  66046.     1.36789    6.312(34)      883.     3.7157    6.3620
  66065.     1.36830    5.752(32)      980.     3.7163    5.7544
  66085.     1.36871    5.437(31)      1034.    3.7169    5.4752
  66105.     1.36912    5.285(31)      1046.    3.7174    5.2898
  66125.     1.36953    4.980(30)      1111.    3.7180    4.9599
  66145.     1.36994    4.579(29)      1221.    3.7186    4.5624
  66165.     1.37035    4.217(27)      1331.    3.7192    4.2448
  66184.     1.37076    4.048(27)      1399.    3.7197    4.0485
  66204.     1.37117    3.938(26)      1437.    3.7203    3.9492
  66224.     1.37159    4.056(27)      1383.    3.7209    3.9274
  66244.     1.37200    4.220(27)      1354.    3.7214    4.0711
  66264.     1.37241    4.814(29)      1210.    3.7220    4.7288
  66284.     1.37282    6.202(33)      929.     3.7226    6.2795
  66304.     1.37323    8.26(4)        644.     3.723     8.211
  66324.     1.37364    9.27(4)        558.     3.724     9.090
  66343.     1.37406    8.52(4)        619.     3.724     8.421
  66363.     1.37447    7.20(4)        757.     3.725     7.140
  66383.     1.37488    6.112(33)      902.     3.7254    6.0724
  66403.     1.37529    5.408(31)      1024.    3.7260    5.3600
  66423.     1.37571    4.906(30)      1118.    3.7266    4.8758
  66443.     1.37612    4.533(29)      1217.    3.7271    4.5013
  66463.     1.37653    4.198(28)      1321.    3.7277    4.2140
  66483.     1.37695    3.993(27)      1401.    3.7282    4.0189
  66503.     1.37736    3.892(27)      1418.    3.7288    3.8997
  66523.     1.37777    3.845(26)      1431.    3.7294    3.8302
  66543.     1.37819    3.765(26)      1468.    3.7299    3.7899
  66563.     1.37860    3.734(26)      1482.    3.7305    3.7666
  66583.     1.37901    3.675(26)      1503.    3.7311    3.7533
  66603.     1.37943    3.676(26)      1524.    3.7316    3.7479
  66623.     1.37984    3.701(26)      1481.    3.7322    3.7389
  66643.     1.38025    3.696(26)      1478.    3.7328    3.7386
  66663.     1.38067    3.706(26)      1493.    3.7333    3.7394
  66683.     1.38108    3.725(26)      1483.    3.7339    3.7425
  66703.     1.38150    3.729(26)      1478.    3.7344    3.7569
  66723.     1.38191    3.771(26)      1461.    3.7350    3.8065
  66743.     1.38233    3.851(26)      1441.    3.7356    3.9155
  66763.     1.38274    4.048(27)      1352.    3.7361    4.0547
  66783.     1.38316    4.167(28)      1313.    3.7367    4.1501
  66803.     1.38357    4.299(28)      1287.    3.7372    4.2167
  66823.     1.38399    4.489(28)      1242.    3.7378    4.4442
  66843.     1.38440    5.044(30)      1123.    3.7383    5.1025
  66863.     1.38482    6.114(34)      884.     3.7389    6.1358
  66883.     1.38523    6.92(4)        763.     3.739     6.863
  66903.     1.38565    6.76(4)        786.     3.740     6.708
  66923.     1.38606    5.998(33)      900.     3.7406    5.9439
  66943.     1.38648    5.162(31)      1056.    3.7411    5.1492
  66963.     1.38690    4.598(29)      1182.    3.7417    4.5847
  66983.     1.38731    4.204(28)      1305.    3.7422    4.2397
  67003.     1.38773    4.026(27)      1365.    3.7428    4.0383
  67023.     1.38814    3.908(27)      1400.    3.7433    3.9221
  67044.     1.38856    3.892(27)      1386.    3.7439    3.8558
  67064.     1.38898    3.808(26)      1430.    3.7444    3.8189
  67084.     1.38939    3.813(27)      1419.    3.7450    3.8008
  67104.     1.38981    3.828(26)      1430.    3.7455    3.7985
  67124.     1.39023    3.867(26)      1433.    3.7461    3.8315
  67144.     1.39064    4.095(27)      1369.    3.7466    4.0253
  67164.     1.39106    4.687(29)      1217.    3.7472    4.7290
  67184.     1.39148    6.074(33)      925.     3.7477    6.2916
  67205.     1.39190    8.12(4)        648.     3.748     8.205
  67225.     1.39231    9.17(4)        556.     3.749     9.055
  67245.     1.39273    8.38(4)        617.     3.749     8.332
  67265.     1.39315    7.00(4)        760.     3.750     7.007
  67285.     1.39357    5.985(33)      907.     3.7505    6.0131
  67306.     1.39399    5.607(32)      963.     3.7510    5.5000
  67326.     1.39440    5.442(32)      991.     3.7516    5.3126
  67346.     1.39482    5.716(32)      974.     3.7521    5.6512
  67366.     1.39524    6.86(4)        803.     3.753     6.948
  67386.     1.39566    8.78(4)        591.     3.753     8.844
  67407.     1.39608   10.03(4)        498.     3.754     9.906
  67427.     1.39650    9.43(4)        532.     3.754     9.298
  67447.     1.39692    7.81(4)        663.     3.755     7.730
  67467.     1.39734    6.359(35)      838.     3.7554    6.2738
  67487.     1.39776    5.551(32)      972.     3.7559    5.4257
  67508.     1.39817    5.348(31)      1015.    3.7565    5.3052
  67528.     1.39859    5.726(33)      927.     3.7570    5.7614
  67548.     1.39901    6.266(35)      824.     3.7576    6.1864
  67568.     1.39943    6.125(34)      841.     3.7581    6.0358
  67589.     1.39985    5.453(32)      958.     3.7587    5.4383
  67609.     1.40027    4.937(31)      1067.    3.7592    4.8597
  67629.     1.40069    4.511(29)      1180.    3.7597    4.5207
  67650.     1.40111    4.395(29)      1196.    3.7603    4.3636
  67670.     1.40153    4.248(28)      1231.    3.7608    4.2510
  67690.     1.40195    4.163(28)      1257.    3.7614    4.1320
  67711.     1.40238    4.022(28)      1318.    3.7619    4.0334
  67731.     1.40280    3.962(27)      1322.    3.7624    3.9632
  67751.     1.40322    3.918(27)      1329.    3.7630    3.9009
  67771.     1.40364    3.849(27)      1359.    3.7635    3.8530
  67792.     1.40406    3.814(27)      1386.    3.7641    3.8203
  67812.     1.40448    3.797(27)      1387.    3.7646    3.8033
  67832.     1.40490    3.806(27)      1370.    3.7651    3.7958
  67853.     1.40532    3.806(27)      1367.    3.7657    3.7888
  67873.     1.40574    3.841(27)      1362.    3.7662    3.7829
  67894.     1.40617    3.822(27)      1357.    3.7667    3.7773
  67914.     1.40659    3.774(27)      1379.    3.7673    3.7736
  67934.     1.40701    3.779(27)      1370.    3.7678    3.7715
  67955.     1.40743    3.807(27)      1351.    3.7683    3.7705
  67975.     1.40786    3.739(27)      1393.    3.7689    3.7702
  67995.     1.40828    3.752(27)      1374.    3.7694    3.7702
  68016.     1.40870    3.712(27)      1414.    3.7699    3.7706
  68036.     1.40912    3.750(27)      1382.    3.7705    3.7710
  68057.     1.40955    3.756(27)      1367.    3.7710    3.7715
  68077.     1.40997    3.806(27)      1357.    3.7715    3.7720
  68098.     1.41039    3.825(27)      1333.    3.7721    3.7726
  68118.     1.41081    3.765(27)      1366.    3.7726    3.7731
  68138.     1.41124    3.767(27)      1383.    3.7731    3.7738
  68159.     1.41166    3.785(27)      1344.    3.7737    3.7754
  68179.     1.41209    3.803(27)      1360.    3.7742    3.7817
  68200.     1.41251    3.825(27)      1351.    3.7747    3.8062
  68220.     1.41293    3.874(27)      1332.    3.7752    3.8685
  68241.     1.41336    4.013(28)      1273.    3.7758    3.9582
  68261.     1.41378    4.061(28)      1267.    3.7763    4.0141
  68282.     1.41420    4.020(28)      1261.    3.7768    3.9945
  68302.     1.41463    3.949(28)      1291.    3.7774    3.9339
  68323.     1.41505    3.923(27)      1325.    3.7779    3.8758
  68343.     1.41548    3.898(27)      1336.    3.7784    3.8392
  68364.     1.41590    4.022(28)      1276.    3.7789    3.8351
  68384.     1.41633    4.231(28)      1235.    3.7795    3.9588
  68405.     1.41675    4.866(30)      1115.    3.7800    4.6227
  68425.     1.41718    6.529(35)      837.     3.7805    6.6045
  68446.     1.41760    9.73(4)        523.     3.781     9.884
  68466.     1.41803   12.66(5)        369.     3.782    12.376
  68487.     1.41845   12.29(5)        386.     3.782    12.101
  68507.     1.41888    9.86(4)        507.     3.783     9.860
  68528.     1.41931    7.62(4)        675.     3.783     7.554
  68548.     1.41973    6.082(34)      843.     3.7837    5.9859
  68569.     1.42016    5.139(32)      1006.    3.7842    5.0828
  68590.     1.42058    4.586(30)      1132.    3.7847    4.6043
  68610.     1.42101    4.382(29)      1166.    3.7852    4.3513
  68631.     1.42144    4.274(29)      1198.    3.7858    4.2104
  68651.     1.42186    4.159(28)      1246.    3.7863    4.1678
  68672.     1.42229    4.198(29)      1221.    3.7868    4.2126
  68692.     1.42272    4.250(29)      1192.    3.7873    4.2481
  68713.     1.42314    4.242(29)      1204.    3.7878    4.2048
  68734.     1.42357    4.163(29)      1224.    3.7884    4.1560
  68754.     1.42400    4.206(29)      1210.    3.7889    4.2211
  68775.     1.42442    4.407(29)      1152.    3.7894    4.3979
  68796.     1.42485    4.546(30)      1118.    3.7899    4.5748
  68816.     1.42528    4.680(31)      1062.    3.7904    4.6328
  68837.     1.42571    4.542(30)      1099.    3.7910    4.5424
  68857.     1.42613    4.375(29)      1150.    3.7915    4.3512
  68878.     1.42656    4.226(29)      1190.    3.7920    4.1569
  68899.     1.42699    4.114(29)      1224.    3.7925    4.0368
  68919.     1.42742    4.089(28)      1255.    3.7930    4.0499
  68940.     1.42785    4.287(29)      1196.    3.7935    4.3093
  68961.     1.42827    4.785(30)      1077.    3.7941    4.8617
  68982.     1.42870    5.474(33)      895.     3.7946    5.4290
  69002.     1.42913    5.623(34)      861.     3.7951    5.5572
  69023.     1.42956    5.201(32)      949.     3.7956    5.2078
  69044.     1.42999    4.646(30)      1090.    3.7961    4.7279
  69064.     1.43042    4.335(29)      1158.    3.7966    4.3576
  69085.     1.43085    4.134(29)      1203.    3.7971    4.1284
  69106.     1.43128    3.970(28)      1266.    3.7977    3.9988
  69127.     1.43171    3.912(28)      1292.    3.7982    3.9430
  69147.     1.43214    4.051(28)      1234.    3.7987    4.0033
  69168.     1.43257    4.376(29)      1165.    3.7992    4.3470
  69189.     1.43300    5.054(32)      1002.    3.7997    5.1355
  69210.     1.43343    6.04(4)        805.     3.800     6.090
  69230.     1.43386    6.51(4)        729.     3.801     6.491
  69251.     1.43429    6.09(4)        788.     3.801     6.085
  69272.     1.43472    5.307(33)      930.     3.8018    5.3549
  69293.     1.43515    4.731(31)      1048.    3.8023    4.7428
  69313.     1.43558    4.336(29)      1149.    3.8028    4.3508
  69334.     1.43601    4.064(29)      1225.    3.8033    4.1212
  69355.     1.43644    3.968(28)      1236.    3.8038    3.9892
  69376.     1.43687    3.849(28)      1284.    3.8043    3.9123
  69397.     1.43730    3.818(28)      1292.    3.8048    3.8689
  69417.     1.43773    3.842(28)      1270.    3.8053    3.8441
  69438.     1.43816    3.789(28)      1295.    3.8058    3.8298
  69459.     1.43860    3.791(28)      1297.    3.8064    3.8216
  69480.     1.43903    3.771(28)      1312.    3.8069    3.8169
  69501.     1.43946    3.768(28)      1314.    3.8074    3.8143
  69522.     1.43989    3.731(27)      1328.    3.8079    3.8129
  69542.     1.44032    3.745(28)      1313.    3.8084    3.8122
  69563.     1.44076    3.816(28)      1281.    3.8089    3.8119
  69584.     1.44119    3.762(28)      1301.    3.8094    3.8118
  69605.     1.44162    3.787(28)      1302.    3.8099    3.8099
  69626.     1.44205    3.771(28)      1295.    3.8104    3.8104
  69647.     1.44248    3.819(28)      1280.    3.8109    3.8109
  69668.     1.44292    3.756(28)      1303.    3.8114    3.8119
  69689.     1.44335    3.815(28)      1278.    3.8119    3.8126
  69710.     1.44378    3.776(28)      1318.    3.8124    3.8133
  69730.     1.44422    3.796(28)      1290.    3.8129    3.8154
  69751.     1.44465    3.828(28)      1279.    3.8135    3.8271
  69772.     1.44508    3.904(28)      1249.    3.8140    3.8803
  69793.     1.44552    3.944(28)      1270.    3.8145    4.0302
  69814.     1.44595    4.214(29)      1187.    3.8150    4.2657
  69835.     1.44638    4.445(30)      1089.    3.8155    4.4306
  69856.     1.44682    4.454(30)      1100.    3.8160    4.3960
  69877.     1.44725    4.189(29)      1175.    3.8165    4.2329
  69898.     1.44769    4.054(29)      1223.    3.8170    4.0766
  69919.     1.44812    3.991(28)      1253.    3.8175    3.9891
  69940.     1.44856    4.012(28)      1232.    3.8180    3.9899
  69961.     1.44899    4.087(29)      1222.    3.8185    4.0791
  69982.     1.44943    4.238(29)      1158.    3.8190    4.1931
  70003.     1.44986    4.331(30)      1141.    3.8195    4.2500
  70024.     1.45030    4.446(30)      1129.    3.8200    4.3405
  70045.     1.45073    4.724(30)      1086.    3.8205    4.7834
  70066.     1.45117    5.609(34)      887.     3.8210    5.7084
  70087.     1.45160    6.54(4)        729.     3.821     6.548
  70108.     1.45204    6.57(4)        721.     3.822     6.571
  70129.     1.45247    5.888(35)      820.     3.8225    5.8892
  70150.     1.45291    5.143(32)      948.     3.8230    5.1182
  70171.     1.45334    4.606(31)      1073.    3.8235    4.5771
  70192.     1.45378    4.267(29)      1169.    3.8240    4.2577
  70213.     1.45422    4.182(29)      1173.    3.8245    4.0859
  70234.     1.45465    4.124(29)      1210.    3.8250    4.0429
  70255.     1.45509    4.341(29)      1169.    3.8255    4.2631
  70276.     1.45553    5.020(31)      1025.    3.8260    5.0828
  70297.     1.45596    6.39(4)        790.     3.826     6.634
  70319.     1.45640    8.11(4)        578.     3.827     8.129
  70340.     1.45684    8.44(4)        552.     3.827     8.400
  70361.     1.45727    7.40(4)        649.     3.828     7.440
  70382.     1.45771    6.16(4)        793.     3.828     6.172
  70403.     1.45815    5.224(33)      943.     3.8290    5.2275
  70424.     1.45859    4.669(31)      1074.    3.8295    4.7084
  70445.     1.45902    4.588(30)      1084.    3.8300    4.5846
  70466.     1.45946    4.720(31)      1051.    3.8305    4.7858
  70487.     1.45990    4.998(32)      968.     3.8310    5.0492
  70509.     1.46034    5.117(33)      934.     3.8315    5.0419
  70530.     1.46078    4.805(31)      1016.    3.8320    4.7694
  70551.     1.46121    4.488(30)      1103.    3.8325    4.4906
  70572.     1.46165    4.431(30)      1112.    3.8330    4.4298
  70593.     1.46209    4.647(31)      1054.    3.8335    4.6809
  70614.     1.46253    5.099(32)      949.     3.8340    5.1195
  70636.     1.46297    5.492(34)      879.     3.8345    5.4882
  70657.     1.46341    5.826(34)      842.     3.8350    5.8136
  70678.     1.46385    6.47(4)        754.     3.835     6.417
  70699.     1.46429    7.40(4)        656.     3.836     7.485
  70720.     1.46472    8.65(4)        538.     3.836     8.744
  70742.     1.46516    9.44(5)        476.     3.837     9.290
  70763.     1.46560    8.61(4)        533.     3.837     8.568
  70784.     1.46604    7.17(4)        662.     3.838     7.218
  70805.     1.46648    6.13(4)        775.     3.838     6.064
  70827.     1.46692    5.314(33)      910.     3.8389    5.2858
  70848.     1.46736    4.786(32)      1007.    3.8394    4.7528
  70869.     1.46780    4.315(30)      1129.    3.8399    4.3879
  70890.     1.46824    4.144(29)      1167.    3.8404    4.1577
  70912.     1.46868    4.001(29)      1225.    3.8409    4.0229
  70933.     1.46913    3.918(28)      1231.    3.8414    3.9463
  70954.     1.46957    3.893(28)      1242.    3.8419    3.9033
  70975.     1.47001    3.818(28)      1276.    3.8424    3.8791
  70997.     1.47045    3.870(28)      1244.    3.8429    3.8657
  71018.     1.47089    3.816(28)      1271.    3.8434    3.8576
  71039.     1.47133    3.809(28)      1264.    3.8438    3.8542
  71061.     1.47177    3.802(28)      1283.    3.8443    3.8605
  71082.     1.47221    3.901(29)      1224.    3.8448    3.8930
  71103.     1.47266    3.990(29)      1213.    3.8453    4.0028
  71125.     1.47310    4.177(29)      1168.    3.8458    4.2094
  71146.     1.47354    4.413(30)      1098.    3.8463    4.4428
  71167.     1.47398    4.586(31)      1053.    3.8468    4.6435
  71189.     1.47442    4.759(31)      1018.    3.8473    4.8714
  71210.     1.47487    5.031(33)      943.     3.8478    5.0616
  71231.     1.47531    4.979(32)      948.     3.8483    5.0045
  71253.     1.47575    4.676(31)      1032.    3.8488    4.7116
  71274.     1.47619    4.418(30)      1085.    3.8493    4.3956
  71296.     1.47664    4.206(30)      1145.    3.8498    4.1950
  71317.     1.47708    4.163(29)      1171.    3.8502    4.1696
  71338.     1.47752    4.330(30)      1129.    3.8507    4.3859
  71360.     1.47797    4.714(31)      1027.    3.8512    4.7939
  71381.     1.47841    5.080(33)      933.     3.8517    5.0875
  71403.     1.47885    4.979(32)      950.     3.8522    5.0097
  71424.     1.47930    4.701(31)      1025.    3.8527    4.6937
  71445.     1.47974    4.373(30)      1116.    3.8532    4.3952
  71467.     1.48019    4.275(30)      1142.    3.8537    4.2750
  71488.     1.48063    4.439(30)      1091.    3.8542    4.4281
  71510.     1.48107    4.738(31)      1029.    3.8547    4.8515
  71531.     1.48152    5.278(33)      902.     3.8552    5.3269
  71553.     1.48196    5.578(34)      843.     3.8556    5.5727
  71574.     1.48241    5.527(34)      842.     3.8561    5.4627
  71596.     1.48285    5.184(33)      912.     3.8566    5.0921
  71617.     1.48330    4.863(32)      987.     3.8571    4.7391
  71639.     1.48374    4.890(32)      1003.    3.8576    4.7782
  71660.     1.48419    5.645(34)      886.     3.8581    5.7025
  71682.     1.48463    7.38(4)        648.     3.859     7.648
  71703.     1.48508    9.53(5)        463.     3.859     9.496
  71725.     1.48552    9.69(5)        456.     3.860     9.693
  71746.     1.48597    8.30(4)        551.     3.860     8.347
  71768.     1.48641    6.67(4)        700.     3.861     6.715
  71789.     1.48686    5.499(34)      859.     3.8610    5.5308
  71811.     1.48731    4.862(32)      983.     3.8615    4.8612
  71832.     1.48775    4.739(31)      1011.    3.8620    4.6760
  71854.     1.48820    5.037(32)      951.     3.8625    5.0763
  71875.     1.48865    6.04(4)        764.     3.863     5.961
  71897.     1.48909    6.92(4)        640.     3.863     6.732
  71918.     1.48954    7.02(4)        636.     3.864     6.930
  71940.     1.48999    6.78(4)        659.     3.864     6.678
  71962.     1.49043    6.17(4)        725.     3.865     6.156
  71983.     1.49088    5.499(35)      827.     3.8655    5.4787
  72005.     1.49133    4.847(33)      944.     3.8659    4.8683
  72026.     1.49178    4.519(31)      1023.    3.8664    4.4824
  72048.     1.49222    4.454(31)      1041.    3.8669    4.3926
  72070.     1.49267    4.649(32)      1007.    3.8674    4.7086
  72091.     1.49312    5.233(34)      866.     3.8679    5.3426
  72113.     1.49357    5.84(4)        744.     3.868     5.815
  72134.     1.49401    5.77(4)        748.     3.869     5.705
  72156.     1.49446    5.116(34)      869.     3.8694    5.1898
  72178.     1.49491    4.615(32)      982.     3.8699    4.6743
  72199.     1.49536    4.288(31)      1055.    3.8704    4.3281
  72221.     1.49581    4.120(30)      1080.    3.8708    4.1278
  72243.     1.49626    4.012(30)      1104.    3.8713    4.0168
  72264.     1.49671    3.948(30)      1123.    3.8718    3.9574
  72286.     1.49716    3.919(30)      1143.    3.8723    3.9354
  72308.     1.49760    3.984(30)      1128.    3.8728    3.9799
  72329.     1.49805    4.182(30)      1076.    3.8733    4.1883
  72351.     1.49850    4.663(32)      952.     3.8738    4.6913
  72373.     1.49895    5.38(4)        807.     3.874     5.445
  72395.     1.49940    6.04(4)        694.     3.875     6.053
  72416.     1.49985    6.09(4)        677.     3.875     6.063
  72438.     1.50030    5.50(4)        766.     3.876     5.547
  72460.     1.50075    4.927(34)      868.     3.8762    4.9383
  72481.     1.50120    4.448(32)      978.     3.8767    4.4934
  72503.     1.50165    4.178(31)      1042.    3.8772    4.2258
  72525.     1.50210    4.059(31)      1074.    3.8777    4.0744
  72547.     1.50256    3.923(30)      1112.    3.8782    3.9898
  72569.     1.50301    3.907(30)      1105.    3.8787    3.9425
  72590.     1.50346    3.851(30)      1136.    3.8792    3.9161
  72612.     1.50391    3.820(30)      1146.    3.8797    3.9015
  72634.     1.50436    3.832(30)      1138.    3.8802    3.8933
  72656.     1.50481    3.836(30)      1119.    3.8807    3.8889
  72677.     1.50526    3.872(30)      1118.    3.8812    3.8865
  72699.     1.50571    3.857(30)      1111.    3.8816    3.8853
  72721.     1.50617    3.830(30)      1137.    3.8821    3.8847
  72743.     1.50662    3.828(30)      1132.    3.8826    3.8826
  72765.     1.50707    3.844(30)      1141.    3.8831    3.8831
  72787.     1.50752    3.857(30)      1113.    3.8836    3.8836
  72808.     1.50797    3.837(30)      1126.    3.8841    3.8841
  72830.     1.50843    3.826(30)      1142.    3.8846    3.8846
  72852.     1.50888    3.892(30)      1095.    3.8851    3.8851
  72874.     1.50933    3.861(30)      1114.    3.8856    3.8856
  72896.     1.50978    3.846(30)      1116.    3.8861    3.8861
  72918.     1.51024    3.863(30)      1100.    3.8866    3.8866
  72939.     1.51069    3.886(30)      1084.    3.8871    3.8871
  72961.     1.51114    3.869(30)      1103.    3.8876    3.8876
  72983.     1.51160    3.894(30)      1087.    3.8880    3.8881
  73005.     1.51205    3.863(30)      1105.    3.8885    3.8885
  73027.     1.51250    3.822(30)      1138.    3.8890    3.8890
  73049.     1.51296    3.886(30)      1093.    3.8895    3.8895
  73071.     1.51341    3.868(30)      1097.    3.8900    3.8900
  73093.     1.51387    3.834(30)      1127.    3.8905    3.8905
  73115.     1.51432    3.893(30)      1094.    3.8910    3.8910
  73137.     1.51478    3.893(30)      1087.    3.8915    3.8915
  73159.     1.51523    3.914(30)      1084.    3.8920    3.8920
  73181.     1.51568    3.915(30)      1081.    3.8925    3.8925
  73203.     1.51614    3.871(30)      1100.    3.8930    3.8938
  73224.     1.51659    3.893(30)      1088.    3.8935    3.8944
  73246.     1.51705    3.938(31)      1062.    3.8940    3.8951
  73268.     1.51750    3.860(30)      1099.    3.8945    3.8963
  73290.     1.51796    3.952(31)      1059.    3.8950    3.9023
  73312.     1.51841    3.927(30)      1090.    3.8955    3.9347
  73334.     1.51887    4.041(31)      1037.    3.8960    4.0499
  73356.     1.51933    4.299(32)      975.     3.8964    4.2865
  73378.     1.51978    4.557(33)      910.     3.8969    4.5327
  73400.     1.52024    4.661(34)      882.     3.8974    4.5913
  73422.     1.52069    4.471(33)      924.     3.8979    4.4508
  73444.     1.52115    4.322(32)      971.     3.8984    4.2966
  73466.     1.52161    4.423(32)      966.     3.8989    4.3560
  73489.     1.52206    4.861(34)      868.     3.8994    4.8917
  73511.     1.52252    5.87(4)        694.     3.900     5.936
  73533.     1.52298    6.99(4)        555.     3.900     6.930
  73555.     1.52343    7.44(4)        517.     3.901     7.270
  73577.     1.52389    7.31(4)        536.     3.901     7.215
  73599.     1.52435    7.53(4)        520.     3.902     7.523
  73621.     1.52481    8.20(5)        455.     3.902     8.126
  73643.     1.52526    8.11(5)        459.     3.903     8.090
  73665.     1.52572    7.17(4)        533.     3.903     7.146
  73687.     1.52618    5.99(4)        667.     3.904     5.970
  73709.     1.52664    5.11(4)        796.     3.904     5.094
  73731.     1.52709    4.547(33)      901.     3.9049    4.5678
  73754.     1.52755    4.206(32)      986.     3.9054    4.2734
  73776.     1.52801    4.120(32)     1000.     3.9059    4.1132
  73798.     1.52847    3.997(31)      1040.    3.9064    4.0280
  73820.     1.52893    3.929(31)      1055.    3.9069    3.9880
  73842.     1.52939    3.955(31)      1040.    3.9074    3.9702
  73864.     1.52985    3.879(31)      1062.    3.9079    3.9580
  73886.     1.53030    3.914(31)      1043.    3.9084    3.9452
  73909.     1.53076    3.897(31)      1054.    3.9089    3.9341
  73931.     1.53122    3.905(31)      1037.    3.9094    3.9271
  73953.     1.53168    3.865(31)      1071.    3.9099    3.9204
  73975.     1.53214    3.878(31)      1066.    3.9104    3.9218
  73997.     1.53260    3.889(31)      1062.    3.9109    3.9331
  74019.     1.53306    3.968(31)      1048.    3.9114    3.9907
  74042.     1.53352    4.132(31)      1016.    3.9119    4.1965
  74064.     1.53398    4.566(33)      913.     3.9124    4.6598
  74086.     1.53444    5.23(4)        773.     3.913     5.281
  74108.     1.53490    5.78(4)        683.     3.913     5.724
  74131.     1.53536    5.93(4)        673.     3.914     5.812
  74153.     1.53582    5.90(4)        698.     3.914     5.837
  74175.     1.53628    6.35(4)        659.     3.915     6.452
  74197.     1.53675    7.66(4)        519.     3.915     7.856
  74220.     1.53721    9.04(5)        413.     3.916     8.961
  74242.     1.53767    8.71(5)        436.     3.916     8.631
  74264.     1.53813    7.23(4)        551.     3.917     7.273
  74286.     1.53859    5.91(4)        696.     3.917     5.935
  74309.     1.53905    5.049(35)      821.     3.9180    5.0483
  74331.     1.53951    4.446(33)      947.     3.9185    4.5405
  74353.     1.53998    4.207(32)      1007.    3.9190    4.2610
  74376.     1.54044    4.058(31)      1029.    3.9195    4.1083
  74398.     1.54090    4.018(31)      1053.    3.9200    4.0249
  74420.     1.54136    3.967(31)      1065.    3.9205    3.9796
  74443.     1.54182    3.900(30)      1085.    3.9210    3.9552
  74465.     1.54229    3.907(31)      1068.    3.9215    3.9424
  74487.     1.54275    3.934(31)      1059.    3.9220    3.9349
  74510.     1.54321    3.891(30)      1082.    3.9226    3.9335
  74532.     1.54368    3.896(30)      1105.    3.9231    3.9709
  74554.     1.54414    4.034(31)      1054.    3.9236    4.0814
  74577.     1.54460    4.211(31)      1010.    3.9241    4.2985
  74599.     1.54507    4.456(33)      938.     3.9246    4.5253
  74621.     1.54553    4.461(33)      935.     3.9251    4.5866
  74644.     1.54599    4.406(32)      956.     3.9256    4.4672
  74666.     1.54646    4.212(32)      1006.    3.9261    4.3002
  74689.     1.54692    4.093(31)      1038.    3.9266    4.1710
  74711.     1.54739    4.060(31)      1033.    3.9272    4.0853
  74733.     1.54785    4.027(31)      1041.    3.9277    4.0335
  74756.     1.54831    4.086(31)      1047.    3.9282    4.0235
  74778.     1.54878    4.225(31)      1019.    3.9287    4.1386
  74801.     1.54924    4.659(33)      939.     3.9292    4.6613
  74823.     1.54971    5.80(4)        755.     3.930     5.963
  74846.     1.55017    7.62(4)        544.     3.930     7.759
  74868.     1.55064    8.83(5)        447.     3.931     8.777
  74890.     1.55110    8.27(5)        487.     3.931     8.251
  74913.     1.55157    6.88(4)        598.     3.932     6.913
  74935.     1.55203    5.67(4)        738.     3.932     5.710
  74958.     1.55250    4.865(34)      868.     3.9328    4.9349
  74980.     1.55297    4.461(32)      952.     3.9333    4.4918
  75003.     1.55343    4.216(32)      984.     3.9339    4.2468
  75025.     1.55390    4.039(31)      1036.    3.9344    4.1116
  75048.     1.55436    3.968(31)      1045.    3.9349    4.0385
  75070.     1.55483    3.952(31)      1049.    3.9354    3.9975
  75093.     1.55530    3.980(31)      1032.    3.9359    3.9749
  75115.     1.55576    3.969(31)      1040.    3.9365    3.9629
  75138.     1.55623    3.952(31)      1033.    3.9370    3.9585
  75160.     1.55670    3.956(31)      1039.    3.9375    3.9683
  75183.     1.55716    4.015(31)      1026.    3.9380    4.0222
  75206.     1.55763    4.153(32)     1000.     3.9385    4.1660
  75228.     1.55810    4.393(33)      929.     3.9391    4.3803
  75251.     1.55857    4.404(33)      926.     3.9396    4.5216
  75273.     1.55903    4.415(33)      930.     3.9401    4.4867
  75296.     1.55950    4.321(33)      946.     3.9406    4.3391
  75318.     1.55997    4.169(32)      985.     3.9412    4.2169
  75341.     1.56044    4.215(32)      975.     3.9417    4.2416
  75364.     1.56091    4.502(33)      927.     3.9422    4.5574
  75386.     1.56137    5.14(4)        793.     3.943     5.192
  75409.     1.56184    5.85(4)        666.     3.943     5.780
  75432.     1.56231    5.83(4)        671.     3.944     5.829
  75454.     1.56278    5.40(4)        741.     3.944     5.392
  75477.     1.56325    4.884(35)      827.     3.9448    4.8871
  75499.     1.56372    4.509(33)      903.     3.9454    4.5714
  75522.     1.56419    4.387(33)      918.     3.9459    4.4393
  75545.     1.56466    4.325(33)      934.     3.9464    4.3659
  75567.     1.56513    4.196(32)      963.     3.9470    4.2665
  75590.     1.56560    4.157(32)      956.     3.9475    4.1554
  75613.     1.56607    4.034(32)      991.     3.9480    4.0702
  75635.     1.56654    3.977(31)      1023.    3.9485    4.0205
  75658.     1.56701    3.992(32)      1005.    3.9491    3.9917
  75681.     1.56748    3.940(31)      1018.    3.9496    3.9763
  75704.     1.56795    3.937(31)      1026.    3.9501    3.9683
  75726.     1.56842    3.928(31)      1029.    3.9507    3.9646
  75749.     1.56889    3.971(31)      1013.    3.9512    3.9655
  75772.     1.56936    3.932(31)      1025.    3.9517    3.9662
  75794.     1.56983    3.893(31)      1020.    3.9523    3.9663
  75817.     1.57030    3.978(31)      1014.    3.9528    3.9708
  75840.     1.57077    4.048(32)      986.     3.9533    3.9835
  75863.     1.57124    4.114(32)      990.     3.9539    4.0466
  75885.     1.57171    4.446(33)      922.     3.9544    4.3326
  75908.     1.57219    5.25(4)        789.     3.955     5.183
  75931.     1.57266    6.70(4)        603.     3.955     6.678
  75954.     1.57313    8.30(5)        457.     3.956     8.075
  75977.     1.57360    8.80(5)        439.     3.957     8.602
  75999.     1.57407    8.61(5)        452.     3.957     8.642
  76022.     1.57455    8.75(5)        436.     3.958     8.633
  76045.     1.57502    8.19(5)        464.     3.958     8.151
  76068.     1.57549    7.08(4)        547.     3.959     7.057
  76091.     1.57596    5.97(4)        661.     3.959     5.895
  76113.     1.57644    5.07(4)        786.     3.960     5.063
  76136.     1.57691    4.606(34)      868.     3.9604    4.5718
  76159.     1.57738    4.317(33)      925.     3.9609    4.2996
  76182.     1.57786    4.180(33)      942.     3.9615    4.1507
  76205.     1.57833    4.112(32)      962.     3.9620    4.0693
  76228.     1.57880    4.049(32)      972.     3.9625    4.0264
  76250.     1.57928    3.996(32)      993.     3.9631    4.0021
  76273.     1.57975    4.001(32)      987.     3.9636    3.9889
  76296.     1.58022    4.002(32)      978.     3.9642    3.9819
  76319.     1.58070    3.991(32)      986.     3.9647    3.9783
  76342.     1.58117    3.970(32)      999.     3.9653    3.9738
  76365.     1.58165    4.018(32)      971.     3.9658    3.9714
  76388.     1.58212    4.052(32)      967.     3.9664    3.9736
  76411.     1.58260    4.032(32)      965.     3.9669    3.9771
  76434.     1.58307    4.046(32)      969.     3.9675    3.9896
  76457.     1.58355    4.139(33)      942.     3.9680    4.0564
  76480.     1.58402    4.418(33)      896.     3.9686    4.3375
  76502.     1.58450    5.10(4)        782.     3.969     5.092
  76525.     1.58497    6.27(4)        616.     3.970     6.307
  76548.     1.58545    7.61(4)        498.     3.970     7.542
  76571.     1.58592    8.58(5)        445.     3.971     8.703
  76594.     1.58640    9.92(5)        376.     3.971     9.988
  76617.     1.58687   10.81(6)        327.8    3.972    10.568
  76640.     1.58735    9.80(5)        365.     3.972     9.600
  76663.     1.58783    7.89(5)        472.     3.973     7.771
  76686.     1.58830    6.24(4)        615.     3.974     6.187
  76709.     1.58878    5.27(4)        727.     3.974     5.188
  76732.     1.58926    4.704(35)      815.     3.9747    4.6326
  76755.     1.58973    4.418(34)      865.     3.9753    4.3391
  76778.     1.59021    4.251(33)      900.     3.9758    4.2157
  76801.     1.59069    4.272(33)      898.     3.9764    4.2582
  76824.     1.59116    4.526(35)      840.     3.9769    4.4575
  76847.     1.59164    4.79(4)        767.     3.978     4.660
  76871.     1.59212    4.78(4)        781.     3.978     4.669
  76894.     1.59260    4.578(35)      828.     3.9786    4.4960
  76917.     1.59308    4.323(34)      880.     3.9792    4.2986
  76940.     1.59355    4.215(33)      906.     3.9798    4.1657
  76963.     1.59403    4.206(33)      896.     3.9803    4.1386
  76986.     1.59451    4.309(34)      876.     3.9809    4.2636
  77009.     1.59499    4.495(34)      852.     3.9815    4.5609
  77032.     1.59547    4.84(4)        766.     3.982     4.860
  77055.     1.59595    4.93(4)        744.     3.983     4.905
  77078.     1.59642    4.73(4)        789.     3.983     4.694
  77101.     1.59690    4.430(34)      852.     3.9837    4.4310
  77125.     1.59738    4.273(33)      891.     3.9843    4.2460
  77148.     1.59786    4.145(33)      922.     3.9849    4.1638
  77171.     1.59834    4.137(33)      915.     3.9855    4.1832
  77194.     1.59882    4.327(34)      865.     3.9860    4.2689
  77217.     1.59930    4.368(34)      857.     3.9866    4.3274
  77240.     1.59978    4.307(34)      864.     3.9872    4.2921
  77263.     1.60026    4.233(34)      879.     3.9878    4.2005
  77287.     1.60074    4.140(33)      902.     3.9883    4.1172
  77310.     1.60122    4.073(33)      924.     3.9889    4.0682
  77333.     1.60170    4.094(33)      920.     3.9895    4.0645
  77356.     1.60218    4.224(34)      891.     3.9901    4.1420
  77379.     1.60266    4.383(34)      862.     3.9906    4.3419
  77403.     1.60314    4.68(4)        802.     3.991     4.628
  77426.     1.60362    4.91(4)        758.     3.992     4.900
  77449.     1.60411    5.20(4)        719.     3.992     5.150
  77472.     1.60459    5.45(4)        673.     3.993     5.335
  77496.     1.60507    5.36(4)        685.     3.994     5.268
  77519.     1.60555    5.00(4)        748.     3.994     4.946
  77542.     1.60603    4.62(4)        808.     3.995     4.584
  77565.     1.60651    4.402(34)      842.     3.9953    4.3261
  77589.     1.60700    4.244(34)      876.     3.9959    4.1771
  77612.     1.60748    4.201(33)      899.     3.9965    4.1057
  77635.     1.60796    4.193(33)      908.     3.9971    4.1302
  77658.     1.60844    4.462(34)      860.     3.9976    4.4047
  77682.     1.60893    5.15(4)        739.     3.998     5.156
  77705.     1.60941    6.16(4)        600.     3.999     6.217
  77728.     1.60989    6.97(4)        511.     3.999     6.816
  77752.     1.61037    6.52(4)        553.     4.000     6.496
  77775.     1.61086    5.74(4)        644.     4.001     5.696
  77798.     1.61134    5.02(4)        743.     4.001     4.987
  77822.     1.61182    4.521(35)      830.     4.0018    4.5413
  77845.     1.61231    4.276(34)      889.     4.0024    4.2943
  77868.     1.61279    4.161(33)      891.     4.0030    4.1625
  77892.     1.61327    4.157(34)      887.     4.0036    4.0938
  77915.     1.61376    4.084(33)      906.     4.0042    4.0643
  77939.     1.61424    4.066(33)      922.     4.0048    4.0875
  77962.     1.61473    4.316(34)      860.     4.0054    4.2486
  77985.     1.61521    4.67(4)        794.     4.006     4.670
  78009.     1.61570    5.19(4)        705.     4.007     5.265
  78032.     1.61618    5.68(4)        626.     4.007     5.615
  78055.     1.61667    5.50(4)        651.     4.008     5.450
  78079.     1.61715    4.95(4)        742.     4.008     5.003
  78102.     1.61764    4.60(4)        797.     4.009     4.608
  78126.     1.61812    4.365(35)      829.     4.0096    4.3777
  78149.     1.61861    4.242(34)      861.     4.0102    4.2783
  78173.     1.61909    4.197(34)      862.     4.0108    4.2300
  78196.     1.61958    4.150(34)      867.     4.0114    4.1776
  78220.     1.62006    4.094(34)      881.     4.0120    4.1202
  78243.     1.62055    3.982(33)      924.     4.0126    4.0757
  78267.     1.62104    4.032(33)      900.     4.0132    4.0486
  78290.     1.62152    4.024(33)      904.     4.0138    4.0337
  78313.     1.62201    4.002(33)      901.     4.0144    4.0259
  78337.     1.62250    4.007(33)      896.     4.0150    4.0219
  78360.     1.62298    3.983(33)      909.     4.0156    4.0205
  78384.     1.62347    3.944(33)      914.     4.0163    4.0198
  78407.     1.62396    3.988(33)      897.     4.0169    4.0183
  78431.     1.62444    3.981(33)      903.     4.0175    4.0188
  78455.     1.62493    3.940(33)      912.     4.0181    4.0196
  78478.     1.62542    3.976(33)      898.     4.0187    4.0208
  78502.     1.62591    3.954(33)      905.     4.0193    4.0254
  78525.     1.62640    3.966(33)      906.     4.0200    4.0499
  78549.     1.62688    4.095(34)      886.     4.0206    4.1467
  78572.     1.62737    4.364(35)      830.     4.0212    4.3797
  78596.     1.62786    4.59(4)        785.     4.022     4.687
  78619.     1.62835    4.81(4)        732.     4.022     4.857
  78643.     1.62884    4.80(4)        737.     4.023     4.830
  78667.     1.62933    4.68(4)        767.     4.024     4.809
  78690.     1.62981    4.84(4)        730.     4.024     4.896
  78714.     1.63030    4.89(4)        722.     4.025     4.916
  78737.     1.63079    4.71(4)        758.     4.026     4.744
  78761.     1.63128    4.44(4)        803.     4.026     4.491
  78785.     1.63177    4.185(34)      861.     4.0268    4.2899
  78808.     1.63226    4.097(34)      873.     4.0274    4.1691
  78832.     1.63275    4.033(34)      886.     4.0281    4.1036
  78856.     1.63324    4.012(33)      896.     4.0287    4.0690
  78879.     1.63373    3.994(33)      899.     4.0293    4.0509
  78903.     1.63422    4.010(34)      890.     4.0300    4.0416
  78927.     1.63471    3.991(33)      895.     4.0306    4.0370
  78950.     1.63520    3.971(33)      900.     4.0312    4.0341
  78974.     1.63569    3.990(33)      899.     4.0319    4.0334
  78998.     1.63618    3.980(33)      898.     4.0325    4.0325
  79021.     1.63667    3.980(33)      899.     4.0331    4.0331
  79045.     1.63716    3.993(33)      898.     4.0338    4.0338
  79069.     1.63766    3.999(34)      885.     4.0344    4.0344
  79093.     1.63815    3.967(33)      912.     4.0350    4.0351
  79116.     1.63864    3.962(33)      909.     4.0357    4.0357
  79140.     1.63913    3.958(33)      897.     4.0363    4.0363
  79164.     1.63962    3.966(33)      902.     4.0370    4.0371
  79187.     1.64011    3.955(33)      914.     4.0376    4.0451
  79211.     1.64061    3.987(33)      895.     4.0383    4.0468
  79235.     1.64110    4.059(34)      875.     4.0389    4.0492
  79259.     1.64159    4.071(34)      866.     4.0395    4.0561
  79283.     1.64208    4.090(34)      869.     4.0402    4.0859
  79306.     1.64258    4.146(34)      859.     4.0408    4.1842
  79330.     1.64307    4.34(4)        807.     4.041     4.375
  79354.     1.64356    4.57(4)        761.     4.042     4.562
  79378.     1.64406    4.62(4)        760.     4.043     4.597
  79402.     1.64455    4.52(4)        778.     4.043     4.487
  79425.     1.64504    4.41(4)        812.     4.044     4.378
  79449.     1.64554    4.59(4)        774.     4.045     4.415
  79473.     1.64603    5.22(4)        694.     4.045     4.888
  79497.     1.64652    6.72(4)        549.     4.046     6.545
  79521.     1.64702    9.75(5)        361.     4.047    10.044
  79545.     1.64751   14.02(7)        227.6    4.047    14.063
  79568.     1.64801   15.81(7)        191.8    4.048    15.471
  79592.     1.64850   13.40(6)        237.3    4.049    13.407
  79616.     1.64899   10.20(6)        327.6    4.049    10.114
  79640.     1.64949    7.62(5)        470.     4.050     7.513
  79664.     1.64998    6.09(4)        606.     4.051     5.960
  79688.     1.65048    5.22(4)        712.     4.051     5.136
  79712.     1.65097    4.78(4)        782.     4.052     4.708
  79736.     1.65147    4.531(35)      819.     4.0527    4.4632
  79760.     1.65197    4.408(35)      836.     4.0533    4.3043
  79784.     1.65246    4.271(34)      860.     4.0540    4.2024
  79807.     1.65296    4.20(4)        804.     4.055     4.143
  79831.     1.65345    4.10(4)        774.     4.055     4.115
  79855.     1.65395    4.09(4)        749.     4.056     4.122
  79879.     1.65445    4.17(4)        726.     4.057     4.185
  79903.     1.65494    4.30(4)        694.     4.057     4.293
  79927.     1.65544    4.28(4)        686.     4.058     4.357
  79951.     1.65594    4.30(4)        676.     4.059     4.334
  79975.     1.65643    4.22(4)        681.     4.059     4.250
  79999.     1.65693    4.11(4)        702.     4.060     4.173
  80023.     1.65743    4.06(4)        712.     4.061     4.124
  80047.     1.65792    4.03(4)        723.     4.061     4.098
  80071.     1.65842    4.09(4)        702.     4.062     4.085
  80095.     1.65892    4.02(4)        709.     4.063     4.081
  80119.     1.65942    4.09(4)        696.     4.063     4.080
  80143.     1.65991    4.09(4)        693.     4.064     4.083
  80167.     1.66041    4.20(4)        684.     4.065     4.101
  80191.     1.66091    4.36(4)        674.     4.065     4.214
  80215.     1.66141    5.00(4)        598.     4.066     4.760
  80239.     1.66191    6.38(5)        478.     4.067     6.431
  80264.     1.66241    9.15(6)        310.7    4.068     9.409
  80288.     1.66290   12.11(7)        217.4    4.068    12.101
  80312.     1.66340   12.58(7)        204.1    4.069    12.403
  80336.     1.66390   10.44(6)        259.8    4.070    10.446
  80360.     1.66440    7.99(5)        354.     4.070     8.030
  80384.     1.66490    6.26(5)        470.     4.071     6.276
  80408.     1.66540    5.24(4)        554.     4.072     5.255
  80432.     1.66590    4.68(4)        621.     4.072     4.703
  80456.     1.66640    4.37(4)        657.     4.073     4.412
  80481.     1.66690    4.26(4)        676.     4.074     4.257
  80505.     1.66740    4.13(4)        699.     4.074     4.176
  80529.     1.66790    4.11(4)        700.     4.075     4.132
  80553.     1.66840    4.09(4)        709.     4.076     4.109
  80577.     1.66890    4.07(4)        706.     4.077     4.098
  80601.     1.66940    4.07(4)        714.     4.077     4.092
  80626.     1.66990    4.04(4)        707.     4.078     4.089
  80650.     1.67040    4.04(4)        712.     4.079     4.088
  80674.     1.67091    4.11(4)        701.     4.079     4.082
  80698.     1.67141    4.07(4)        707.     4.080     4.084
  80722.     1.67191    4.04(4)        711.     4.081     4.086
  80747.     1.67241    4.13(4)        696.     4.081     4.088
  80771.     1.67291    4.09(4)        708.     4.082     4.092
  80795.     1.67341    4.11(4)        707.     4.083     4.113
  80819.     1.67392    4.18(4)        698.     4.084     4.214
  80843.     1.67442    4.47(4)        670.     4.084     4.552
  80868.     1.67492    5.12(4)        573.     4.085     5.239
  80892.     1.67542    5.97(5)        477.     4.086     6.021
  80916.     1.67593    6.49(5)        439.     4.086     6.506
  80941.     1.67643    6.65(5)        439.     4.087     6.873
  80965.     1.67693    7.25(5)        388.     4.088     7.378
  80989.     1.67743    7.57(5)        365.     4.089     7.525
  81013.     1.67794    7.03(5)        408.     4.089     6.897
  81038.     1.67844    5.88(4)        506.     4.090     5.912
  81062.     1.67895    5.13(4)        592.     4.091     5.117
  81086.     1.67945    4.71(4)        659.     4.091     4.638
  81111.     1.67995    4.49(4)        698.     4.092     4.382
  81135.     1.68046    4.46(4)        730.     4.093     4.266
  81159.     1.68096    4.74(4)        702.     4.094     4.365
  81184.     1.68147    5.72(4)        599.     4.094     5.270
  81208.     1.68197    8.35(5)        412.     4.095     8.363
  81232.     1.68247   13.70(7)        222.0    4.096    14.111
  81257.     1.68298   19.87(9)        132.7    4.096    19.217
  81281.     1.68348   20.09(9)        130.2    4.097    19.429
  81306.     1.68399   15.53(7)        182.5    4.098    15.394
  81330.     1.68449   10.96(6)        276.4    4.099    10.841
  81354.     1.68500    7.86(5)        397.     4.099     7.737
  81379.     1.68551    6.07(4)        523.     4.100     6.003
  81403.     1.68601    5.14(4)        622.     4.101     5.094
  81428.     1.68652    4.75(4)        666.     4.102     4.632
  81452.     1.68702    4.47(4)        713.     4.102     4.422
  81476.     1.68753    4.45(4)        708.     4.103     4.349
  81501.     1.68804    4.43(4)        708.     4.104     4.319
  81525.     1.68854    4.32(4)        723.     4.105     4.273
  81550.     1.68905    4.34(4)        721.     4.105     4.197
  81574.     1.68956    4.19(4)        758.     4.106     4.177
  81599.     1.69006    4.33(4)        732.     4.107     4.251
  81623.     1.69057    4.62(4)        688.     4.107     4.550
  81648.     1.69108    5.16(4)        606.     4.108     5.141
  81672.     1.69158    5.77(4)        529.     4.109     5.714
  81697.     1.69209    5.88(4)        511.     4.110     5.811
  81721.     1.69260    5.49(4)        557.     4.110     5.427
  81746.     1.69311    4.97(4)        630.     4.111     4.938
  81770.     1.69362    4.58(4)        696.     4.112     4.594
  81795.     1.69412    4.49(4)        702.     4.113     4.413
  81819.     1.69463    4.53(4)        695.     4.113     4.352
  81844.     1.69514    4.64(4)        698.     4.114     4.487
  81868.     1.69565    5.25(4)        615.     4.115     5.189
  81893.     1.69616    6.65(5)        476.     4.116     6.869
  81918.     1.69667    8.73(5)        344.3    4.116     8.983
  81942.     1.69718    9.94(6)        291.6    4.117     9.968
  81967.     1.69768    9.20(6)        322.6    4.118     9.317
  81991.     1.69819    7.98(5)        387.     4.119     8.199
  82016.     1.69870    7.36(5)        416.     4.120     7.448
  82040.     1.69921    6.73(5)        452.     4.120     6.808
  82065.     1.69972    6.12(4)        497.     4.121     6.021
  82090.     1.70023    5.32(4)        587.     4.122     5.279
  82114.     1.70074    4.80(4)        657.     4.123     4.766
  82139.     1.70125    4.46(4)        712.     4.123     4.472
  82164.     1.70176    4.39(4)        710.     4.124     4.315
  82188.     1.70227    4.27(4)        726.     4.125     4.234
  82213.     1.70279    4.24(4)        725.     4.126     4.202
  82238.     1.70330    4.26(4)        739.     4.126     4.236
  82262.     1.70381    4.39(4)        726.     4.127     4.424
  82287.     1.70432    4.81(4)        647.     4.128     4.870
  82312.     1.70483    5.38(4)        571.     4.129     5.399
  82336.     1.70534    5.62(4)        536.     4.129     5.600
  82361.     1.70585    5.31(4)        571.     4.130     5.344
  82386.     1.70636    4.91(4)        619.     4.131     4.916
  82410.     1.70688    4.54(4)        674.     4.132     4.574
  82435.     1.70739    4.29(4)        724.     4.133     4.371
  82460.     1.70790    4.27(4)        724.     4.133     4.262
  82485.     1.70841    4.25(4)        721.     4.134     4.208
  82509.     1.70893    4.27(4)        719.     4.135     4.197
  82534.     1.70944    4.30(4)        716.     4.136     4.281
  82559.     1.70995    4.62(4)        670.     4.136     4.617
  82584.     1.71046    5.28(4)        578.     4.137     5.342
  82608.     1.71098    6.14(5)        485.     4.138     6.201
  82633.     1.71149    6.53(5)        451.     4.139     6.584
  82658.     1.71200    6.16(5)        477.     4.140     6.241
  82683.     1.71252    5.45(4)        549.     4.140     5.549
  82708.     1.71303    4.94(4)        609.     4.141     4.951
  82732.     1.71355    4.63(4)        656.     4.142     4.591
  82757.     1.71406    4.43(4)        690.     4.143     4.454
  82782.     1.71457    4.53(4)        651.     4.144     4.515
  82807.     1.71509    4.65(4)        648.     4.144     4.680
  82832.     1.71560    4.87(4)        603.     4.145     4.758
  82857.     1.71612    4.74(4)        619.     4.146     4.657
  82881.     1.71663    4.48(4)        669.     4.147     4.477
  82906.     1.71715    4.29(4)        700.     4.147     4.331
  82931.     1.71766    4.24(4)        705.     4.148     4.245
  82956.     1.71818    4.17(4)        719.     4.149     4.198
  82981.     1.71869    4.17(4)        711.     4.150     4.174
  83006.     1.71921    4.15(4)        713.     4.151     4.163
  83031.     1.71973    4.15(4)        705.     4.151     4.158
  83056.     1.72024    4.16(4)        701.     4.152     4.156
  83081.     1.72076    4.13(4)        716.     4.153     4.155
  83105.     1.72127    4.19(4)        704.     4.154     4.155
  83130.     1.72179    4.13(4)        707.     4.155     4.155
  83155.     1.72231    4.14(4)        711.     4.155     4.156
  83180.     1.72282    4.15(4)        699.     4.156     4.156
  83205.     1.72334    4.17(4)        707.     4.157     4.157
  83230.     1.72386    4.15(4)        702.     4.158     4.158
  83255.     1.72438    4.09(4)        727.     4.159     4.160
  83280.     1.72489    4.09(4)        731.     4.159     4.164
  83305.     1.72541    4.16(4)        705.     4.160     4.176
  83330.     1.72593    4.22(4)        688.     4.161     4.195
  83355.     1.72645    4.22(4)        694.     4.162     4.211
  83380.     1.72696    4.23(4)        696.     4.163     4.211
  83405.     1.72748    4.14(4)        723.     4.164     4.199
  83430.     1.72800    4.10(4)        728.     4.164     4.187
  83455.     1.72852    4.12(4)        714.     4.165     4.179
  83480.     1.72904    4.23(4)        686.     4.166     4.177
  83505.     1.72956    4.18(4)        706.     4.167     4.187
  83530.     1.73008    4.32(4)        686.     4.168     4.259
  83555.     1.73059    4.57(4)        653.     4.168     4.555
  83580.     1.73111    5.14(4)        584.     4.169     5.276
  83606.     1.73163    6.06(5)        481.     4.170     6.226
  83631.     1.73215    6.67(5)        420.     4.171     6.694
  83656.     1.73267    6.20(5)        459.     4.172     6.332
  83681.     1.73319    5.44(4)        543.     4.173     5.587
  83706.     1.73371    4.88(4)        609.     4.173     4.965
  83731.     1.73423    4.55(4)        655.     4.174     4.590
  83756.     1.73475    4.38(4)        665.     4.175     4.391
  83781.     1.73527    4.28(4)        674.     4.176     4.288
  83806.     1.73579    4.24(4)        680.     4.177     4.235
  83832.     1.73631    4.22(4)        680.     4.178     4.209
  83857.     1.73684    4.18(4)        695.     4.178     4.195
  83882.     1.73736    4.14(4)        708.     4.179     4.189
  83907.     1.73788    4.19(4)        693.     4.180     4.186
  83932.     1.73840    4.21(4)        684.     4.181     4.184
  83957.     1.73892    4.14(4)        696.     4.182     4.182
  83983.     1.73944    4.17(4)        695.     4.183     4.183
  84008.     1.73996    4.16(4)        690.     4.183     4.185
  84033.     1.74049    4.24(4)        664.     4.184     4.187
  84058.     1.74101    4.15(4)        696.     4.185     4.188
  84083.     1.74153    4.19(4)        674.     4.186     4.188
  84109.     1.74205    4.16(4)        680.     4.187     4.188
  84134.     1.74258    4.19(4)        676.     4.188     4.188
  84159.     1.74310    4.15(4)        700.     4.188     4.189
  84184.     1.74362    4.11(4)        703.     4.189     4.189
  84210.     1.74415    4.20(4)        671.     4.190     4.190
  84235.     1.74467    4.22(4)        657.     4.191     4.191
  84260.     1.74519    4.25(4)        661.     4.192     4.192
  84285.     1.74572    4.18(4)        679.     4.193     4.193
  84311.     1.74624    4.18(4)        676.     4.193     4.194
  84336.     1.74676    4.22(4)        667.     4.194     4.194
  84361.     1.74729    4.13(4)        685.     4.195     4.195
  84387.     1.74781    4.22(4)        658.     4.196     4.197
  84412.     1.74834    4.18(4)        666.     4.197     4.198
  84437.     1.74886    4.24(4)        657.     4.198     4.201
  84463.     1.74939    4.22(4)        656.     4.199     4.217
  84488.     1.74991    4.30(4)        652.     4.199     4.303
  84513.     1.75044    4.58(4)        610.     4.200     4.589
  84539.     1.75096    5.04(4)        549.     4.201     5.142
  84564.     1.75149    5.66(5)        474.     4.202     5.675
  84589.     1.75201    5.76(5)        465.     4.203     5.750
  84615.     1.75254    5.36(4)        507.     4.204     5.378
  84640.     1.75306    4.98(4)        547.     4.205     4.927
  84665.     1.75359    4.66(4)        588.     4.205     4.613
  84691.     1.75412    4.41(4)        626.     4.206     4.432
  84716.     1.75464    4.32(4)        636.     4.207     4.331
  84742.     1.75517    4.33(4)        625.     4.208     4.276
  84767.     1.75569    4.35(4)        630.     4.209     4.255
  84793.     1.75622    4.37(4)        635.     4.210     4.285
  84818.     1.75675    4.68(4)        598.     4.211     4.529
  84843.     1.75728    5.37(4)        533.     4.212     5.418
  84869.     1.75780    7.07(5)        393.     4.212     7.256
  84894.     1.75833    9.23(6)        277.7    4.213     9.230
  84920.     1.75886    9.77(6)        258.2    4.214     9.790
  84945.     1.75939    8.55(6)        306.4    4.215     8.658
  84971.     1.75991    6.76(5)        404.     4.216     7.004
  84996.     1.76044    5.71(5)        483.     4.217     5.748
  85022.     1.76097    5.03(4)        551.     4.218     5.028
  85047.     1.76150    4.88(4)        565.     4.218     4.699
  85073.     1.76203    4.80(4)        584.     4.219     4.737
  85098.     1.76256    5.27(4)        534.     4.220     5.260
  85124.     1.76308    6.17(5)        447.     4.221     6.191
  85149.     1.76361    7.06(5)        375.     4.222     6.922
  85175.     1.76414    7.10(5)        376.     4.223     7.019
  85200.     1.76467    7.07(5)        394.     4.224     7.076
  85226.     1.76520    7.73(5)        357.     4.225     7.761
  85252.     1.76573    8.85(6)        297.1    4.226     8.561
  85277.     1.76626    9.01(6)        296.5    4.226     8.776
  85303.     1.76679    9.18(6)        300.0    4.227     9.151
  85328.     1.76732   10.57(6)        254.1    4.228    10.603
  85354.     1.76785   12.55(7)        197.1    4.229    12.000
  85380.     1.76838   11.89(7)        208.6    4.230    11.541
  85405.     1.76891    9.65(6)        266.6    4.231     9.494
  85431.     1.76944    7.46(5)        358.     4.232     7.358
  85456.     1.76997    5.94(5)        461.     4.233     5.911
  85482.     1.77050    5.16(4)        529.     4.233     5.103
  85508.     1.77104    4.68(4)        593.     4.234     4.684
  85533.     1.77157    4.55(4)        584.     4.235     4.469
  85559.     1.77210    4.42(4)        611.     4.236     4.360
  85585.     1.77263    4.31(4)        623.     4.237     4.302
  85610.     1.77316    4.28(4)        626.     4.238     4.274
  85636.     1.77369    4.30(4)        609.     4.239     4.260
  85662.     1.77423    4.30(4)        614.     4.240     4.253
  85687.     1.77476    4.28(4)        619.     4.241     4.249
  85713.     1.77529    4.28(4)        617.     4.241     4.248
  85739.     1.77582    4.24(4)        617.     4.242     4.247
  85765.     1.77636    4.23(4)        624.     4.243     4.243
  85790.     1.77689    4.25(4)        620.     4.244     4.244
  85816.     1.77742    4.29(4)        613.     4.245     4.245
  85842.     1.77796    4.23(4)        621.     4.246     4.246
  85868.     1.77849    4.27(4)        599.     4.247     4.247
  85893.     1.77902    4.30(4)        605.     4.248     4.248
  85919.     1.77956    4.27(4)        610.     4.249     4.250
  85945.     1.78009    4.25(4)        615.     4.250     4.256
  85971.     1.78063    4.32(4)        598.     4.250     4.269
  85996.     1.78116    4.38(4)        590.     4.251     4.344
  86022.     1.78169    4.69(4)        571.     4.252     4.640
  86048.     1.78223    5.29(5)        494.     4.253     5.340
  86074.     1.78276    6.22(5)        403.     4.254     6.231
  86100.     1.78330    6.74(5)        363.     4.255     6.635
  86125.     1.78383    6.24(5)        401.     4.256     6.260
  86151.     1.78437    5.53(5)        465.     4.257     5.549
  86177.     1.78490    5.04(4)        509.     4.258     4.975
  86203.     1.78544    4.68(4)        552.     4.259     4.643
  86229.     1.78597    4.58(4)        566.     4.260     4.494
  86255.     1.78651    4.69(4)        569.     4.260     4.542
  86281.     1.78705    5.25(4)        498.     4.261     5.031
  86307.     1.78758    6.25(5)        422.     4.262     6.326
  86332.     1.78812    8.08(6)        309.5    4.263     8.168
  86358.     1.78866    9.32(6)        254.0    4.264     9.269
  86384.     1.78919    8.79(6)        275.3    4.265     8.748
  86410.     1.78973    7.25(5)        346.6    4.266     7.314
  86436.     1.79027    6.05(5)        425.     4.267     6.011
  86462.     1.79080    5.25(5)        485.     4.268     5.192
  86488.     1.79134    4.75(4)        540.     4.269     4.751
  86514.     1.79188    4.56(4)        563.     4.270     4.523
  86540.     1.79242    4.43(4)        584.     4.271     4.407
  86566.     1.79295    4.36(4)        593.     4.271     4.347
  86592.     1.79349    4.31(4)        602.     4.272     4.316
  86618.     1.79403    4.31(4)        592.     4.273     4.300
  86644.     1.79457    4.34(4)        588.     4.274     4.292
  86670.     1.79511    4.29(4)        594.     4.275     4.287
  86696.     1.79564    4.22(4)        610.     4.276     4.285
  86722.     1.79618    4.27(4)        596.     4.277     4.284
  86748.     1.79672    4.29(4)        598.     4.278     4.284
  86774.     1.79726    4.25(4)        606.     4.279     4.279
  86800.     1.79780    4.29(4)        604.     4.280     4.280
  86826.     1.79834    4.23(4)        610.     4.281     4.281
  86852.     1.79888    4.24(4)        611.     4.282     4.282
  86878.     1.79942    4.21(4)        614.     4.283     4.283
  86904.     1.79996    4.24(4)        608.     4.283     4.290
  86930.     1.80050    4.36(4)        581.     4.284     4.313
  86956.     1.80104    4.38(4)        590.     4.285     4.417
  86982.     1.80158    4.63(4)        555.     4.286     4.688
  87008.     1.80212    5.00(4)        502.     4.287     5.073
  87034.     1.80266    5.32(5)        469.     4.288     5.293
  87061.     1.80320    5.18(5)        481.     4.289     5.173
  87087.     1.80374    4.83(4)        518.     4.290     4.876
  87113.     1.80428    4.64(4)        542.     4.291     4.620
  87139.     1.80483    4.39(4)        581.     4.292     4.468
  87165.     1.80537    4.32(4)        594.     4.293     4.393
  87191.     1.80591    4.38(4)        576.     4.294     4.371
  87217.     1.80645    4.53(4)        557.     4.295     4.436
  87244.     1.80699    4.80(4)        531.     4.296     4.764
  87270.     1.80754    5.54(5)        461.     4.296     5.632
  87296.     1.80808    6.78(5)        365.     4.297     6.937
  87322.     1.80862    7.84(6)        299.8    4.298     7.835
  87348.     1.80916    7.74(6)        305.4    4.299     7.703
  87374.     1.80971    7.18(5)        342.3    4.300     7.200
  87401.     1.81025    7.16(5)        346.7    4.301     7.343
  87427.     1.81079    7.98(6)        297.8    4.302     8.067
  87453.     1.81133    8.34(6)        276.6    4.303     8.328
  87479.     1.81188    7.64(6)        304.3    4.304     7.599
  87506.     1.81242    6.39(5)        377.     4.305     6.438
  87532.     1.81297    5.50(5)        444.     4.306     5.493
  87558.     1.81351    4.89(4)        503.     4.307     4.925
  87584.     1.81405    4.63(4)        536.     4.308     4.625
  87611.     1.81460    4.49(4)        549.     4.309     4.474
  87637.     1.81514    4.44(4)        545.     4.310     4.406
  87663.     1.81569    4.61(4)        535.     4.311     4.442
  87690.     1.81623    5.05(4)        503.     4.311     4.851
  87716.     1.81678    6.23(5)        413.     4.312     6.291
  87742.     1.81732    8.83(6)        271.2    4.313     9.043
  87768.     1.81787   11.74(7)        185.6    4.314    11.602
  87795.     1.81841   12.02(7)        178.3    4.315    11.816
  87821.     1.81896    9.83(7)        230.3    4.316     9.853
  87847.     1.81950    7.57(6)        313.3    4.317     7.565
  87874.     1.82005    5.99(5)        413.     4.318     6.009
  87900.     1.82060    5.17(5)        478.     4.319     5.164
  87927.     1.82114    4.68(4)        526.     4.320     4.739
  87953.     1.82169    4.53(4)        537.     4.321     4.529
  87979.     1.82224    4.43(4)        550.     4.322     4.425
  88006.     1.82278    4.32(4)        561.     4.323     4.374
  88032.     1.82333    4.17(4)        586.     4.324     4.349
  88059.     1.82388    4.31(4)        567.     4.325     4.325
  88085.     1.82442    4.36(4)        556.     4.326     4.326
  88111.     1.82497    4.33(4)        563.     4.327     4.327
  88138.     1.82552    4.29(4)        562.     4.328     4.328
  88164.     1.82607    4.30(4)        558.     4.329     4.329
  88191.     1.82661    4.32(4)        559.     4.330     4.335
  88217.     1.82716    4.35(4)        549.     4.330     4.349
  88244.     1.82771    4.34(4)        557.     4.331     4.374
  88270.     1.82826    4.39(4)        549.     4.332     4.395
  88297.     1.82881    4.37(4)        549.     4.333     4.395
  88323.     1.82936    4.33(4)        555.     4.334     4.379
  88350.     1.82990    4.27(4)        566.     4.335     4.361
  88376.     1.83045    4.37(4)        540.     4.336     4.349
  88403.     1.83100    4.31(4)        550.     4.337     4.344
  88429.     1.83155    4.38(4)        542.     4.338     4.341
  88456.     1.83210    4.30(4)        552.     4.339     4.341
  88482.     1.83265    4.32(4)        547.     4.340     4.341
  88509.     1.83320    4.32(4)        540.     4.341     4.341
  88535.     1.83375    4.28(4)        553.     4.342     4.342
  88562.     1.83430    4.37(4)        536.     4.343     4.343
  88588.     1.83485    4.32(4)        549.     4.344     4.344
  88615.     1.83540    4.30(4)        544.     4.345     4.345
  88642.     1.83595    4.24(4)        561.     4.346     4.346
  88668.     1.83650    4.37(4)        526.     4.347     4.347
  88695.     1.83705    4.32(4)        545.     4.348     4.348
  88721.     1.83761    4.39(4)        529.     4.349     4.349
  88748.     1.83816    4.39(4)        524.     4.350     4.350
  88775.     1.83871    4.29(4)        536.     4.351     4.351
  88801.     1.83926    4.34(4)        537.     4.352     4.352
  88828.     1.83981    4.42(4)        513.     4.352     4.352
  88855.     1.84036    4.30(4)        541.     4.353     4.353
  88881.     1.84092    4.36(4)        525.     4.354     4.354
  88908.     1.84147    4.32(4)        535.     4.355     4.355
  88935.     1.84202    4.28(4)        531.     4.356     4.356
  88961.     1.84257    4.40(4)        509.     4.357     4.357
  88988.     1.84313    4.33(4)        515.     4.358     4.358
  89015.     1.84368    4.29(4)        523.     4.359     4.359
  89041.     1.84423    4.37(4)        519.     4.360     4.360
  89068.     1.84479    4.41(4)        508.     4.361     4.361
  89095.     1.84534    4.38(4)        515.     4.362     4.362
  89121.     1.84589    4.40(4)        514.     4.363     4.364
  89148.     1.84645    4.35(4)        515.     4.364     4.365
  89175.     1.84700    4.42(4)        505.     4.365     4.367
  89202.     1.84756    4.35(4)        515.     4.366     4.369
  89228.     1.84811    4.40(4)        505.     4.367     4.370
  89255.     1.84866    4.42(4)        511.     4.368     4.372
  89282.     1.84922    4.48(5)        491.     4.369     4.373
  89309.     1.84977    4.35(4)        517.     4.370     4.375
  89336.     1.85033    4.43(4)        503.     4.371     4.378
  89362.     1.85088    4.44(4)        500.     4.372     4.383
  89389.     1.85144    4.45(4)        507.     4.373     4.399
  89416.     1.85200    4.60(5)        490.     4.374     4.483
  89443.     1.85255    4.84(5)        469.     4.375     4.799
  89470.     1.85311    5.52(5)        409.     4.376     5.538
  89496.     1.85366    6.41(5)        342.2    4.377     6.510
  89523.     1.85422    7.04(6)        301.2    4.378     7.017
  89550.     1.85478    6.61(6)        329.0    4.378     6.674
  89577.     1.85533    5.82(5)        378.     4.379     5.901
  89604.     1.85589    5.23(5)        430.     4.380     5.229
  89631.     1.85645    4.80(5)        468.     4.381     4.819
  89658.     1.85700    4.64(5)        488.     4.382     4.605
  89685.     1.85756    4.58(5)        488.     4.383     4.498
  89712.     1.85812    4.47(4)        502.     4.384     4.445
  89738.     1.85867    4.45(4)        503.     4.385     4.425
  89765.     1.85923    4.61(5)        486.     4.386     4.450
  89792.     1.85979    4.77(5)        473.     4.387     4.629
  89819.     1.86035    5.13(5)        449.     4.388     5.133
  89846.     1.86091    5.92(5)        371.     4.389     5.923
  89873.     1.86146    6.62(6)        322.4    4.390     6.468
  89900.     1.86202    6.42(5)        338.6    4.391     6.318
  89927.     1.86258    5.76(5)        382.     4.392     5.715
  89954.     1.86314    5.19(5)        432.     4.393     5.140
  89981.     1.86370    4.87(5)        458.     4.394     4.783
  90008.     1.86426    4.64(5)        483.     4.395     4.599
  90035.     1.86482    4.59(5)        480.     4.396     4.522
  90062.     1.86538    4.75(5)        475.     4.397     4.558
  90089.     1.86594    5.09(5)        446.     4.398     4.932
  90116.     1.86650    6.21(5)        370.     4.399     6.159
  90143.     1.86706    8.21(6)        264.6    4.400     8.425
  90170.     1.86762   10.77(7)        184.5    4.401    10.516
  90197.     1.86818   11.05(8)        176.7    4.402    10.696
  90224.     1.86874    9.08(7)        226.3    4.403     9.091
  90251.     1.86930    7.20(6)        296.5    4.404     7.186
  90278.     1.86986    5.89(5)        371.     4.405     5.866
  90305.     1.87042    5.21(5)        417.     4.406     5.143
  90333.     1.87098    4.70(5)        459.     4.407     4.778
  90360.     1.87154    4.64(5)        464.     4.408     4.597
  90387.     1.87210    4.52(5)        481.     4.408     4.508
  90414.     1.87267    4.53(5)        475.     4.409     4.464
  90441.     1.87323    4.45(5)        480.     4.410     4.442
  90468.     1.87379    4.45(5)        482.     4.411     4.432
  90495.     1.87435    4.50(5)        484.     4.412     4.427
  90522.     1.87491    4.56(5)        469.     4.413     4.428
  90550.     1.87548    4.65(5)        460.     4.414     4.460
  90577.     1.87604    4.99(5)        436.     4.415     4.721
  90604.     1.87660    5.90(5)        374.     4.416     5.776
  90631.     1.87717    8.12(6)        264.3    4.417     8.241
  90658.     1.87773   11.47(8)        167.4    4.418    11.279
  90686.     1.87829   13.01(8)        139.9    4.419    12.506
  90713.     1.87886   11.21(8)        170.9    4.420    11.054
  90740.     1.87942    8.49(6)        241.8    4.421     8.563
  90767.     1.87998    6.61(6)        318.5    4.422     6.619
  90794.     1.88055    5.56(5)        384.     4.423     5.513
  90822.     1.88111    4.98(5)        426.     4.424     4.956
  90849.     1.88168    4.70(5)        455.     4.425     4.687
  90876.     1.88224    4.62(5)        464.     4.426     4.567
  90903.     1.88281    4.57(5)        467.     4.427     4.556
  90931.     1.88337    4.70(5)        458.     4.428     4.677
  90958.     1.88394    4.84(5)        441.     4.429     4.925
  90985.     1.88450    5.24(5)        399.     4.430     5.151
  91013.     1.88507    5.25(5)        399.     4.431     5.162
  91040.     1.88563    5.00(5)        420.     4.432     4.979
  91067.     1.88620    4.70(5)        447.     4.433     4.760
  91094.     1.88676    4.63(5)        467.     4.434     4.605
  91122.     1.88733    4.57(5)        465.     4.435     4.521
  91149.     1.88790    4.47(5)        481.     4.436     4.479
  91176.     1.88846    4.43(5)        488.     4.437     4.458
  91204.     1.88903    4.38(5)        492.     4.438     4.449
  91231.     1.88960    4.44(5)        481.     4.439     4.445
  91259.     1.89016    4.51(5)        462.     4.439     4.444
  91286.     1.89073    4.37(5)        487.     4.440     4.445
  91313.     1.89130    4.44(5)        482.     4.441     4.462
  91341.     1.89186    4.57(5)        471.     4.442     4.556
  91368.     1.89243    4.84(5)        449.     4.443     4.873
  91396.     1.89300    5.43(5)        387.     4.444     5.477
  91423.     1.89357    6.05(5)        340.1    4.445     6.044
  91450.     1.89414    6.07(5)        335.9    4.446     6.103
  91478.     1.89470    5.72(5)        361.     4.447     5.699
  91505.     1.89527    5.26(5)        399.     4.448     5.263
  91533.     1.89584    5.07(5)        413.     4.449     5.040
  91560.     1.89641    4.88(5)        431.     4.450     4.955
  91588.     1.89698    4.87(5)        427.     4.451     4.859
  91615.     1.89755    4.73(5)        440.     4.452     4.726
  91643.     1.89812    4.56(5)        453.     4.453     4.608
  91670.     1.89869    4.49(5)        462.     4.454     4.534
  91698.     1.89926    4.51(5)        459.     4.455     4.495
  91725.     1.89983    4.43(5)        466.     4.456     4.476
  91753.     1.90040    4.40(5)        471.     4.457     4.467
  91780.     1.90097    4.44(5)        467.     4.458     4.463
  91808.     1.90154    4.38(5)        469.     4.459     4.462
  91835.     1.90211    4.43(5)        467.     4.460     4.461
  91863.     1.90268    4.40(5)        461.     4.461     4.462
  91890.     1.90325    4.41(5)        457.     4.462     4.462
  91918.     1.90382    4.41(5)        465.     4.463     4.463
  91945.     1.90439    4.46(5)        448.     4.464     4.464
  91973.     1.90496    4.36(5)        471.     4.465     4.466
  92001.     1.90554    4.44(5)        457.     4.466     4.467
  92028.     1.90611    4.40(5)        462.     4.466     4.468
  92056.     1.90668    4.45(5)        450.     4.467     4.470
  92083.     1.90725    4.41(5)        460.     4.468     4.471
  92111.     1.90782    4.41(5)        460.     4.469     4.472
  92139.     1.90840    4.46(5)        454.     4.470     4.474
  92166.     1.90897    4.42(5)        453.     4.471     4.475
  92194.     1.90954    4.45(5)        441.     4.472     4.477
  92222.     1.91011    4.38(5)        460.     4.473     4.479
  92249.     1.91069    4.49(5)        442.     4.474     4.482
  92277.     1.91126    4.51(5)        443.     4.475     4.487
  92305.     1.91183    4.51(5)        450.     4.476     4.515
  92332.     1.91241    4.85(5)        421.     4.477     4.679
  92360.     1.91298    5.38(5)        386.     4.478     5.351
  92388.     1.91356    6.82(6)        300.3    4.479     6.991
  92415.     1.91413    9.12(7)        209.1    4.480     9.192
  92443.     1.91470   10.71(8)        167.7    4.481    10.367
  92471.     1.91528    9.75(7)        186.7    4.482     9.607
  92499.     1.91585    7.75(6)        248.8    4.483     7.850
  92526.     1.91643    6.23(6)        320.9    4.484     6.328
  92554.     1.91700    5.39(5)        372.     4.485     5.412
  92582.     1.91758    4.85(5)        417.     4.486     4.940
  92610.     1.91815    4.61(5)        438.     4.487     4.710
  92638.     1.91873    4.68(5)        418.     4.488     4.599
  92665.     1.91930    4.52(5)        442.     4.488     4.545
  92693.     1.91988    4.51(5)        445.     4.489     4.519
  92721.     1.92046    4.49(5)        445.     4.490     4.507
  92749.     1.92103    4.53(5)        438.     4.491     4.501
  92777.     1.92161    4.44(5)        454.     4.492     4.499
  92804.     1.92219    4.48(5)        445.     4.493     4.498
  92832.     1.92276    4.51(5)        442.     4.494     4.498
  92860.     1.92334    4.42(5)        442.     4.495     4.495
  92888.     1.92392    4.51(5)        433.     4.496     4.496
  92916.     1.92449    4.50(5)        439.     4.497     4.497
  92944.     1.92507    4.47(5)        442.     4.498     4.498
  92972.     1.92565    4.47(5)        441.     4.499     4.499
  92999.     1.92623    4.45(5)        442.     4.500     4.500
  93027.     1.92680    4.36(5)        451.     4.501     4.501
  93055.     1.92738    4.51(5)        428.     4.502     4.502
  93083.     1.92796    4.47(5)        443.     4.503     4.503
  93111.     1.92854    4.50(5)        441.     4.504     4.504
  93139.     1.92912    4.40(5)        444.     4.505     4.505
  93167.     1.92970    4.51(5)        429.     4.506     4.506
  93195.     1.93028    4.51(5)        425.     4.506     4.507
  93223.     1.93085    4.53(5)        428.     4.507     4.507
  93251.     1.93143    4.47(5)        432.     4.508     4.508
  93279.     1.93201    4.42(5)        436.     4.509     4.510
  93307.     1.93259    4.49(5)        424.     4.510     4.511
  93335.     1.93317    4.53(5)        420.     4.511     4.512
  93363.     1.93375    4.43(5)        429.     4.512     4.513
  93391.     1.93433    4.51(5)        411.     4.513     4.514
  93419.     1.93491    4.42(5)        429.     4.514     4.516
  93447.     1.93549    4.40(5)        439.     4.515     4.517
  93475.     1.93607    4.45(5)        431.     4.516     4.521
  93503.     1.93666    4.58(5)        407.     4.517     4.542
  93531.     1.93724    4.53(5)        418.     4.518     4.615
  93559.     1.93782    4.71(5)        401.     4.519     4.809
  93587.     1.93840    5.08(5)        372.     4.520     5.106
  93615.     1.93898    5.41(5)        338.0    4.521     5.307
  93643.     1.93956    5.26(5)        345.7    4.522     5.248
  93671.     1.94014    5.00(5)        370.     4.522     5.022
  93699.     1.94073    4.80(5)        391.     4.523     4.808
  93728.     1.94131    4.64(5)        397.     4.524     4.678
  93756.     1.94189    4.65(5)        401.     4.525     4.615
  93784.     1.94247    4.66(5)        401.     4.526     4.602
  93812.     1.94306    4.87(5)        381.     4.527     4.687
  93840.     1.94364    5.22(5)        367.     4.528     5.128
  93868.     1.94422    6.28(6)        303.2    4.529     6.399
  93896.     1.94481    8.24(7)        220.8    4.530     8.520
  93925.     1.94539   10.06(8)        168.5    4.531    10.225
  93953.     1.94597    9.90(8)        171.3    4.532    10.088
  93981.     1.94656    8.33(7)        215.0    4.533     8.507
  94009.     1.94714    6.76(6)        271.4    4.534     6.865
  94037.     1.94773    5.86(6)        321.9    4.535     5.911
  94066.     1.94831    5.64(5)        334.5    4.536     5.637
  94094.     1.94889    5.72(6)        324.3    4.536     5.668
  94122.     1.94948    5.67(6)        322.9    4.537     5.587
  94150.     1.95006    5.39(5)        339.8    4.538     5.298
  94178.     1.95065    5.09(5)        364.     4.539     4.982
  94207.     1.95123    4.72(5)        402.     4.540     4.769
  94235.     1.95182    4.57(5)        410.     4.541     4.655
  94263.     1.95241    4.59(5)        406.     4.542     4.600
  94292.     1.95299    4.53(5)        408.     4.543     4.573
  94320.     1.95358    4.52(5)        412.     4.544     4.561
  94348.     1.95416    4.54(5)        409.     4.545     4.550
  94376.     1.95475    4.53(5)        404.     4.546     4.548
  94405.     1.95534    4.48(5)        416.     4.547     4.547
  94433.     1.95592    4.53(5)        409.     4.548     4.548
  94461.     1.95651    4.51(5)        410.     4.548     4.548
  94490.     1.95710    4.53(5)        404.     4.549     4.549
  94518.     1.95768    4.43(5)        423.     4.550     4.550
  94546.     1.95827    4.50(5)        408.     4.551     4.551
  94575.     1.95886    4.54(5)        401.     4.552     4.552
  94603.     1.95945    4.52(5)        405.     4.553     4.553
  94632.     1.96003    4.54(5)        406.     4.554     4.554
  94660.     1.96062    4.50(5)        401.     4.555     4.555
  94688.     1.96121    4.43(5)        414.     4.556     4.556
  94717.     1.96180    4.46(5)        409.     4.557     4.557
  94745.     1.96239    4.45(5)        409.     4.558     4.558
  94774.     1.96298    4.46(5)        411.     4.558     4.559
  94802.     1.96357    4.52(5)        404.     4.559     4.559
  94830.     1.96416    4.48(5)        403.     4.560     4.560
  94859.     1.96474    4.45(5)        404.     4.561     4.561
  94887.     1.96533    4.37(5)        421.     4.562     4.563
  94916.     1.96592    4.54(5)        396.     4.563     4.569
  94944.     1.96651    4.59(5)        386.     4.564     4.606
  94973.     1.96710    4.71(5)        377.     4.565     4.758
  95001.     1.96769    5.06(5)        352.     4.566     5.126
  95030.     1.96828    5.52(6)        313.3    4.567     5.607
  95058.     1.96887    5.80(6)        295.2    4.568     5.852
  95087.     1.96947    5.73(6)        300.1    4.568     5.746
  95115.     1.97006    5.55(6)        315.1    4.569     5.557
  95144.     1.97065    5.52(6)        313.5    4.570     5.445
  95172.     1.97124    5.32(6)        324.2    4.571     5.300
  95201.     1.97183    4.97(5)        352.     4.572     5.071
  95230.     1.97242    4.80(5)        362.     4.573     4.854
  95258.     1.97301    4.64(5)        374.     4.574     4.714
  95287.     1.97361    4.60(5)        377.     4.575     4.641
  95315.     1.97420    4.55(5)        383.     4.576     4.607
  95344.     1.97479    4.56(5)        379.     4.577     4.589
  95372.     1.97538    4.52(5)        382.     4.577     4.584
  95401.     1.97597    4.49(5)        387.     4.578     4.581
  95430.     1.97657    4.50(5)        389.     4.579     4.581
  95458.     1.97716    4.50(5)        390.     4.580     4.580
  95487.     1.97775    4.53(5)        383.     4.581     4.581
  95516.     1.97835    4.46(5)        393.     4.582     4.582
  95544.     1.97894    4.55(5)        378.     4.583     4.583
  95573.     1.97953    4.54(5)        385.     4.584     4.584
  95602.     1.98013    4.55(5)        379.     4.585     4.585
  95630.     1.98072    4.55(5)        380.     4.585     4.586
  95659.     1.98132    4.55(5)        381.     4.586     4.586
  95688.     1.98191    4.59(5)        379.     4.587     4.587
  95716.     1.98251    4.57(5)        377.     4.588     4.588
  95745.     1.98310    4.53(5)        380.     4.589     4.592
  95774.     1.98370    4.60(5)        373.     4.590     4.594
  95803.     1.98429    4.58(5)        375.     4.591     4.595
  95831.     1.98489    4.52(5)        382.     4.592     4.597
  95860.     1.98548    4.56(5)        379.     4.593     4.603
  95889.     1.98608    4.53(5)        381.     4.593     4.605
  95918.     1.98667    4.55(5)        377.     4.594     4.609
  95946.     1.98727    4.49(5)        385.     4.595     4.614
  95975.     1.98787    4.61(5)        376.     4.596     4.622
  96004.     1.98846    4.78(5)        364.     4.597     4.650
  96033.     1.98906    5.19(5)        334.1    4.598     4.829
  96062.     1.98966    6.07(6)        294.0    4.599     5.722
  96090.     1.99025    8.42(7)        212.2    4.600     8.531
  96119.     1.99085   13.16(9)        120.0    4.600    13.690
  96148.     1.99145   18.62(12)       73.9     4.601    18.552
  96177.     1.99204   19.34(12)       69.4     4.602    19.280
  96206.     1.99264   15.52(10)       92.4     4.603    15.793
  96235.     1.99324   11.00(8)        142.0    4.604    11.313
  96263.     1.99384    8.06(7)        201.3    4.605     8.079
  96292.     1.99444    6.37(6)        260.3    4.606     6.293
  96321.     1.99504    5.50(6)        296.1    4.607     5.415
  96350.     1.99563    5.06(6)        325.3    4.607     4.998
  96379.     1.99623    4.85(5)        335.6    4.608     4.801
  96408.     1.99683    4.77(5)        338.8    4.609     4.708
  96437.     1.99743    4.75(5)        336.3    4.610     4.663
  96466.     1.99803    4.63(5)        352.     4.611     4.642
  96495.     1.99863    4.74(5)        331.3    4.612     4.631
  96524.     1.99923    4.64(5)        339.8    4.613     4.626
  96553.     1.99983    4.70(5)        331.8    4.614     4.623
  96582.     2.00043    4.59(5)        341.8    4.614     4.614
  96611.     2.00103    4.65(5)        332.7    4.615     4.615
  96640.     2.00163    4.68(5)        331.9    4.616     4.616
  96669.     2.00223    4.64(5)        336.0    4.617     4.617
  96698.     2.00283    4.55(5)        343.3    4.618     4.618
  96727.     2.00343    4.59(5)        335.9    4.619     4.619
  96756.     2.00403    4.65(6)        327.5    4.620     4.620
  96785.     2.00463    4.57(5)        337.3    4.620     4.620
  96814.     2.00524    4.64(5)        331.2    4.621     4.621
  96843.     2.00584    4.59(5)        333.8    4.622     4.622
  96872.     2.00644    4.63(5)        332.1    4.623     4.623
  96901.     2.00704    4.64(5)        330.7    4.624     4.624
  96930.     2.00764    4.62(5)        338.0    4.625     4.625
  96959.     2.00825    4.61(5)        341.4    4.626     4.626
  96988.     2.00885    4.57(5)        337.7    4.626     4.626
  97017.     2.00945    4.56(5)        345.3    4.627     4.627
  97046.     2.01005    4.55(5)        340.0    4.628     4.628
  97075.     2.01066    4.64(6)        326.9    4.629     4.629
  97104.     2.01126    4.53(5)        344.2    4.630     4.630
  97134.     2.01186    4.65(5)        333.1    4.631     4.631
  97163.     2.01247    4.71(6)        325.5    4.631     4.631
  97192.     2.01307    4.55(5)        343.4    4.632     4.632
  97221.     2.01367    4.51(5)        346.8    4.633     4.633
  97250.     2.01428    4.65(6)        327.9    4.634     4.634
  97279.     2.01488    4.60(5)        334.8    4.635     4.635
  97309.     2.01549    4.55(5)        338.5    4.636     4.636
  97338.     2.01609    4.66(6)        326.3    4.637     4.637
  97367.     2.01670    4.68(6)        324.0    4.637     4.638
  97396.     2.01730    4.64(6)        330.4    4.638     4.640
  97425.     2.01791    4.64(6)        324.1    4.639     4.651
  97455.     2.01851    4.65(6)        327.7    4.640     4.700
  97484.     2.01912    4.68(6)        326.7    4.641     4.827
  97513.     2.01973    5.01(6)        298.2    4.642     5.012
  97542.     2.02033    5.14(6)        289.7    4.642     5.126
  97572.     2.02094    4.99(6)        296.9    4.643     5.075
  97601.     2.02154    5.10(6)        289.2    4.644     4.938
  97630.     2.02215    4.83(6)        310.7    4.645     4.860
  97659.     2.02276    4.97(6)        302.1    4.646     4.954
  97689.     2.02336    5.31(6)        280.1    4.647     5.244
  97718.     2.02397    5.48(6)        267.5    4.647     5.549
  97747.     2.02458    5.69(6)        249.1    4.648     5.596
  97777.     2.02519    5.43(6)        269.8    4.649     5.385
  97806.     2.02579    5.25(6)        279.5    4.650     5.200
  97835.     2.02640    5.32(6)        278.9    4.651     5.345
  97865.     2.02701    5.94(6)        245.0    4.652     5.951
  97894.     2.02762    6.61(7)        217.4    4.652     6.729
  97923.     2.02823    6.96(7)        198.7    4.653     7.040
  97953.     2.02883    6.49(7)        215.0    4.654     6.634
  97982.     2.02944    5.85(6)        241.0    4.655     5.918
  98012.     2.03005    5.21(6)        277.6    4.656     5.333
  98041.     2.03066    5.00(6)        284.4    4.656     5.002
  98070.     2.03127    5.06(6)        277.3    4.657     4.908
  98100.     2.03188    5.18(6)        276.0    4.658     5.153
  98129.     2.03249    5.86(6)        243.0    4.659     5.912
  98159.     2.03310    6.96(7)        196.1    4.660     6.931
  98188.     2.03371    7.48(8)        174.4    4.661     7.406
  98218.     2.03432    7.07(7)        187.1    4.661     6.953
  98247.     2.03493    5.99(7)        233.1    4.662     6.098
  98277.     2.03554    5.45(6)        257.1    4.663     5.410
  98306.     2.03615    5.10(6)        277.1    4.664     5.025
  98336.     2.03676    4.92(6)        284.5    4.665     4.838
  98365.     2.03737    4.94(6)        285.6    4.665     4.756
  98395.     2.03798    4.90(6)        289.5    4.666     4.722
  98424.     2.03860    4.87(6)        288.2    4.667     4.715
  98454.     2.03921    5.11(6)        275.6    4.668     4.756
  98483.     2.03982    5.41(6)        270.0    4.669     5.041
  98513.     2.04043    6.42(7)        234.4    4.669     6.249
  98542.     2.04104    9.09(8)        161.8    4.670     9.375
  98572.     2.04166   13.78(10)       93.0     4.671    13.889
  98601.     2.04227   17.27(12)       67.8     4.672    16.637
  98631.     2.04288   15.36(11)       81.0     4.673    15.344
  98661.     2.04349   11.51(9)        118.0    4.673    11.711
  98690.     2.04411    8.34(8)        172.6    4.674     8.461
  98720.     2.04472    6.36(6)        237.9    4.675     6.515
  98749.     2.04533    5.58(6)        272.9    4.676     5.545
  98779.     2.04595    5.13(6)        294.2    4.677     5.090
  98809.     2.04656    4.93(6)        306.6    4.677     4.879
  98838.     2.04718    4.86(6)        310.3    4.678     4.780
  98868.     2.04779    4.72(6)        323.6    4.679     4.734
  98898.     2.04840    4.74(6)        324.5    4.680     4.712
  98927.     2.04902    4.65(5)        332.8    4.681     4.701
  98957.     2.04963    4.65(6)        330.3    4.681     4.696
  98987.     2.05025    4.60(5)        339.2    4.682     4.684
  99016.     2.05086    4.63(5)        333.5    4.683     4.687
  99046.     2.05148    4.72(6)        323.8    4.684     4.702
  99076.     2.05209    4.73(6)        326.9    4.685     4.744
  99105.     2.05271    4.86(6)        319.2    4.685     4.853
  99135.     2.05333    5.06(6)        308.2    4.686     5.045
  99165.     2.05394    5.49(6)        287.4    4.687     5.383
  99195.     2.05456    6.56(6)        240.3    4.688     6.349
  99224.     2.05517    8.48(7)        185.9    4.689     8.786
  99254.     2.05579   11.93(9)        119.2    4.689    12.255
  99284.     2.05641   14.50(11)       89.6     4.690    14.181
  99314.     2.05703   12.93(10)       103.9    4.691    12.918
  99344.     2.05764    9.82(8)        146.6    4.692     9.972
  99373.     2.05826    7.30(7)        210.0    4.692     7.465
  99403.     2.05888    6.00(6)        255.9    4.693     6.013
  99433.     2.05949    5.18(6)        304.0    4.694     5.304
  99463.     2.06011    4.95(6)        317.9    4.695     4.976
  99493.     2.06073    4.83(6)        316.7    4.696     4.827
  99522.     2.06135    4.74(6)        327.6    4.696     4.759
  99552.     2.06197    4.68(5)        344.6    4.697     4.728
  99582.     2.06259    4.69(5)        352.     4.698     4.713
  99612.     2.06321    4.65(5)        363.     4.699     4.699
  99642.     2.06382    4.69(5)        360.     4.699     4.699
  99672.     2.06444    4.57(5)        374.     4.700     4.700
  99702.     2.06506    4.65(5)        364.     4.701     4.701
  99732.     2.06568    4.55(5)        346.0    4.702     4.702
  99762.     2.06630    4.63(6)        314.3    4.703     4.703
  99792.     2.06692    4.66(6)        306.2    4.703     4.703
  99821.     2.06754    4.60(6)        303.8    4.704     4.704
  99851.     2.06816    4.62(6)        298.5    4.705     4.705
  99881.     2.06878    4.66(6)        295.9    4.706     4.706
  99911.     2.06940    4.62(6)        300.9    4.706     4.706
  99941.     2.07002    4.64(6)        296.4    4.707     4.707
  99971.     2.07065    4.63(6)        294.3    4.708     4.708
  100001.    2.07127    4.55(6)        306.8    4.709     4.709
  100031.    2.07189    4.60(6)        295.1    4.709     4.709
  100061.    2.07251    4.59(6)        294.5    4.710     4.710
  100091.    2.07313    4.74(6)        281.7    4.711     4.711
  100121.    2.07375    4.79(6)        276.2    4.712     4.712
  100151.    2.07438    4.71(6)        288.3    4.712     4.713
  100181.    2.07500    4.71(6)        286.3    4.713     4.714
  100211.    2.07562    4.71(6)        290.0    4.714     4.716
  100242.    2.07624    4.88(6)        276.8    4.715     4.733
  100272.    2.07687    4.99(6)        275.7    4.715     4.860
  100302.    2.07749    5.70(6)        241.9    4.716     5.457
  100332.    2.07811    6.89(7)        203.8    4.717     7.111
  100362.    2.07874    9.42(9)        135.5    4.718     9.629
  100392.    2.07936   11.41(10)       104.9    4.719    11.263
  100422.    2.07998   10.65(9)        114.9    4.719    10.635
  100452.    2.08061    8.59(8)        149.5    4.720     8.614
  100482.    2.08123    6.69(7)        196.5    4.721     6.781
  100512.    2.08186    5.72(7)        233.6    4.722     5.695
  100543.    2.08248    5.36(6)        240.3    4.722     5.165
  100573.    2.08311    5.02(6)        264.1    4.723     4.922
  100603.    2.08373    4.84(6)        268.5    4.724     4.814
  100633.    2.08436    4.75(6)        276.2    4.725     4.765
  100663.    2.08498    4.69(6)        281.6    4.725     4.744
  100694.    2.08561    4.85(6)        258.5    4.726     4.734
  100724.    2.08623    4.82(6)        267.2    4.727     4.727
  100754.    2.08686    4.68(6)        273.3    4.727     4.728
  100784.    2.08749    4.85(6)        257.6    4.728     4.728
  100814.    2.08811    4.81(6)        262.5    4.729     4.729
  100845.    2.08874    4.88(6)        253.6    4.730     4.730
  100875.    2.08937    4.78(6)        263.4    4.730     4.730
  100905.    2.08999    4.87(6)        250.9    4.731     4.731
  100935.    2.09062    4.85(6)        254.1    4.732     4.732
  100966.    2.09125    4.81(6)        256.7    4.733     4.733
  100996.    2.09187    4.72(6)        260.3    4.733     4.733
  101026.    2.09250    4.78(6)        255.3    4.734     4.734
  101057.    2.09313    4.94(6)        246.0    4.735     4.735
  101087.    2.09376    4.77(6)        252.6    4.736     4.736
  101117.    2.09439    4.74(6)        257.3    4.736     4.739
  101148.    2.09501    4.88(6)        248.4    4.737     4.740
  101178.    2.09564    4.83(6)        247.5    4.738     4.741
  101208.    2.09627    4.83(6)        248.1    4.739     4.742
  101239.    2.09690    4.92(6)        244.3    4.739     4.743
  101269.    2.09753    4.85(6)        255.1    4.740     4.745
  101299.    2.09816    4.86(6)        252.3    4.741     4.746
  101330.    2.09879    4.86(6)        259.7    4.741     4.748
  101360.    2.09942    4.94(6)        259.0    4.742     4.751
  101391.    2.10005    4.91(6)        275.5    4.743     4.756
  101421.    2.10068    4.99(6)        266.6    4.744     4.771
  101451.    2.10131    5.04(6)        269.7    4.744     4.838
  101482.    2.10194    5.35(6)        250.8    4.745     5.081
  101512.    2.10257    5.84(7)        233.0    4.746     5.719
  101543.    2.10320    6.71(7)        200.0    4.747     6.794
  101573.    2.10383    7.97(8)        158.6    4.747     7.794
  101604.    2.10446    8.08(8)        155.2    4.748     7.922
  101634.    2.10509    7.02(7)        187.4    4.749     7.147
  101665.    2.10573    6.14(7)        223.0    4.749     6.169
  101695.    2.10636    5.47(6)        253.5    4.750     5.477
  101726.    2.10699    5.24(6)        258.7    4.751     5.111
  101756.    2.10762    5.14(6)        264.9    4.752     4.941
  101787.    2.10825    5.07(6)        268.9    4.752     4.883
  101817.    2.10889    5.16(6)        266.5    4.753     4.970
  101848.    2.10952    5.73(6)        241.2    4.754     5.505
  101878.    2.11015    7.08(7)        190.8    4.755     7.065
  101909.    2.11079    9.52(9)        130.5    4.755     9.669
  101940.    2.11142   12.25(11)       89.3     4.756    11.757
  101970.    2.11205   11.92(10)       91.3     4.757    11.568
  102001.    2.11269    9.45(9)        123.9    4.757     9.570
  102031.    2.11332    7.37(8)        166.7    4.758     7.464
  102062.    2.11395    6.15(7)        204.2    4.759     6.127
  102093.    2.11459    5.68(7)        224.2    4.760     5.576
  102123.    2.11522    5.63(7)        227.3    4.760     5.780
  102154.    2.11586    6.60(7)        180.3    4.761     6.813
  102184.    2.11649    8.07(9)        134.6    4.762     8.216
  102215.    2.11713    8.84(9)        114.5    4.762     8.834
  102246.    2.11776    8.01(9)        130.5    4.763     8.178
  102276.    2.11840    6.94(8)        155.6    4.764     7.076
  102307.    2.11903    6.39(8)        173.2    4.765     6.558
  102338.    2.11967    6.78(8)        155.9    4.765     6.944
  102369.    2.12031    7.67(9)        126.8    4.766     7.637
  102399.    2.12094    7.77(9)        121.3    4.767     7.708
  102430.    2.12158    7.09(9)        135.2    4.767     6.992
  102461.    2.12221    6.22(8)        162.3    4.768     6.162
  102491.    2.12285    6.01(8)        170.7    4.769     5.923
  102522.    2.12349    6.77(8)        143.3    4.770     6.892
  102553.    2.12413    8.70(10)       98.4     4.770     9.302
  102584.    2.12476   11.57(13)       60.5     4.771    11.879
  102614.    2.12540   12.12(13)       54.9     4.772    12.418
  102645.    2.12604   10.17(12)       72.1     4.772    10.626
  102676.    2.12668    7.83(10)       105.5    4.773     8.224
  102707.    2.12731    6.32(8)        143.5    4.774     6.508
  102738.    2.12795    5.41(8)        175.2    4.774     5.589
  102768.    2.12859    5.10(7)        189.0    4.775     5.153
  102799.    2.12923    4.84(7)        198.9    4.776     4.956
  102830.    2.12987    4.87(7)        193.0    4.777     4.866
  102861.    2.13051    4.80(7)        201.5    4.777     4.825
  102892.    2.13115    4.78(7)        198.3    4.778     4.806
  102923.    2.13179    4.67(7)        205.2    4.779     4.796
  102954.    2.13243    4.73(7)        200.2    4.779     4.792
  102985.    2.13306    4.64(7)        208.1    4.780     4.791
  103015.    2.13370    4.69(7)        201.0    4.781     4.790
  103046.    2.13435    4.86(7)        193.5    4.781     4.851
  103077.    2.13499    5.18(7)        178.5    4.782     5.134
  103108.    2.13563    5.80(8)        153.1    4.783     5.961
  103139.    2.13627    7.12(9)        112.2    4.784     7.354
  103170.    2.13691    8.51(11)       83.4     4.784     8.469
  103201.    2.13755    8.32(11)       87.0     4.785     8.362
  103232.    2.13819    7.10(9)        111.1    4.786     7.276
  103263.    2.13883    5.91(8)        147.2    4.786     6.144
  103294.    2.13947    5.28(8)        172.0    4.787     5.430
  103325.    2.14012    5.07(7)        181.6    4.788     5.076
  103356.    2.14076    4.97(7)        184.3    4.788     4.916
  103387.    2.14140    4.95(7)        186.4    4.789     4.845
  103418.    2.14204    4.81(7)        193.5    4.790     4.815
  103449.    2.14268    4.94(7)        186.4    4.790     4.802
  103480.    2.14333    4.96(7)        186.2    4.791     4.796
  103511.    2.14397    5.13(8)        177.2    4.792     4.792
  103542.    2.14461    5.26(8)        168.4    4.793     4.793
  103573.    2.14526    5.10(8)        177.8    4.793     4.793
  103604.    2.14590    5.01(7)        181.5    4.794     4.794
  103635.    2.14655    4.79(7)        192.5    4.795     4.795
  103666.    2.14719    4.86(7)        188.1    4.795     4.795
  103697.    2.14783    4.80(7)        191.7    4.796     4.796
  103729.    2.14848    4.78(7)        191.6    4.797     4.797
  103760.    2.14912    4.76(7)        191.9    4.797     4.797
  103791.    2.14977    4.88(7)        182.2    4.798     4.798
  103822.    2.15041    4.81(7)        187.1    4.799     4.799
  103853.    2.15106    4.78(7)        190.3    4.799     4.799
  103884.    2.15170    4.68(7)        197.8    4.800     4.800
  103915.    2.15235    4.74(7)        191.8    4.801     4.801
  103947.    2.15299    4.84(7)        186.9    4.801     4.801
  103978.    2.15364    4.80(7)        189.4    4.802     4.802
  104009.    2.15429    4.85(7)        184.2    4.803     4.803
  104040.    2.15493    4.73(7)        191.1    4.803     4.804
  104071.    2.15558    4.84(7)        185.7    4.804     4.804
  104103.    2.15623    4.73(7)        193.8    4.805     4.805
  104134.    2.15687    4.86(7)        185.3    4.806     4.806
  104165.    2.15752    4.78(7)        188.7    4.806     4.806
  104196.    2.15817    4.76(7)        190.9    4.807     4.807
  104228.    2.15882    4.79(7)        188.4    4.808     4.808
  104259.    2.15946    4.82(7)        188.3    4.808     4.808
  104290.    2.16011    4.77(7)        192.0    4.809     4.809
  104321.    2.16076    4.84(7)        190.9    4.810     4.810
  104353.    2.16141    4.82(7)        193.3    4.810     4.810
  104384.    2.16206    4.88(7)        188.2    4.811     4.811
  104415.    2.16270    4.84(7)        194.1    4.812     4.812
  104447.    2.16335    4.80(7)        197.9    4.812     4.812
  104478.    2.16400    4.91(7)        194.2    4.813     4.813
  104509.    2.16465    4.78(7)        205.4    4.814     4.814
  104541.    2.16530    4.87(7)        201.7    4.814     4.814
  104572.    2.16595    4.85(7)        204.6    4.815     4.815
  104603.    2.16660    4.76(7)        214.9    4.816     4.816
  104635.    2.16725    4.78(7)        212.6    4.816     4.816
  104666.    2.16790    4.82(7)        216.0    4.817     4.817
  104698.    2.16855    4.85(7)        215.3    4.818     4.818
  104729.    2.16920    4.92(7)        214.4    4.818     4.818
  104760.    2.16985    4.92(7)        217.4    4.819     4.819
  104792.    2.17050    4.80(7)        225.8    4.820     4.823
  104823.    2.17116    4.85(7)        225.1    4.820     4.825
  104855.    2.17181    4.89(7)        228.0    4.821     4.826
  104886.    2.17246    4.82(7)        234.9    4.822     4.827
  104918.    2.17311    4.87(7)        236.2    4.822     4.829
  104949.    2.17376    4.87(6)        239.3    4.823     4.831
  104981.    2.17441    4.81(6)        245.5    4.824     4.833
  105012.    2.17507    4.85(6)        241.2    4.824     4.836
  105044.    2.17572    5.04(7)        234.3    4.825     4.841
  105075.    2.17637    4.98(6)        244.8    4.826     4.858
  105107.    2.17702    5.25(7)        230.8    4.826     4.968
  105138.    2.17768    5.84(7)        215.7    4.827     5.526
  105170.    2.17833    7.39(8)        169.3    4.828     7.318
  105201.    2.17898   10.83(10)       106.5    4.828    10.806
  105233.    2.17964   14.97(12)       69.3     4.829    14.638
  105264.    2.18029   16.28(13)       61.5     4.830    16.216
  105296.    2.18095   14.31(12)       72.6     4.830    14.532
  105328.    2.18160   10.77(10)       106.8    4.831    11.194
  105359.    2.18226    7.92(8)        153.7    4.832     8.259
  105391.    2.18291    6.47(7)        188.6    4.832     6.470
  105422.    2.18357    5.60(7)        221.7    4.833     5.580
  105454.    2.18422    5.22(7)        236.0    4.834     5.175
  105486.    2.18488    5.05(6)        247.3    4.834     4.995
  105517.    2.18553    4.87(6)        254.9    4.835     4.916
  105549.    2.18619    4.90(6)        253.7    4.836     4.881
  105581.    2.18684    4.93(6)        250.2    4.836     4.869
  105612.    2.18750    4.90(6)        251.1    4.837     4.878
  105644.    2.18816    4.97(6)        246.5    4.838     4.950
  105676.    2.18881    5.18(6)        237.1    4.838     5.183
  105707.    2.18947    5.62(7)        211.0    4.839     5.625
  105739.    2.19013    6.19(7)        187.9    4.840     6.074
  105771.    2.19078    6.20(7)        187.7    4.840     6.163
  105803.    2.19144    5.94(7)        199.2    4.841     5.868
  105834.    2.19210    5.65(7)        213.7    4.842     5.563
  105866.    2.19276    5.78(7)        211.5    4.842     5.761
  105898.    2.19341    6.85(8)        175.2    4.843     6.984
  105930.    2.19407    8.82(9)        126.5    4.844     9.086
  105961.    2.19473   10.62(10)       97.1     4.844    10.592
  105993.    2.19539   10.05(10)       104.0    4.845    10.166
  106025.    2.19605    8.19(9)        137.6    4.846     8.411
  106057.    2.19671    6.62(7)        178.0    4.846     6.739
  106089.    2.19737    5.80(7)        206.8    4.847     5.728
  106120.    2.19802    5.36(7)        220.0    4.848     5.240
  106152.    2.19868    4.96(6)        243.5    4.848     5.022
  106184.    2.19934    4.87(6)        247.8    4.849     4.928
  106216.    2.20000    4.81(6)        249.6    4.850     4.887
  106248.    2.20066    4.82(6)        254.5    4.850     4.869
  106280.    2.20132    4.86(6)        248.6    4.851     4.851
  106312.    2.20198    4.86(6)        248.8    4.852     4.852
  106343.    2.20265    4.83(6)        255.1    4.852     4.852
  106375.    2.20331    4.84(6)        255.8    4.853     4.853
  106407.    2.20397    4.76(6)        257.2    4.854     4.854
  106439.    2.20463    4.70(6)        264.1    4.854     4.854
  106471.    2.20529    4.82(6)        250.2    4.855     4.855
  106503.    2.20595    4.86(6)        253.2    4.856     4.856
  106535.    2.20661    4.75(6)        259.7    4.856     4.856
  106567.    2.20728    4.86(6)        252.3    4.857     4.857
  106599.    2.20794    4.80(6)        254.9    4.858     4.858
  106631.    2.20860    4.79(6)        259.1    4.858     4.858
  106663.    2.20926    4.78(6)        255.9    4.859     4.859
  106695.    2.20993    4.88(6)        247.6    4.859     4.860
  106727.    2.21059    4.81(6)        251.8    4.860     4.860
  106759.    2.21125    4.76(6)        258.7    4.861     4.871
  106791.    2.21192    4.85(6)        251.2    4.861     4.873
  106823.    2.21258    4.89(6)        248.0    4.862     4.877
  106855.    2.21324    4.87(6)        244.5    4.863     4.882
  106887.    2.21391    4.96(6)        241.5    4.863     4.896
  106919.    2.21457    5.20(6)        239.5    4.864     4.982
  106951.    2.21524    6.04(7)        203.0    4.865     5.514
  106983.    2.21590    7.94(8)        156.5    4.865     7.699
  107015.    2.21656   12.68(11)       87.3     4.866    13.062
  107047.    2.21723   20.39(15)       43.7     4.867    20.307
  107080.    2.21790   24.74(18)       31.99    4.867    24.085
  107112.    2.21856   21.10(16)       39.8     4.868    21.298
  107144.    2.21923   14.71(12)       65.9     4.869    15.210
  107176.    2.21989    9.92(10)       109.1    4.869    10.133
  107208.    2.22056    7.35(8)        154.9    4.870     7.268
  107240.    2.22122    6.08(7)        187.3    4.871     5.925
  107273.    2.22189    5.59(7)        200.0    4.871     5.337
  107305.    2.22256    5.13(7)        220.9    4.872     5.081
  107337.    2.22322    5.08(7)        225.6    4.872     4.970
  107369.    2.22389    5.03(7)        227.4    4.873     4.922
  107401.    2.22456    4.92(7)        232.1    4.874     4.874
  107434.    2.22523    4.90(7)        226.4    4.874     4.875
  107466.    2.22589    4.88(7)        235.9    4.875     4.879
  107498.    2.22656    4.89(7)        231.2    4.876     4.888
  107530.    2.22723    4.98(7)        227.1    4.876     4.907
  107562.    2.22790    4.99(7)        224.8    4.877     4.928
  107595.    2.22857    4.92(7)        231.5    4.878     4.934
  107627.    2.22923    4.98(7)        231.5    4.878     4.922
  107659.    2.22990    4.92(7)        234.9    4.879     4.905
  107692.    2.23057    4.94(7)        229.0    4.879     4.892
  107724.    2.23124    4.88(7)        234.6    4.880     4.886
  107756.    2.23191    4.84(6)        238.7    4.881     4.883
  107789.    2.23258    4.85(7)        234.7    4.881     4.883
  107821.    2.23325    4.93(7)        229.4    4.882     4.883
  107853.    2.23392    4.74(6)        243.6    4.883     4.883
  107886.    2.23459    4.83(6)        240.5    4.883     4.884
  107918.    2.23526    4.85(7)        236.6    4.884     4.884
  107950.    2.23593    4.90(6)        237.6    4.885     4.885
  107983.    2.23660    4.85(6)        238.2    4.885     4.885
  108015.    2.23727    4.82(6)        243.6    4.886     4.886
  108048.    2.23795    4.73(6)        245.1    4.886     4.887
  108080.    2.23862    4.93(6)        237.4    4.887     4.887
  108112.    2.23929    4.87(6)        238.6    4.888     4.888
  108145.    2.23996    4.75(6)        246.2    4.888     4.888
  108177.    2.24063    4.80(6)        240.7    4.889     4.889
  108210.    2.24131    4.85(7)        236.5    4.890     4.890
  108242.    2.24198    4.86(7)        234.6    4.890     4.891
  108275.    2.24265    4.92(7)        232.0    4.891     4.894
  108307.    2.24332    4.96(7)        229.8    4.892     4.918
  108340.    2.24400    5.26(7)        214.8    4.892     5.090
  108372.    2.24467    5.96(7)        192.5    4.893     5.834
  108405.    2.24534    7.52(8)        151.9    4.893     7.724
  108437.    2.24602   10.41(10)       98.6     4.894    10.342
  108470.    2.24669   12.31(11)       76.8     4.895    11.763
  108502.    2.24736   10.89(11)       89.7     4.895    10.804
  108535.    2.24804    8.40(9)        125.3    4.896     8.606
  108567.    2.24871    6.75(8)        160.2    4.897     6.764
  108600.    2.24939    5.71(7)        190.5    4.897     5.732
  108632.    2.25006    5.23(7)        208.9    4.898     5.255
  108665.    2.25074    5.02(7)        218.4    4.898     5.050
  108698.    2.25141    4.95(7)        221.9    4.899     4.963
  108730.    2.25209    4.97(7)        219.5    4.900     4.927
  108763.    2.25276    4.86(7)        222.0    4.900     4.912
  108796.    2.25344    4.83(7)        223.8    4.901     4.901
  108828.    2.25412    4.95(7)        215.2    4.902     4.902
  108861.    2.25479    5.02(7)        208.2    4.902     4.902
  108893.    2.25547    4.86(7)        217.4    4.903     4.903
  108926.    2.25615    4.88(7)        220.3    4.903     4.906
  108959.    2.25682    4.87(7)        220.9    4.904     4.907
  108992.    2.25750    4.93(7)        212.7    4.905     4.908
  109024.    2.25818    4.92(7)        217.6    4.905     4.909
  109057.    2.25886    4.82(7)        225.1    4.906     4.910
  109090.    2.25953    4.96(7)        214.4    4.906     4.912
  109122.    2.26021    4.94(7)        217.9    4.907     4.913
  109155.    2.26089    4.86(7)        220.5    4.908     4.915
  109188.    2.26157    4.93(7)        217.9    4.908     4.918
  109221.    2.26225    4.98(7)        217.6    4.909     4.924
  109253.    2.26292    5.05(7)        211.6    4.909     4.944
  109286.    2.26360    5.14(7)        207.8    4.910     5.045
  109319.    2.26428    5.42(7)        202.0    4.911     5.419
  109352.    2.26496    6.02(7)        183.7    4.911     6.288
  109385.    2.26564    7.34(8)        143.0    4.912     7.430
  109417.    2.26632    7.86(9)        131.7    4.912     8.018
  109450.    2.26700    7.43(8)        140.4    4.913     7.573
  109483.    2.26768    6.50(8)        163.5    4.914     6.605
  109516.    2.26836    5.76(7)        184.1    4.914     5.788
  109549.    2.26904    5.38(7)        200.0    4.915     5.319
  109582.    2.26972    5.18(7)        205.6    4.915     5.098
  109614.    2.27040    5.09(7)        205.0    4.916     5.000
  109647.    2.27109    4.97(7)        217.3    4.917     4.957
  109680.    2.27177    5.10(7)        207.1    4.917     4.939
  109713.    2.27245    4.93(7)        215.7    4.918     4.930
  109746.    2.27313    4.97(7)        217.2    4.918     4.927
  109779.    2.27381    4.96(7)        214.1    4.919     4.925
  109812.    2.27449    5.01(7)        205.4    4.920     4.924
  109845.    2.27518    4.97(7)        210.6    4.920     4.924
  109878.    2.27586    4.95(7)        211.7    4.921     4.921
  109911.    2.27654    4.91(7)        209.0    4.921     4.921
  109944.    2.27723    4.93(7)        211.8    4.922     4.922
  109977.    2.27791    4.94(7)        209.1    4.923     4.923
  110010.    2.27859    4.93(7)        211.7    4.923     4.923
  110043.    2.27928    4.95(7)        204.1    4.924     4.924
  110076.    2.27996    4.95(7)        205.0    4.924     4.924
  110109.    2.28064    4.95(7)        204.7    4.925     4.925
  110142.    2.28133    5.01(7)        200.0    4.925     4.926
  110175.    2.28201    4.92(7)        203.0    4.926     4.926
  110208.    2.28270    4.92(7)        208.6    4.927     4.927
  110241.    2.28338    4.94(7)        201.9    4.927     4.927
  110274.    2.28407    4.91(7)        204.1    4.928     4.928
  110307.    2.28475    5.01(7)        199.8    4.928     4.928
  110340.    2.28544    4.93(7)        201.1    4.929     4.929
  110373.    2.28612    4.93(7)        203.3    4.930     4.930
  110406.    2.28681    5.07(7)        192.5    4.930     4.930
  110440.    2.28750    4.92(7)        201.8    4.931     4.931
  110473.    2.28818    4.92(7)        201.7    4.931     4.932
  110506.    2.28887    4.73(7)        213.9    4.932     4.933
  110539.    2.28956    5.01(7)        198.2    4.932     4.934
  110572.    2.29024    4.93(7)        206.3    4.933     4.935
  110605.    2.29093    4.99(7)        201.0    4.933     4.936
  110638.    2.29162    4.92(7)        203.4    4.934     4.937
  110672.    2.29230    4.86(7)        207.6    4.935     4.938
  110705.    2.29299    4.88(7)        209.0    4.935     4.940
  110738.    2.29368    5.00(7)        199.7    4.936     4.942
  110771.    2.29437    5.09(7)        196.8    4.936     4.952
  110805.    2.29506    4.98(7)        204.8    4.937     5.001
  110838.    2.29575    5.17(7)        200.0    4.937     5.184
  110871.    2.29643    5.57(7)        184.6    4.938     5.615
  110904.    2.29712    6.19(8)        163.4    4.938     6.193
  110938.    2.29781    6.52(8)        153.5    4.939     6.501
  110971.    2.29850    6.22(8)        160.7    4.940     6.287
  111004.    2.29919    5.67(7)        180.2    4.940     5.800
  111037.    2.29988    5.26(7)        193.3    4.941     5.383
  111071.    2.30057    5.05(7)        206.1    4.941     5.144
  111104.    2.30126    4.96(7)        206.7    4.942     5.032
  111137.    2.30195    5.03(7)        203.7    4.942     4.985
  111171.    2.30264    5.02(7)        203.8    4.943     4.964
  111204.    2.30333    4.94(7)        211.0    4.943     4.956
  111237.    2.30402    4.83(7)        213.5    4.944     4.952
  111271.    2.30472    5.04(7)        200.7    4.944     4.952
  111304.    2.30541    4.97(7)        206.8    4.945     4.954
  111338.    2.30610    5.04(7)        202.8    4.945     4.971
  111371.    2.30679    5.09(7)        199.8    4.946     5.071
  111404.    2.30748    5.34(7)        192.9    4.946     5.445
  111438.    2.30818    5.98(8)        169.8    4.947     6.287
  111471.    2.30887    7.07(9)        135.3    4.947     7.311
  111505.    2.30956    7.55(9)        124.0    4.948     7.724
  111538.    2.31025    6.94(8)        139.9    4.948     7.208
  111572.    2.31095    6.06(8)        161.2    4.949     6.314
  111605.    2.31164    5.49(7)        179.5    4.949     5.620
  111639.    2.31233    5.13(7)        195.8    4.950     5.247
  111672.    2.31303    5.12(7)        188.0    4.950     5.078
  111706.    2.31372    4.93(7)        202.4    4.951     5.006
  111739.    2.31442    4.87(7)        205.9    4.951     4.976
  111773.    2.31511    4.96(7)        198.3    4.952     4.964
  111806.    2.31580    5.00(7)        190.7    4.952     4.958
  111840.    2.31650    4.84(7)        199.8    4.953     4.956
  111873.    2.31719    4.85(7)        199.9    4.953     4.953
  111907.    2.31789    4.95(7)        194.2    4.954     4.954
  111940.    2.31859    4.92(7)        197.8    4.954     4.954
  111974.    2.31928    4.86(7)        198.7    4.955     4.955
  112007.    2.31998    4.91(7)        197.9    4.955     4.955
  112041.    2.32067    4.88(7)        198.4    4.956     4.956
  112075.    2.32137    4.93(7)        196.7    4.956     4.956
  112108.    2.32207    4.82(7)        205.9    4.957     4.957
  112142.    2.32276    4.92(7)        200.5    4.957     4.957
  112176.    2.32346    4.96(7)        197.6    4.958     4.958
  112209.    2.32416    4.93(7)        197.8    4.958     4.958
  112243.    2.32485    4.95(7)        196.7    4.959     4.959
  112277.    2.32555    4.97(7)        198.4    4.959     4.959
  112310.    2.32625    4.88(7)        200.7    4.959     4.960
  112344.    2.32695    4.88(7)        203.2    4.960     4.960
  112378.    2.32765    4.80(7)        208.4    4.960     4.960
  112411.    2.32834    4.82(7)        205.7    4.961     4.961
  112445.    2.32904    4.97(7)        198.4    4.961     4.961
  112479.    2.32974    4.96(7)        200.8    4.962     4.962
  112513.    2.33044    4.87(7)        204.1    4.962     4.962
  112546.    2.33114    4.87(7)        209.1    4.963     4.963
  112580.    2.33184    4.89(7)        206.8    4.963     4.963
  112614.    2.33254    4.89(7)        204.9    4.963     4.963
  112648.    2.33324    4.86(7)        207.4    4.964     4.964
  112681.    2.33394    4.93(7)        204.3    4.964     4.965
  112715.    2.33464    4.92(7)        204.6    4.965     4.965
  112749.    2.33534    4.95(7)        200.1    4.965     4.966
  112783.    2.33604    4.97(7)        198.1    4.966     4.967
  112817.    2.33674    4.91(7)        203.0    4.966     4.976
  112851.    2.33744    4.95(7)        199.2    4.966     5.026
  112884.    2.33814    5.08(7)        197.2    4.967     5.197
  112918.    2.33884    5.40(7)        181.9    4.967     5.540
  112952.    2.33955    5.89(8)        164.9    4.968     5.891
  112986.    2.34025    5.85(8)        165.6    4.968     5.961
  113020.    2.34095    5.69(8)        168.6    4.968     5.714
  113054.    2.34165    5.45(8)        174.2    4.969     5.390
  113088.    2.34236    5.28(7)        181.0    4.969     5.169
  113122.    2.34306    5.29(7)        179.0    4.970     5.074
  113156.    2.34376    5.64(8)        171.8    4.970     5.183
  113190.    2.34446    6.68(8)        146.1    4.970     6.073
  113224.    2.34517    9.17(10)       104.5    4.971     9.227
  113258.    2.34587   14.94(14)       53.0     4.971    15.576
  113292.    2.34658   22.13(19)       28.94    4.971    22.088
  113325.    2.34728   23.77(20)       25.63    4.972    23.361
  113359.    2.34798   18.21(16)       38.1     4.972    18.796
  113394.    2.34869   12.45(12)       65.3     4.972    12.839
  113428.    2.34939    8.86(10)       100.9    4.973     8.942
  113462.    2.35010    7.46(9)        123.3    4.973     7.415
  113496.    2.35080    7.36(9)        122.0    4.973     7.201
  113530.    2.35151    7.40(9)        119.2    4.974     7.143
  113564.    2.35221    6.78(9)        133.8    4.974     6.693
  113598.    2.35292    6.18(8)        147.5    4.974     6.064
  113632.    2.35363    5.86(8)        159.9    4.975     5.579
  113666.    2.35433    5.77(8)        161.6    4.975     5.373
  113700.    2.35504    6.22(8)        150.2    4.975     5.438
  113734.    2.35574    7.34(9)        133.1    4.976     6.343
  113768.    2.35645   10.90(11)       88.2     4.976    10.340
  113802.    2.35716   19.65(16)       40.5     4.976    21.246
  113837.    2.35787   35.87(25)       16.20    4.977    38.705
  113871.    2.35857   51.33(33)        9.17    4.977    52.095
  113905.    2.35928   48.36(31)       10.17    4.977    50.069
  113939.    2.35999   33.05(23)       18.54    4.978    36.159
  113973.    2.36070   19.97(16)       38.7     4.978    21.817
  114007.    2.36140   12.47(12)       71.8     4.978    12.804
  114042.    2.36211    8.58(10)       109.7    4.978     8.416
  114076.    2.36282    6.80(8)        141.5    4.979     6.503
  114110.    2.36353    5.96(8)        163.2    4.979     5.689
  114144.    2.36424    5.63(8)        169.5    4.979     5.339
  114179.    2.36495    5.36(7)        182.2    4.979     5.191
  114213.    2.36566    5.34(7)        180.3    4.980     5.118
  114247.    2.36637    5.34(7)        179.3    4.980     5.082
  114281.    2.36708    5.11(7)        186.2    4.980     5.064
  114316.    2.36779    5.19(7)        182.1    4.980     5.053
  114350.    2.36850    5.09(7)        187.6    4.981     5.002
  114384.    2.36921    5.19(7)        181.9    4.981     5.008
  114418.    2.36992    5.31(7)        179.9    4.981     5.021
  114453.    2.37063    5.31(7)        180.4    4.981     5.079
  114487.    2.37134    5.69(8)        170.9    4.982     5.397
  114521.    2.37205    6.91(8)        144.5    4.982     6.660
  114556.    2.37277    9.39(10)       99.4     4.982     9.796
  114590.    2.37348   14.34(14)       54.2     4.982    14.235
  114625.    2.37419   17.65(16)       39.3     4.982    16.904
  114659.    2.37490   15.61(15)       46.9     4.983    15.555
  114693.    2.37562   11.32(12)       73.1     4.983    11.831
  114728.    2.37633    8.45(10)       103.1    4.983     8.501
  114762.    2.37704    6.61(8)        138.4    4.983     6.566
  114797.    2.37775    5.72(8)        161.3    4.983     5.665
  114831.    2.37847    5.42(8)        167.2    4.983     5.281
  114866.    2.37918    5.19(8)        176.8    4.984     5.120
  114900.    2.37990    5.15(8)        175.5    4.984     5.052
  114934.    2.38061    5.07(7)        179.9    4.984     5.021
  114969.    2.38132    5.12(8)        176.1    4.984     5.008
  115003.    2.38204    4.98(7)        185.3    4.984     5.001
  115038.    2.38275    5.03(7)        186.7    4.984     4.984
  115072.    2.38347    5.07(7)        182.3    4.984     4.984
  115107.    2.38418    5.01(7)        179.2    4.985     4.986
  115141.    2.38490    4.93(7)        191.4    4.985     4.986
  115176.    2.38561    5.09(7)        183.2    4.985     4.986
  115211.    2.38633    4.97(7)        187.2    4.985     4.987
  115245.    2.38705    5.12(8)        176.7    4.985     4.987
  115280.    2.38776    5.04(7)        188.1    4.985     4.988
  115314.    2.38848    4.93(7)        190.6    4.985     4.988
  115349.    2.38919    5.01(7)        189.8    4.985     4.990
  115384.    2.38991    4.95(7)        195.1    4.985     4.998
  115418.    2.39063    5.13(7)        182.4    4.985     5.043
  115453.    2.39135    5.21(7)        182.4    4.985     5.220
  115487.    2.39206    5.45(7)        179.4    4.985     5.650
  115522.    2.39278    6.20(8)        150.5    4.986     6.244
  115557.    2.39350    6.69(9)        136.0    4.986     6.582
  115591.    2.39422    6.38(8)        147.4    4.986     6.380
  115626.    2.39494    5.81(8)        162.7    4.986     5.876
  115661.    2.39565    5.23(7)        186.1    4.986     5.437
  115695.    2.39637    5.16(7)        183.5    4.986     5.187
  115730.    2.39709    5.04(7)        186.3    4.986     5.071
  115765.    2.39781    4.94(7)        189.6    4.986     5.023
  115800.    2.39853    4.90(7)        195.4    4.986     5.002
  115834.    2.39925    5.00(7)        186.3    4.986     4.994
  115869.    2.39997    4.86(7)        196.6    4.986     4.990
  115904.    2.40069    4.94(7)        187.8    4.986     4.989
  115939.    2.40141    4.98(7)        184.2    4.986     4.988
  115973.    2.40213    4.94(7)        186.6    4.986     4.986
  116008.    2.40285    4.85(7)        189.8    4.986     4.986
  116043.    2.40357    4.90(7)        189.7    4.985     4.986
  116078.    2.40429    4.99(7)        184.5    4.985     4.985
  116113.    2.40501    4.97(7)        185.1    4.985     4.985
  116147.    2.40574    5.07(8)        177.7    4.985     4.985
  116182.    2.40646    4.86(7)        184.2    4.985     4.985
  116217.    2.40718    4.99(7)        178.2    4.985     4.985
  116252.    2.40790    4.85(7)        189.5    4.985     4.985
  116287.    2.40863    5.03(7)        178.5    4.985     4.985
  116322.    2.40935    4.86(7)        186.6    4.985     4.985
  116357.    2.41007    4.93(7)        181.9    4.985     4.985
  116392.    2.41079    4.87(7)        183.6    4.985     4.985
  116426.    2.41152    4.86(7)        186.0    4.985     4.985
  116461.    2.41224    4.86(7)        184.5    4.984     4.984
  116496.    2.41296    4.76(7)        188.0    4.984     4.984
  116531.    2.41369    4.82(7)        185.4    4.984     4.984
  116566.    2.41441    5.02(8)        176.1    4.984     4.984
  116601.    2.41514    4.98(8)        175.3    4.984     4.984
  116636.    2.41586    4.91(7)        182.9    4.984     4.984
  116671.    2.41659    4.88(7)        183.2    4.983     4.984
  116706.    2.41731    4.79(7)        187.9    4.983     4.983
  116741.    2.41804    4.90(7)        181.9    4.983     4.983
  116776.    2.41876    4.94(7)        182.4    4.983     4.983
  116811.    2.41949    4.95(7)        181.1    4.983     4.983
  116846.    2.42021    4.99(8)        177.6    4.983     4.983
  116881.    2.42094    4.96(7)        181.3    4.982     4.982
  116916.    2.42167    5.02(8)        175.9    4.982     4.982
  116952.    2.42239    4.93(7)        180.6    4.982     4.982
  116987.    2.42312    4.87(7)        186.5    4.982     4.982
  117022.    2.42385    4.95(7)        181.7    4.981     4.981
  117057.    2.42457    5.00(8)        177.8    4.981     4.981
  117092.    2.42530    4.88(7)        184.5    4.981     4.981
  117127.    2.42603    4.93(7)        182.5    4.981     4.981
  117162.    2.42676    4.78(7)        193.5    4.980     4.980
  117197.    2.42749    4.95(7)        180.4    4.980     4.980
  117232.    2.42821    4.95(7)        179.3    4.980     4.980
  117268.    2.42894    4.85(7)        184.6    4.979     4.979
  117303.    2.42967    4.97(7)        180.1    4.979     4.979
  117338.    2.43040    4.91(7)        183.7    4.979     4.979
  117373.    2.43113    4.95(7)        178.3    4.978     4.978
  117408.    2.43186    5.01(8)        177.2    4.978     4.978
  117444.    2.43259    4.96(7)        179.6    4.978     4.978
  117479.    2.43332    4.93(7)        178.4    4.977     4.977
  117514.    2.43405    4.99(8)        174.5    4.977     4.977
  117549.    2.43478    4.96(8)        175.5    4.977     4.977
  117585.    2.43551    4.96(8)        171.7    4.976     4.976
  117620.    2.43624    4.92(8)        173.9    4.976     4.976
  117655.    2.43697    4.90(8)        175.6    4.975     4.975
  117691.    2.43770    4.90(8)        176.0    4.975     4.975
  117726.    2.43843    4.92(8)        172.9    4.975     4.975
  117761.    2.43916    4.90(8)        173.1    4.974     4.974
  117796.    2.43990    4.91(8)        171.2    4.974     4.974
  117832.    2.44063    4.94(8)        172.5    4.973     4.973
  117867.    2.44136    4.92(8)        168.2    4.973     4.973
  117903.    2.44209    5.03(8)        163.7    4.972     4.972
  117938.    2.44283    5.05(8)        161.1    4.972     4.972
  117973.    2.44356    5.04(8)        161.6    4.971     4.975
  118009.    2.44429    5.01(8)        164.0    4.971     4.975
  118044.    2.44503    4.95(8)        168.6    4.970     4.975
  118079.    2.44576    5.04(8)        163.6    4.970     4.976
  118115.    2.44649    4.97(8)        167.9    4.969     4.976
  118150.    2.44723    4.97(8)        166.8    4.969     4.977
  118186.    2.44796    5.02(8)        168.0    4.968     4.978
  118221.    2.44870    5.08(8)        161.6    4.968     4.979
  118257.    2.44943    5.11(8)        160.7    4.967     4.982
  118292.    2.45017    5.15(8)        160.3    4.967     4.986
  118328.    2.45090    5.17(8)        163.5    4.966     5.007
  118363.    2.45164    5.58(8)        154.6    4.966     5.156
  118399.    2.45237    6.58(9)        133.3    4.965     5.983
  118434.    2.45311    9.27(10)       92.2     4.964     8.885
  118470.    2.45384   14.60(14)       52.1     4.964    14.967
  118505.    2.45458   22.51(19)       27.56    4.963    21.929
  118541.    2.45532   25.40(21)       23.04    4.963    24.548
  118576.    2.45605   20.47(18)       31.84    4.962    20.937
  118612.    2.45679   13.91(14)       53.9     4.961    14.718
  118648.    2.45753    9.29(10)       90.7     4.961     9.777
  118683.    2.45826    6.91(9)        125.7    4.960     7.054
  118719.    2.45900    5.77(8)        153.2    4.959     5.824
  118754.    2.45974    5.35(8)        162.9    4.959     5.317
  118790.    2.46048    5.15(8)        164.7    4.958     5.111
  118826.    2.46122    5.01(8)        173.0    4.957     5.028
  118861.    2.46195    5.03(8)        168.5    4.957     4.992
  118897.    2.46269    4.98(8)        173.0    4.956     4.977
  118933.    2.46343    4.86(7)        178.0    4.955     4.969
  118968.    2.46417    4.94(8)        170.1    4.954     4.965
  119004.    2.46491    4.87(8)        174.9    4.954     4.964
  119040.    2.46565    4.77(7)        178.6    4.953     4.962
  119075.    2.46639    4.94(8)        168.9    4.952     4.955
  119111.    2.46713    4.83(8)        176.0    4.951     4.955
  119147.    2.46787    4.81(8)        173.7    4.951     4.955
  119183.    2.46861    4.73(8)        176.0    4.950     4.955
  119218.    2.46935    4.88(8)        167.2    4.949     4.956
  119254.    2.47009    4.81(8)        173.2    4.948     4.962
  119290.    2.47083    4.79(8)        171.7    4.947     4.998
  119326.    2.47157    5.04(8)        160.6    4.947     5.172
  119361.    2.47232    5.45(8)        150.4    4.946     5.699
  119397.    2.47306    6.42(9)        123.9    4.945     6.655
  119433.    2.47380    7.46(10)       100.2    4.944     7.543
  119469.    2.47454    7.75(10)       98.0     4.943     7.622
  119505.    2.47528    6.77(9)        118.7    4.942     6.899
  119541.    2.47603    5.71(8)        149.3    4.941     6.026
  119576.    2.47677    5.32(8)        161.4    4.940     5.440
  119612.    2.47751    5.18(8)        164.7    4.940     5.150
  119648.    2.47826    4.96(8)        154.9    4.939     5.027
  119684.    2.47900    5.07(8)        143.0    4.938     4.976
  119720.    2.47974    4.89(8)        146.0    4.937     4.955
  119756.    2.48049    4.85(8)        149.2    4.936     4.945
  119792.    2.48123    4.77(8)        151.6    4.935     4.940
  119828.    2.48198    4.91(8)        143.8    4.934     4.938
  119864.    2.48272    4.94(8)        141.1    4.933     4.933
  119900.    2.48347    5.00(9)        137.5    4.932     4.932
  119936.    2.48421    4.93(8)        140.3    4.931     4.932
  119972.    2.48496    4.95(8)        139.7    4.930     4.935
  120008.    2.48570    5.08(8)        139.1    4.929     4.945
  120044.    2.48645    4.97(8)        142.2    4.928     4.961
  120080.    2.48719    5.04(9)        136.2    4.927     4.972
  120116.    2.48794    5.05(9)        133.5    4.926     4.968
  120152.    2.48869    5.06(9)        133.5    4.925     4.952
  120188.    2.48943    4.88(8)        140.0    4.924     4.938
  120224.    2.49018    4.93(8)        139.3    4.923     4.929
  120260.    2.49093    5.04(9)        134.0    4.921     4.924
  120296.    2.49167    4.89(9)        138.1    4.920     4.921
  120332.    2.49242    4.90(8)        138.8    4.919     4.920
  120368.    2.49317    5.07(9)        130.3    4.918     4.918
  120404.    2.49392    5.01(9)        130.8    4.917     4.917
  120440.    2.49467    5.03(9)        131.9    4.916     4.916
  120477.    2.49541    5.08(9)        126.9    4.915     4.915
  120513.    2.49616    5.01(9)        131.0    4.914     4.914
  120549.    2.49691    5.03(9)        125.4    4.912     4.912
  120585.    2.49766    5.02(9)        128.1    4.911     4.911
  120621.    2.49841    4.99(9)        128.1    4.910     4.910
  120657.    2.49916    5.01(9)        125.2    4.909     4.909
  120694.    2.49991    5.03(9)        123.7    4.908     4.908
  120730.    2.50066    4.89(9)        129.4    4.906     4.906
  120766.    2.50141    5.06(9)        120.2    4.905     4.905
  120802.    2.50216    5.13(9)        117.7    4.904     4.904
  120838.    2.50291    5.05(9)        120.0    4.903     4.903
  120875.    2.50366    5.09(9)        116.4    4.901     4.901
  120911.    2.50441    4.96(9)        121.4    4.900     4.900
  120947.    2.50517    5.03(9)        117.6    4.899     4.899
  120984.    2.50592    4.94(9)        124.0    4.898     4.898
  121020.    2.50667    4.99(9)        119.2    4.896     4.896
  121056.    2.50742    4.90(9)        121.6    4.895     4.895
  121092.    2.50817    4.99(9)        118.0    4.894     4.894
  121129.    2.50893    4.96(9)        115.4    4.892     4.892
  121165.    2.50968    4.90(9)        121.9    4.891     4.891
  121201.    2.51043    5.12(9)        113.3    4.890     4.890
  121238.    2.51118    5.00(9)        115.6    4.888     4.888
  121274.    2.51194    5.07(9)        114.2    4.887     4.887
  121311.    2.51269    5.05(9)        119.2    4.886     4.886
  121347.    2.51345    5.03(9)        118.6    4.884     4.884
  121383.    2.51420    4.96(9)        118.0    4.883     4.883
  121420.    2.51495    5.15(9)        112.9    4.882     4.882
  121456.    2.51571    4.97(9)        117.0    4.880     4.880
  121493.    2.51646    5.04(9)        117.9    4.879     4.879
  121529.    2.51722    4.84(9)        125.7    4.877     4.877
  121566.    2.51797    4.95(9)        126.6    4.876     4.876
  121602.    2.51873    5.07(9)        120.8    4.874     4.874
  121638.    2.51949    4.93(9)        134.1    4.873     4.873
  121675.    2.52024    5.04(9)        124.8    4.872     4.872
  121711.    2.52100    4.95(9)        130.7    4.870     4.870
  121748.    2.52175    4.93(9)        134.7    4.869     4.869
  121785.    2.52251    5.04(9)        129.4    4.867     4.872
  121821.    2.52327    5.04(9)        131.5    4.866     4.911
  121858.    2.52402    5.55(9)        120.5    4.864     5.183
  121894.    2.52478    6.57(10)       102.5    4.863     6.301
  121931.    2.52554    9.01(12)       71.2     4.861     9.032
  121967.    2.52630   12.79(15)       44.4     4.860    12.701
  122004.    2.52706   15.13(17)       33.93    4.858    14.610
  122041.    2.52781   12.88(15)       41.7     4.857    13.153
  122077.    2.52857    9.75(13)       60.4     4.855     9.958
  122114.    2.52933    7.21(11)       87.2     4.854     7.311
  122150.    2.53009    5.95(10)       103.7    4.852     5.873
  122187.    2.53085    5.31(9)        117.1    4.850     5.248
  122224.    2.53161    5.15(9)        120.6    4.849     5.001
  122260.    2.53237    4.89(9)        127.2    4.847     4.905
  122297.    2.53313    4.90(9)        124.8    4.846     4.874
  122334.    2.53389    4.90(9)        122.2    4.844     4.852
  122370.    2.53465    4.87(9)        124.1    4.843     4.852
  122407.    2.53541    4.94(9)        120.0    4.841     4.853
  122444.    2.53617    4.92(9)        122.1    4.839     4.855
  122481.    2.53693    4.98(9)        121.7    4.838     4.863
  122517.    2.53769    5.17(9)        112.5    4.836     4.918
  122554.    2.53845    5.47(10)       108.2    4.834     5.238
  122591.    2.53921    6.69(11)       89.9     4.833     6.479
  122628.    2.53998    9.34(13)       60.3     4.831     9.412
  122664.    2.54074   13.17(16)       37.0     4.830    13.300
  122701.    2.54150   15.57(19)       28.80    4.828    15.322
  122738.    2.54226   13.18(17)       36.0     4.826    13.791
  122775.    2.54303    9.82(14)       53.9     4.825    10.396
  122812.    2.54379    7.24(11)       77.1     4.823     7.549
  122849.    2.54455    5.80(10)       99.2     4.821     5.978
  122885.    2.54531    5.15(9)        112.6    4.820     5.287
  122922.    2.54608    4.95(9)        116.8    4.818     5.009
  122959.    2.54684    4.76(9)        123.6    4.816     4.900
  122996.    2.54761    4.71(9)        123.0    4.814     4.856
  123033.    2.54837    4.58(9)        127.2    4.813     4.837
  123070.    2.54914    4.82(9)        118.5    4.811     4.816
  123107.    2.54990    4.70(9)        120.4    4.809     4.816
  123144.    2.55067    4.65(9)        125.4    4.808     4.816
  123181.    2.55143    4.80(9)        118.1    4.806     4.817
  123218.    2.55220    4.67(9)        118.4    4.804     4.823
  123255.    2.55296    4.81(9)        118.8    4.803     4.863
  123292.    2.55373    5.12(9)        112.7    4.801     5.046
  123328.    2.55449    5.40(10)       103.9    4.799     5.601
  123365.    2.55526    6.23(11)       86.9     4.797     6.624
  123402.    2.55603    7.38(12)       68.6     4.796     7.618
  123440.    2.55679    7.27(12)       72.0     4.794     7.772
  123477.    2.55756    6.71(11)       77.2     4.792     7.019
  123514.    2.55833    5.81(10)       91.0     4.790     6.048
  123551.    2.55910    5.28(10)       98.3     4.789     5.373
  123588.    2.55986    4.95(10)       103.4    4.787     5.034
  123625.    2.56063    4.87(10)       108.9    4.785     4.888
  123662.    2.56140    4.77(9)        110.8    4.783     4.829
  123699.    2.56217    4.72(10)       108.0    4.782     4.804
  123736.    2.56294    4.88(10)       100.4    4.780     4.792
  123773.    2.56371    4.72(10)       103.4    4.778     4.786
  123810.    2.56448    4.87(10)       100.1    4.777     4.782
  123847.    2.56525    4.83(10)      100.0     4.775     4.779
  123885.    2.56601    4.83(10)       98.3     4.773     4.777
  123922.    2.56678    4.84(10)       98.3     4.771     4.771
  123959.    2.56755    4.74(10)       100.8    4.770     4.770
  123996.    2.56833    4.83(10)       95.8     4.768     4.768
  124033.    2.56910    4.70(10)       98.3     4.766     4.766
  124071.    2.56987    4.80(10)       96.6     4.764     4.764
  124108.    2.57064    4.85(10)       95.0     4.763     4.763
  124145.    2.57141    4.74(10)       96.7     4.761     4.761
  124182.    2.57218    4.76(10)       97.9     4.759     4.759
  124220.    2.57295    4.77(10)       94.4     4.757     4.757
  124257.    2.57372    4.66(10)       96.7     4.756     4.756
  124294.    2.57450    4.73(10)       92.9     4.754     4.754
  124331.    2.57527    4.87(11)       89.6     4.752     4.752
  124369.    2.57604    4.80(10)       91.9     4.750     4.750
  124406.    2.57681    4.66(10)       97.3     4.749     4.749
  124443.    2.57759    4.86(11)       88.2     4.747     4.747
  124481.    2.57836    4.88(11)       88.0     4.745     4.745
  124518.    2.57913    4.63(10)       94.7     4.744     4.744
  124555.    2.57991    4.65(10)       92.5     4.742     4.742
  124593.    2.58068    4.77(11)       88.6     4.740     4.740
  124630.    2.58146    4.80(11)       90.4     4.738     4.738
  124667.    2.58223    4.78(11)       88.9     4.737     4.737
  124705.    2.58301    4.67(10)       92.4     4.735     4.735
  124742.    2.58378    4.79(11)       88.8     4.733     4.733
  124780.    2.58456    4.86(11)       88.2     4.732     4.732
  124817.    2.58533    4.69(11)       89.8     4.730     4.730
  124855.    2.58611    4.82(11)       85.5     4.728     4.728
  124892.    2.58688    4.67(11)       86.4     4.727     4.727
  124929.    2.58766    4.79(11)       84.9     4.725     4.725
  124967.    2.58844    4.70(11)       88.2     4.723     4.724
  125005.   .          -0.001472(33)   .       .         .
